# Supplementary material for: Correlated states controlled by a tunable van Hove singularity in moiré WSe2 bilayers
Source: Nat Commun. 2025 Feb 25;16:1959. doi: 10.1038/s41467-025-57235-5 (PMC11861663; doi:10.1038/s41467-025-57235-5)
Supplement: Supplementary file 3 — Source Data [file 41467_2025_57235_MOESM3_ESM.xlsx]

## Sheet: 1b
momentum (index)	first band (meV)	second band (meV)	BZ location (index)	BZ location (label)
0	-14.0431	-24.6073	0	gamma
1	-14.0354	-24.6081	101	kappa+
2	-14.0122	-24.6105	151	m
3	-13.9738	-24.6142	237	gamma
4	-13.9205	-24.6187
5	-13.8526	-24.6233
6	-13.7707	-24.6273
7	-13.6754	-24.6299
8	-13.5673	-24.6301
9	-13.447	-24.6271
10	-13.3154	-24.6199
11	-13.1732	-24.6077
12	-13.021	-24.5898
13	-12.8598	-24.5657
14	-12.6901	-24.535
15	-12.5127	-24.4975
16	-12.3283	-24.453
17	-12.1375	-24.4019
18	-11.9411	-24.3443
19	-11.7395	-24.2806
20	-11.5333	-24.2114
21	-11.3232	-24.1373
22	-11.1095	-24.059
23	-10.8928	-23.9769
24	-10.6735	-23.8919
25	-10.452	-23.8046
26	-10.2288	-23.7155
27	-10.0041	-23.6254
28	-9.77831	-23.5346
29	-9.55179	-23.4439
30	-9.32481	-23.3535
31	-9.09767	-23.2641
32	-8.87062	-23.1758
33	-8.64392	-23.0892
34	-8.4178	-23.0045
35	-8.19247	-22.922
36	-7.96815	-22.8419
37	-7.74503	-22.7645
38	-7.5233	-22.69
39	-7.30311	-22.6185
40	-7.08464	-22.5502
41	-6.86804	-22.4852
42	-6.65345	-22.4237
43	-6.44101	-22.3657
44	-6.23084	-22.3114
45	-6.02307	-22.2607
46	-5.81781	-22.2138
47	-5.61516	-22.1707
48	-5.41523	-22.1314
49	-5.21811	-22.096
50	-5.0239	-22.0645
51	-4.83267	-22.0368
52	-4.64452	-22.0131
53	-4.45951	-21.9932
54	-4.27771	-21.9772
55	-4.0992	-21.965
56	-3.92404	-21.9567
57	-3.75229	-21.9522
58	-3.584	-21.9514
59	-3.41922	-21.9543
60	-3.25802	-21.9608
61	-3.10043	-21.9709
62	-2.94649	-21.9846
63	-2.79626	-22.0017
64	-2.64976	-22.0222
65	-2.50704	-22.0459
66	-2.36812	-22.0729
67	-2.23304	-22.1029
68	-2.10183	-22.1359
69	-1.97451	-22.1718
70	-1.8511	-22.2104
71	-1.73163	-22.2516
72	-1.61612	-22.2953
73	-1.50458	-22.3413
74	-1.39703	-22.3894
75	-1.29348	-22.4395
76	-1.19395	-22.4914
77	-1.09843	-22.545
78	-1.00695	-22.5999
79	-0.919498	-22.656
80	-0.836085	-22.713
81	-0.75671	-22.7708
82	-0.681373	-22.829
83	-0.610069	-22.8874
84	-0.542795	-22.9457
85	-0.479542	-23.0037
86	-0.420301	-23.0609
87	-0.365062	-23.1172
88	-0.31381	-23.1721
89	-0.266529	-23.2253
90	-0.223202	-23.2764
91	-0.183807	-23.3251
92	-0.148323	-23.3711
93	-0.116722	-23.4138
94	-0.0889777	-23.453
95	-0.0650589	-23.4881
96	-0.0449321	-23.519
97	-0.028561	-23.545
98	-0.0159064	-23.5659
99	-0.0069258	-23.5813
100	-0.00157367	-23.5907
101	0.00019892	-23.5939
102	-0.00159078	-23.5906
103	-0.00692072	-23.5802
104	-0.0157292	-23.5625
105	-0.0279504	-23.5374
106	-0.0435141	-23.5045
107	-0.0623458	-23.4639
108	-0.0843661	-23.4154
109	-0.109491	-23.3589
110	-0.13763	-23.2945
111	-0.16869	-23.2223
112	-0.202569	-23.1425
113	-0.239162	-23.0551
114	-0.278357	-22.9605
115	-0.320033	-22.859
116	-0.364068	-22.7509
117	-0.410328	-22.6366
118	-0.458674	-22.5167
119	-0.508961	-22.3914
120	-0.561033	-22.2615
121	-0.614731	-22.1273
122	-0.669884	-21.9895
123	-0.726316	-21.8487
124	-0.78384	-21.7055
125	-0.842264	-21.5604
126	-0.901386	-21.4142
127	-0.960997	-21.2673
128	-1.02088	-21.1205
129	-1.08081	-20.9744
130	-1.14056	-20.8295
131	-1.19988	-20.6866
132	-1.25854	-20.5461
133	-1.31628	-20.4087
134	-1.37286	-20.275
135	-1.42801	-20.1455
136	-1.48148	-20.0208
137	-1.53302	-19.9014
138	-1.58236	-19.7877
139	-1.62926	-19.6804
140	-1.67347	-19.5798
141	-1.71474	-19.4864
142	-1.75287	-19.4006
143	-1.78761	-19.3227
144	-1.81878	-19.2532
145	-1.8462	-19.1923
146	-1.86969	-19.1402
147	-1.88911	-19.0973
148	-1.90434	-19.0638
149	-1.91529	-19.0397
150	-1.92189	-19.0252
151	-1.92409	-19.0204
152	-1.92668	-19.0218
153	-1.93442	-19.0261
154	-1.94732	-19.0333
155	-1.96539	-19.0433
156	-1.9886	-19.0562
157	-2.01696	-19.072
158	-2.05046	-19.0906
159	-2.08908	-19.1121
160	-2.13283	-19.1365
161	-2.18168	-19.1636
162	-2.23562	-19.1936
163	-2.29465	-19.2264
164	-2.35873	-19.262
165	-2.42785	-19.3005
166	-2.502	-19.3417
167	-2.58115	-19.3857
168	-2.66527	-19.4324
169	-2.75435	-19.4819
170	-2.84835	-19.5341
171	-2.94724	-19.5891
172	-3.05099	-19.6467
173	-3.15958	-19.7071
174	-3.27295	-19.7701
175	-3.39108	-19.8357
176	-3.51392	-19.904
177	-3.64142	-19.9748
178	-3.77355	-20.0483
179	-3.91025	-20.1242
180	-4.05147	-20.2028
181	-4.19715	-20.2837
182	-4.34723	-20.3672
183	-4.50165	-20.4531
184	-4.66034	-20.5414
185	-4.82324	-20.632
186	-4.99026	-20.725
187	-5.16132	-20.8202
188	-5.33635	-20.9176
189	-5.51524	-21.0172
190	-5.69791	-21.119
191	-5.88425	-21.2228
192	-6.07416	-21.3285
193	-6.26752	-21.4362
194	-6.4642	-21.5457
195	-6.66408	-21.657
196	-6.86702	-21.7699
197	-7.07288	-21.8843
198	-7.2815	-22.0001
199	-7.49272	-22.1172
200	-7.70635	-22.2354
201	-7.92222	-22.3546
202	-8.14012	-22.4745
203	-8.35985	-22.5949
204	-8.58117	-22.7156
205	-8.80385	-22.8364
206	-9.02763	-22.9569
207	-9.25223	-23.0768
208	-9.47738	-23.1957
209	-9.70274	-23.3133
210	-9.92801	-23.429
211	-10.1528	-23.5425
212	-10.3768	-23.6531
213	-10.5995	-23.7603
214	-10.8206	-23.8636
215	-11.0395	-23.9623
216	-11.2558	-24.0558
217	-11.469	-24.1434
218	-11.6786	-24.2247
219	-11.8838	-24.299
220	-12.0842	-24.3658
221	-12.2791	-24.425
222	-12.4677	-24.4761
223	-12.6495	-24.5193
224	-12.8236	-24.5545
225	-12.9892	-24.5822
226	-13.1456	-24.6028
227	-13.292	-24.617
228	-13.4276	-24.6256
229	-13.5516	-24.6296
230	-13.6631	-24.6299
231	-13.7616	-24.6276
232	-13.8461	-24.6236
233	-13.9163	-24.619
234	-13.9714	-24.6144
235	-14.0111	-24.6106
236	-14.0351	-24.6082
237	-14.0431	-24.6073

## Sheet: 1c
filling factor	E (mV/nm)	RC (avg.)
1.9667	-82.4176	0	0.0122	0.0131	0.014	0.0157	0.0179	0.0186	0.0202	0.0224	0.0241	0.026	0.0267	0.0275	0.0286	0.0298	0.0298	0.0312	0.0309	0.0313	0.0319	0.0316	0.0312	0.0302	0.0307	0.0307	0.0298	0.0301	0.029	0.0283	0.0265	0.0264
1.9459	-76.9231	0.0128	0.0132	0.0128	0.0136	0.0151	0.0174	0.0193	0.0207	0.0216	0.0242	0.0258	0.0276	0.0285	0.0301	0.0296	0.0313	0.0319	0.0336	0.0321	0.0331	0.0322	0.0329	0.0326	0.0314	0.0315	0.0306	0.0303	0.0296	0.0284	0.0282	0.0276
1.9251	-71.4286	0.0126	0.0134	0.0129	0.0146	0.0158	0.0177	0.0197	0.021	0.0221	0.0254	0.0258	0.0285	0.0288	0.031	0.032	0.0322	0.0332	0.0347	0.0349	0.034	0.0337	0.0349	0.0329	0.0334	0.0322	0.0322	0.0314	0.0313	0.029	0.0283	0.0285
1.9043	-65.9341	0.0131	0.0138	0.0139	0.0145	0.0166	0.0178	0.0195	0.0212	0.0233	0.0248	0.0271	0.0288	0.0301	0.0309	0.0329	0.0331	0.0341	0.0348	0.0366	0.0349	0.0355	0.0356	0.034	0.0335	0.0332	0.0333	0.0322	0.0308	0.0299	0.029	0.0292
1.8834	-60.4396	0.0146	0.0142	0.0139	0.0151	0.0163	0.0181	0.0198	0.0219	0.0237	0.0259	0.0264	0.0288	0.0302	0.0325	0.0336	0.0343	0.0356	0.0366	0.0352	0.037	0.0367	0.0367	0.0353	0.0342	0.034	0.0341	0.0332	0.0318	0.0313	0.0299	0.0296
1.8626	-54.9451	0.0162	0.0148	0.015	0.0149	0.0166	0.0183	0.02	0.0216	0.025	0.0256	0.0278	0.0292	0.0308	0.0327	0.0326	0.035	0.0353	0.0363	0.0365	0.0359	0.0357	0.0356	0.0355	0.0352	0.0331	0.0336	0.0327	0.0314	0.0312	0.0304	0.0302
1.8418	-49.4505	0.0159	0.0156	0.0163	0.0165	0.0178	0.0183	0.0207	0.0222	0.0237	0.0256	0.0274	0.0286	0.0318	0.0331	0.0348	0.0348	0.0357	0.0367	0.0367	0.0365	0.0354	0.0359	0.0346	0.0347	0.0335	0.0331	0.0322	0.0317	0.0307	0.0295	0.0296
1.821	-43.956	0.0164	0.0165	0.0161	0.0174	0.0176	0.0191	0.0199	0.0225	0.0234	0.0257	0.0275	0.0301	0.0305	0.0327	0.0339	0.034	0.0351	0.0364	0.0362	0.0359	0.0368	0.0361	0.0351	0.0331	0.033	0.0335	0.0325	0.0307	0.0308	0.0298	0.0292
1.8002	-38.4615	0.0165	0.0167	0.0166	0.0168	0.0176	0.0184	0.0199	0.0226	0.0244	0.0262	0.0268	0.0289	0.0312	0.0316	0.0333	0.0349	0.035	0.0359	0.0367	0.0356	0.035	0.0351	0.0344	0.0347	0.0327	0.032	0.0312	0.0306	0.0293	0.0293	0.0305
1.7794	-32.967	0.0177	0.0163	0.017	0.0165	0.0167	0.0186	0.0192	0.021	0.0227	0.025	0.0257	0.029	0.03	0.0315	0.0327	0.034	0.0346	0.0351	0.0354	0.0351	0.0345	0.0347	0.0347	0.0323	0.0328	0.0321	0.0308	0.0297	0.0293	0.029	0.0287
1.7586	-27.4725	0.0185	0.0177	0.017	0.0166	0.0171	0.0185	0.0195	0.0215	0.0224	0.0243	0.0263	0.0277	0.0294	0.0309	0.0327	0.033	0.0341	0.0338	0.0346	0.0344	0.0343	0.0328	0.0324	0.0325	0.0317	0.0305	0.0303	0.0286	0.0286	0.0276	0.0272
1.7378	-21.978	0.0184	0.0177	0.0169	0.0155	0.0169	0.0176	0.0191	0.021	0.022	0.0237	0.0258	0.0273	0.028	0.0305	0.0308	0.032	0.0331	0.033	0.034	0.0335	0.0323	0.0324	0.0319	0.0311	0.0306	0.0297	0.0284	0.0272	0.0273	0.0266	0.0267
1.7169	-16.4835	0.0186	0.0184	0.0176	0.0165	0.0172	0.0179	0.0188	0.0201	0.0213	0.0237	0.0238	0.0266	0.027	0.0291	0.0301	0.0301	0.0311	0.0327	0.0325	0.0319	0.0311	0.0308	0.0293	0.0298	0.0284	0.0272	0.0271	0.0264	0.025	0.0254	0.0247
1.6961	-10.989	0.0188	0.018	0.0175	0.0166	0.0165	0.0172	0.0181	0.0195	0.0203	0.0219	0.0228	0.0255	0.0264	0.0285	0.0287	0.0293	0.0294	0.0302	0.0317	0.0298	0.0296	0.0293	0.0288	0.0269	0.0278	0.0263	0.0261	0.0247	0.0241	0.0242	0.025
1.6753	-5.4945	0.0194	0.0191	0.0175	0.0167	0.0158	0.0166	0.0174	0.0202	0.0204	0.0223	0.0226	0.0253	0.025	0.0253	0.0273	0.0289	0.0284	0.0288	0.0289	0.0291	0.0287	0.0276	0.0272	0.0263	0.025	0.0247	0.023	0.0228	0.022	0.0228	0.0231
1.6545	0	0.0197	0.0202	0.0178	0.0169	0.0165	0.0164	0.0173	0.0188	0.0192	0.0204	0.0215	0.0231	0.0229	0.0249	0.0261	0.0265	0.0275	0.0281	0.0272	0.0272	0.0257	0.0255	0.0257	0.0241	0.0241	0.024	0.0222	0.0219	0.0213	0.0227	0.0222
1.6337	5.4945	0.0207	0.0203	0.0179	0.0177	0.0165	0.0177	0.0179	0.0185	0.0197	0.0201	0.021	0.0233	0.0238	0.0247	0.025	0.0262	0.0269	0.0266	0.0256	0.026	0.0252	0.024	0.0242	0.0236	0.024	0.0221	0.0212	0.0212	0.0203	0.0213	0.0216
1.6129	10.989	0.022	0.0195	0.0195	0.0182	0.017	0.0167	0.0172	0.0183	0.0191	0.0203	0.021	0.0228	0.0247	0.0248	0.0246	0.0257	0.0255	0.0256	0.0253	0.0253	0.0249	0.0238	0.0239	0.0232	0.0214	0.0221	0.0212	0.0223	0.0212	0.0225	0.0229
1.5921	16.4835	0.0226	0.0207	0.0206	0.019	0.0175	0.0181	0.018	0.0182	0.02	0.0201	0.0219	0.023	0.023	0.0231	0.0253	0.0251	0.0255	0.0258	0.0255	0.025	0.0242	0.0249	0.0224	0.024	0.024	0.0221	0.0211	0.0218	0.022	0.0215	0.0224
1.5713	21.978	0.0226	0.0219	0.0205	0.0194	0.0182	0.0175	0.0181	0.018	0.0197	0.0205	0.0224	0.0224	0.0232	0.0245	0.0245	0.025	0.0254	0.026	0.0258	0.0252	0.0251	0.0248	0.0242	0.024	0.0236	0.0225	0.0231	0.0224	0.0234	0.0231	0.0233
1.5504	27.4725	0.0236	0.0225	0.0211	0.0203	0.0183	0.0187	0.0192	0.0187	0.0203	0.0211	0.0223	0.0232	0.0234	0.0246	0.0245	0.0246	0.0253	0.0254	0.0254	0.025	0.0252	0.0252	0.0245	0.0243	0.024	0.0241	0.0233	0.0219	0.0236	0.0249	0.0255
1.5296	32.967	0.0244	0.0235	0.0218	0.0204	0.0197	0.0192	0.0191	0.0195	0.0198	0.0216	0.0222	0.0221	0.0238	0.025	0.0253	0.0255	0.0262	0.0266	0.0254	0.026	0.0248	0.0254	0.0249	0.0249	0.0249	0.0239	0.0232	0.0245	0.0242	0.0259	0.0277
1.5088	38.4615	0.0259	0.0238	0.0225	0.0217	0.021	0.0212	0.0214	0.0205	0.0208	0.0219	0.0231	0.0237	0.0244	0.0254	0.025	0.0259	0.0257	0.0263	0.0264	0.0258	0.0271	0.0266	0.0265	0.0258	0.0255	0.0253	0.025	0.0253	0.0256	0.0284	0.0288
1.488	43.956	0.0256	0.0241	0.0231	0.0222	0.0217	0.0205	0.0212	0.0209	0.0219	0.0226	0.0235	0.0235	0.0246	0.0259	0.025	0.0269	0.0264	0.0274	0.0262	0.0255	0.027	0.0282	0.028	0.0273	0.0267	0.0271	0.026	0.0267	0.0274	0.0293	0.0309
1.4672	49.4505	0.0277	0.0256	0.0245	0.0236	0.0225	0.0223	0.0223	0.0222	0.0223	0.0227	0.0238	0.025	0.0248	0.0276	0.0269	0.0276	0.0273	0.0278	0.0275	0.0272	0.0276	0.0288	0.0288	0.0275	0.0283	0.0276	0.0275	0.0292	0.0297	0.0314	0.0311
1.4464	54.9451	0.0283	0.027	0.025	0.0244	0.0225	0.0228	0.023	0.0228	0.024	0.0248	0.0253	0.0245	0.0269	0.0279	0.0281	0.0286	0.0284	0.0293	0.0285	0.0283	0.0294	0.0299	0.0285	0.0296	0.0289	0.029	0.0294	0.0297	0.0309	0.0326	0.033
1.4256	60.4396	0.0298	0.0275	0.026	0.0251	0.0236	0.0238	0.0229	0.0234	0.0238	0.0258	0.0285	0.0277	0.029	0.0289	0.0281	0.0296	0.0296	0.0299	0.0297	0.0291	0.0295	0.0304	0.0313	0.0304	0.0314	0.0306	0.0315	0.0325	0.0334	0.0335	0.0347
1.4047	65.9341	0.0296	0.0295	0.0286	0.0265	0.0242	0.0255	0.0239	0.0243	0.0241	0.0254	0.0296	0.0295	0.0298	0.0305	0.0301	0.0301	0.0319	0.032	0.0312	0.0307	0.0316	0.0332	0.0333	0.0328	0.0329	0.0332	0.0338	0.0345	0.0354	0.0369	0.036
1.3839	71.4286	0.0304	0.0299	0.029	0.0292	0.027	0.0256	0.0256	0.0252	0.0256	0.0261	0.0318	0.0323	0.0321	0.0331	0.0324	0.0334	0.033	0.033	0.0333	0.0324	0.0336	0.0345	0.0346	0.0354	0.0353	0.0357	0.0364	0.038	0.0379	0.0378	0.0376
1.3631	76.9231	0.0314	0.0314	0.0306	0.03	0.0284	0.028	0.0276	0.0267	0.0272	0.0287	0.0339	0.0344	0.0344	0.035	0.0345	0.0347	0.0348	0.0351	0.0351	0.0358	0.0351	0.0367	0.038	0.0378	0.0383	0.038	0.0389	0.0389	0.0397	0.0395	0.0388
1.3423	82.4176	0.0328	0.0325	0.0334	0.0316	0.0299	0.0299	0.0298	0.029	0.0282	0.0303	0.0362	0.0358	0.036	0.0368	0.0372	0.0375	0.036	0.0382	0.0374	0.0372	0.0383	0.0386	0.0404	0.0399	0.0407	0.0411	0.0409	0.042	0.042	0.0418	0.0397
1.3215		0.0339	0.0334	0.0333	0.0335	0.0332	0.0319	0.0315	0.0309	0.0308	0.0321	0.0383	0.0373	0.0382	0.0381	0.0397	0.0405	0.0395	0.0403	0.0399	0.0405	0.042	0.0433	0.0432	0.0445	0.0438	0.0442	0.0444	0.0443	0.0436	0.0431	0.0405
1.3007		0.035	0.0348	0.0356	0.0365	0.0351	0.0344	0.0341	0.0339	0.0331	0.0353	0.0403	0.0404	0.0399	0.0422	0.0424	0.0419	0.0419	0.0438	0.0441	0.0438	0.0447	0.0458	0.0464	0.0468	0.0469	0.0463	0.0468	0.0461	0.0453	0.0442	0.0422
1.2799		0.0351	0.036	0.0364	0.037	0.0378	0.037	0.0363	0.035	0.0371	0.0377	0.0415	0.0426	0.043	0.0454	0.0432	0.0456	0.0452	0.047	0.0468	0.046	0.0478	0.0489	0.0505	0.0495	0.0498	0.0502	0.0498	0.0481	0.047	0.0447	0.0434
1.2591		0.0365	0.0369	0.0383	0.0384	0.0379	0.0398	0.0399	0.0396	0.0415	0.0409	0.0428	0.0457	0.0442	0.047	0.0461	0.0481	0.0468	0.0494	0.0488	0.0503	0.0501	0.0519	0.0523	0.0537	0.0521	0.0521	0.0516	0.0491	0.0484	0.0462	0.0445
1.2382		0.0379	0.0388	0.0383	0.0399	0.0407	0.0415	0.0412	0.0418	0.041	0.0429	0.0451	0.047	0.0469	0.0491	0.0487	0.0515	0.0505	0.0524	0.053	0.0514	0.0532	0.0542	0.0546	0.0553	0.0553	0.0547	0.0526	0.0516	0.0495	0.0478	0.0453
1.2174		0.0393	0.0386	0.0403	0.0411	0.042	0.0429	0.0436	0.0452	0.0441	0.0448	0.0472	0.0498	0.049	0.0511	0.0506	0.0519	0.0525	0.054	0.0555	0.0552	0.0548	0.0548	0.0576	0.058	0.0578	0.0563	0.0543	0.0522	0.0507	0.0485	0.0463
1.1966		0.0402	0.0405	0.0418	0.0434	0.045	0.0454	0.0473	0.0487	0.0485	0.0469	0.0492	0.0506	0.0508	0.0541	0.0528	0.0545	0.0554	0.0571	0.0566	0.0583	0.0576	0.0587	0.0599	0.061	0.0589	0.0579	0.0553	0.0539	0.0526	0.0493	0.0467
1.1758		0.0415	0.0426	0.0437	0.045	0.0463	0.0462	0.0486	0.0504	0.051	0.0494	0.0517	0.0535	0.0529	0.0557	0.0555	0.0565	0.0576	0.0594	0.0604	0.0617	0.0615	0.0632	0.0644	0.0632	0.0621	0.0598	0.058	0.0555	0.0528	0.051	0.048
1.155		0.0432	0.0422	0.044	0.0465	0.0468	0.0492	0.0509	0.0526	0.0529	0.0525	0.0558	0.0556	0.0554	0.0585	0.0557	0.0589	0.0604	0.0625	0.0626	0.0642	0.065	0.0659	0.0669	0.0653	0.0639	0.062	0.0596	0.0562	0.0545	0.0512	0.0493
1.1342		0.0454	0.0451	0.0458	0.0468	0.0499	0.0512	0.0529	0.0551	0.0555	0.0543	0.0595	0.0586	0.0588	0.0596	0.059	0.0619	0.0642	0.0657	0.0664	0.0662	0.0673	0.0685	0.0689	0.0686	0.066	0.0641	0.0616	0.0576	0.0557	0.0529	0.0499
1.1134		0.0463	0.0468	0.0476	0.05	0.051	0.054	0.0558	0.057	0.0587	0.0591	0.0614	0.062	0.0625	0.064	0.0636	0.0673	0.0675	0.0676	0.0693	0.0692	0.0706	0.0708	0.0707	0.0701	0.0676	0.0658	0.0622	0.0584	0.0553	0.0533	0.0509
1.0926		0.0475	0.0475	0.0484	0.0508	0.0524	0.0555	0.0585	0.0591	0.0601	0.0611	0.0652	0.0646	0.0964	0.0677	0.066	0.0697	0.0714	0.0707	0.0723	0.0733	0.0733	0.0735	0.073	0.0714	0.0696	0.0667	0.0631	0.059	0.0568	0.0544	0.0512
1.0728		0.0482	0.0481	0.0494	0.0506	0.0537	0.056	0.0591	0.0605	0.0628	0.0634	0.0683	0.068	0.0677	0.0702	0.0699	0.0727	0.0753	0.0747	0.0752	0.0757	0.0767	0.0763	0.0746	0.0736	0.0713	0.0675	0.0636	0.06	0.0567	0.0545	0.0534
1.0575		0.0487	0.0488	0.0499	0.0512	0.0553	0.0585	0.0602	0.0623	0.0662	0.0667	0.0711	0.071	0.0696	0.0744	0.0735	0.0758	0.0799	0.079	0.0802	0.0798	0.0796	0.0784	0.077	0.0745	0.0728	0.0702	0.0652	0.0603	0.0579	0.0566	0.0538
1.0422		0.0489	0.0505	0.0515	0.0516	0.055	0.0591	0.0626	0.0646	0.0689	0.0712	0.0753	0.0738	0.0737	0.0794	0.0774	0.0801	0.0842	0.0831	0.0846	0.0858	0.0844	0.0831	0.0805	0.0776	0.0743	0.0713	0.067	0.0615	0.0591	0.0569	0.0546
1.0268		0.0515	0.0526	0.0518	0.0539	0.0582	0.0627	0.0664	0.0671	0.0719	0.0735	0.0783	0.0775	0.0781	0.0837	0.0812	0.0849	0.0885	0.0892	0.0891	0.0901	0.0882	0.0852	0.0833	0.0811	0.0761	0.0726	0.0678	0.0628	0.0583	0.0569	0.0553
1.0115		0.0532	0.0534	0.0546	0.0564	0.0592	0.0638	0.0675	0.0698	0.0741	0.0778	0.0822	0.0825	0.0861	0.091	0.0873	0.09	0.0934	0.0939	0.0938	0.0949	0.094	0.0904	0.0869	0.0843	0.0807	0.0744	0.0682	0.0628	0.0609	0.0582	0.0554
0.9961		0.0541	0.055	0.0559	0.0589	0.0613	0.0653	0.0703	0.0736	0.0778	0.0801	0.0864	0.0863	0.0919	0.0947	0.0941	0.0979	0.0986	0.0997	0.0993	0.0995	0.0979	0.0942	0.0901	0.0864	0.0814	0.0772	0.0699	0.0639	0.0614	0.0586	0.0561
0.9808		0.055	0.0554	0.0559	0.0585	0.0623	0.0681	0.0736	0.0757	0.0805	0.0854	0.0898	0.0927	0.0954	0.0996	0.0995	0.1033	0.1055	0.1063	0.105	0.1046	0.1005	0.0964	0.0931	0.0883	0.0833	0.0787	0.0711	0.0658	0.0613	0.0585	0.0569
0.9655		0.0558	0.0563	0.0574	0.0602	0.0643	0.0706	0.0769	0.0794	0.0834	0.0886	0.0936	0.0949	0.0989	0.1028	0.1033	0.1093	0.1113	0.1114	0.1113	0.1088	0.1057	0.1011	0.0964	0.0933	0.0873	0.0819	0.0719	0.0653	0.0616	0.0595	0.0579
0.9501		0.0566	0.0566	0.0583	0.0606	0.0642	0.0727	0.0791	0.0825	0.0882	0.0913	0.0972	0.0988	0.1017	0.1091	0.1074	0.1139	0.1167	0.1185	0.1177	0.1142	0.1109	0.1056	0.1012	0.0966	0.0915	0.0849	0.0724	0.0666	0.0625	0.0592	0.0582
0.9348		0.0574	0.0571	0.0599	0.0616	0.0664	0.0753	0.0827	0.0851	0.0913	0.0959	0.0998	0.1018	0.1059	0.1142	0.1125	0.1217	0.1229	0.1257	0.1231	0.1205	0.1154	0.1099	0.1064	0.1015	0.0964	0.0891	0.0731	0.067	0.0634	0.0599	0.0586
0.9194		0.0577	0.058	0.059	0.062	0.0673	0.0771	0.0848	0.0888	0.094	0.0987	0.1042	0.1052	0.1109	0.1168	0.1165	0.1278	0.1291	0.1317	0.1282	0.1252	0.1203	0.1151	0.1097	0.1042	0.0982	0.0903	0.0741	0.068	0.0635	0.0606	0.0585
0.9041		0.0588	0.0593	0.0599	0.0636	0.0675	0.0768	0.0837	0.0896	0.0962	0.1018	0.1081	0.113	0.1186	0.1243	0.1262	0.1334	0.1356	0.135	0.1318	0.1272	0.1223	0.1173	0.1113	0.1056	0.0975	0.0879	0.0745	0.0664	0.0633	0.0616	0.0602
0.8888		0.0591	0.06	0.0599	0.0627	0.067	0.0765	0.0829	0.0919	0.0979	0.1047	0.1121	0.1191	0.1247	0.1345	0.1373	0.1462	0.1456	0.1402	0.1349	0.13	0.1237	0.1182	0.1114	0.1041	0.0952	0.0848	0.0741	0.0673	0.0632	0.061	0.0606
0.8734		0.0602	0.0599	0.0615	0.0637	0.0675	0.0754	0.0819	0.0901	0.099	0.1076	0.1155	0.1241	0.1336	0.1467	0.1561	0.1667	0.1634	0.1525	0.1442	0.1353	0.1266	0.1196	0.1109	0.1023	0.0919	0.082	0.0729	0.0669	0.0635	0.0618	0.0606
0.8581		0.0613	0.0613	0.0612	0.0629	0.0674	0.074	0.0822	0.0895	0.0995	0.11	0.12	0.1306	0.1422	0.1594	0.1773	0.1853	0.1804	0.1666	0.1519	0.141	0.13	0.1206	0.1109	0.101	0.0898	0.0813	0.0714	0.0665	0.0632	0.0616	0.0606
0.8427		0.0629	0.0619	0.0621	0.0639	0.0669	0.0738	0.0813	0.0908	0.1012	0.111	0.1216	0.1336	0.1474	0.17	0.1908	0.2002	0.1946	0.1773	0.1565	0.1433	0.1311	0.1189	0.1085	0.0985	0.0874	0.079	0.0713	0.0661	0.0637	0.0616	0.0612
0.8274		0.0639	0.0629	0.0625	0.0638	0.0671	0.0743	0.0793	0.0898	0.0998	0.1102	0.1223	0.1352	0.1487	0.1748	0.1965	0.2046	0.2009	0.1831	0.1572	0.1448	0.132	0.1193	0.1061	0.0957	0.0857	0.0775	0.0703	0.0652	0.0629	0.0628	0.0616
0.8121		0.0648	0.063	0.0626	0.0635	0.0665	0.0714	0.0797	0.0883	0.0989	0.1106	0.1218	0.1361	0.1503	0.1787	0.1995	0.2065	0.2029	0.1816	0.1556	0.1413	0.1282	0.1166	0.1036	0.0927	0.0824	0.0739	0.0681	0.0644	0.0623	0.0622	0.0631
0.7967		0.0665	0.0649	0.0636	0.064	0.0665	0.0712	0.0793	0.0873	0.0971	0.1089	0.1221	0.1348	0.1496	0.1758	0.1987	0.2063	0.2012	0.1776	0.1542	0.1413	0.1263	0.1146	0.1007	0.0904	0.0797	0.0723	0.0672	0.0626	0.062	0.0628	0.0635
0.7814		0.0674	0.0656	0.0635	0.0646	0.0653	0.0708	0.0766	0.0854	0.0958	0.1077	0.1191	0.1324	0.1476	0.1695	0.194	0.2034	0.1954	0.1728	0.1514	0.1372	0.1237	0.1123	0.0996	0.0886	0.0775	0.0701	0.0654	0.063	0.0624	0.0644	0.0638
0.766		0.069	0.0675	0.0643	0.0653	0.0644	0.0692	0.0748	0.0834	0.0936	0.1055	0.1182	0.1294	0.1458	0.164	0.1879	0.1967	0.1891	0.1644	0.1484	0.1354	0.1215	0.1086	0.0962	0.0858	0.0746	0.0679	0.0644	0.0624	0.0618	0.063	0.0651
0.7507		0.0703	0.0678	0.0657	0.0638	0.065	0.0676	0.0736	0.0805	0.0906	0.1027	0.1146	0.1265	0.141	0.1577	0.1785	0.1882	0.1777	0.1584	0.1436	0.131	0.1164	0.1042	0.0931	0.0831	0.0716	0.0672	0.0645	0.0624	0.0631	0.0646	0.0663
0.7354		0.0707	0.0676	0.0667	0.0652	0.0651	0.0679	0.0727	0.0785	0.0885	0.0985	0.1113	0.1241	0.139	0.1528	0.1692	0.1785	0.1696	0.152	0.14	0.126	0.1127	0.1004	0.0895	0.0802	0.0704	0.0661	0.0634	0.0625	0.063	0.0641	0.0668
0.72		0.0723	0.0709	0.0684	0.0651	0.0658	0.0658	0.0704	0.0757	0.0847	0.0963	0.1081	0.1228	0.1347	0.1479	0.1607	0.1702	0.1614	0.1481	0.1358	0.1218	0.1076	0.0971	0.0861	0.0763	0.0689	0.0643	0.0629	0.0627	0.0634	0.0649	0.0666
0.7047		0.0734	0.0705	0.0687	0.067	0.0659	0.065	0.0689	0.075	0.0825	0.0919	0.1048	0.1172	0.131	0.1435	0.1525	0.1604	0.1549	0.1442	0.1324	0.1182	0.1035	0.0937	0.0832	0.0748	0.0675	0.064	0.0634	0.0629	0.0641	0.0654	0.0668
0.6894		0.0741	0.0712	0.0698	0.0672	0.0659	0.0661	0.0681	0.0727	0.0789	0.0879	0.0997	0.1134	0.1264	0.1382	0.1474	0.153	0.1492	0.1407	0.1274	0.114	0.1013	0.0882	0.0803	0.0735	0.0672	0.0638	0.0621	0.0631	0.0646	0.0666	0.0676
0.674		0.0753	0.0728	0.0704	0.0683	0.0668	0.0661	0.0666	0.0714	0.0775	0.085	0.0969	0.1088	0.1235	0.1354	0.1434	0.1475	0.1464	0.1361	0.1242	0.1101	0.0973	0.0866	0.0776	0.0704	0.0658	0.0639	0.0624	0.0634	0.0648	0.0672	0.069
0.6587		0.0767	0.0735	0.0714	0.0691	0.067	0.0671	0.0667	0.07	0.0741	0.0838	0.093	0.1064	0.1187	0.1314	0.1389	0.1431	0.1414	0.1326	0.1199	0.1067	0.0944	0.0837	0.0746	0.069	0.0655	0.0624	0.0633	0.0634	0.0652	0.0673	0.0707
0.6433		0.0779	0.0757	0.0724	0.07	0.0689	0.0671	0.0679	0.0687	0.0732	0.08	0.0895	0.1028	0.116	0.1275	0.1363	0.1408	0.1381	0.1307	0.1172	0.1038	0.0901	0.0829	0.0734	0.0687	0.0641	0.0632	0.0641	0.0637	0.0648	0.0682	0.0697
0.628		0.0785	0.0766	0.0736	0.0715	0.0694	0.0681	0.0669	0.0685	0.0711	0.0771	0.0858	0.0972	0.1114	0.1232	0.1328	0.1376	0.134	0.1269	0.1142	0.1	0.088	0.0802	0.0729	0.066	0.0634	0.0633	0.0639	0.0652	0.066	0.0688	0.0713
0.6127		0.0795	0.0771	0.0746	0.0719	0.0696	0.0678	0.0671	0.068	0.0695	0.0743	0.082	0.0946	0.1076	0.1207	0.1297	0.1349	0.1315	0.1234	0.1094	0.0973	0.0859	0.0762	0.0716	0.0661	0.0636	0.0628	0.0631	0.0655	0.0668	0.0689	0.0721
0.5973		0.079	0.0775	0.0755	0.0738	0.0701	0.0688	0.0687	0.0677	0.0696	0.0735	0.0785	0.0908	0.105	0.1166	0.1267	0.1319	0.1284	0.1199	0.1068	0.0933	0.0844	0.0757	0.0701	0.0664	0.0652	0.064	0.0649	0.0664	0.0677	0.0692	0.0713
0.582		0.0797	0.0777	0.0761	0.0742	0.0711	0.0694	0.068	0.0673	0.0684	0.0721	0.0765	0.0882	0.1014	0.1143	0.1242	0.1284	0.1257	0.117	0.1035	0.0905	0.0816	0.0732	0.0684	0.0649	0.0639	0.0634	0.0649	0.0681	0.0693	0.0696	0.0714
0.5666		0.081	0.079	0.0768	0.075	0.0722	0.0705	0.0689	0.0688	0.0682	0.0709	0.076	0.0838	0.0973	0.1116	0.1217	0.1272	0.1226	0.1127	0.1004	0.0873	0.0787	0.0725	0.0681	0.066	0.0649	0.0647	0.0659	0.068	0.0692	0.07	0.0727
0.5513		0.0811	0.08	0.0777	0.0743	0.0729	0.0717	0.0701	0.0687	0.0684	0.071	0.0746	0.0817	0.0931	0.1074	0.1195	0.1241	0.1196	0.1104	0.0964	0.0844	0.0772	0.0708	0.0677	0.0651	0.0658	0.0659	0.0664	0.0692	0.0703	0.0718	0.0733
0.536		0.0833	0.0804	0.078	0.0766	0.0749	0.0725	0.0706	0.0693	0.0688	0.0711	0.0742	0.0799	0.0905	0.106	0.116	0.1221	0.1178	0.1072	0.091	0.0809	0.075	0.0709	0.0684	0.0668	0.0666	0.0659	0.0678	0.0696	0.0715	0.0719	0.0744
0.5206		0.0835	0.0818	0.0806	0.0781	0.0757	0.0739	0.0731	0.0706	0.0706	0.0708	0.0738	0.0789	0.0891	0.1031	0.1145	0.12	0.1159	0.104	0.0886	0.08	0.074	0.0704	0.0683	0.0673	0.0676	0.0676	0.0698	0.0714	0.0731	0.0737	0.0745
0.5053		0.0843	0.082	0.0814	0.0789	0.0762	0.0734	0.0736	0.072	0.0719	0.0719	0.0737	0.079	0.0872	0.1013	0.1132	0.1177	0.1139	0.1015	0.0869	0.079	0.0729	0.0712	0.0684	0.068	0.0666	0.0684	0.071	0.0717	0.0736	0.0744	0.0753
0.4899		0.0857	0.0838	0.0816	0.0806	0.0774	0.0751	0.0746	0.0729	0.0727	0.0713	0.074	0.077	0.0851	0.0989	0.1124	0.1163	0.1123	0.0993	0.0864	0.0779	0.0731	0.0712	0.0695	0.0702	0.0702	0.0693	0.0716	0.0739	0.0747	0.0756	0.0754
0.4746		0.0865	0.084	0.0847	0.0813	0.0783	0.0766	0.0757	0.0744	0.0741	0.0727	0.075	0.0765	0.0839	0.0973	0.1096	0.1142	0.1117	0.0986	0.0854	0.0784	0.0732	0.071	0.0721	0.0712	0.0705	0.071	0.0737	0.0755	0.0766	0.0768	0.0769
0.4593		0.0868	0.0853	0.0839	0.0823	0.0799	0.079	0.0771	0.0769	0.0749	0.075	0.0751	0.0766	0.0849	0.0965	0.1092	0.1133	0.109	0.0958	0.0844	0.0781	0.0747	0.0727	0.0738	0.0726	0.072	0.0732	0.0761	0.0767	0.0778	0.0776	0.0784
0.4439		0.0877	0.086	0.0849	0.0836	0.0814	0.0799	0.0798	0.0781	0.0754	0.0775	0.0766	0.0777	0.084	0.095	0.1079	0.1124	0.1079	0.0949	0.0841	0.0782	0.0758	0.0748	0.0752	0.0746	0.0743	0.0745	0.0782	0.0787	0.0791	0.0786	0.0791
0.4286		0.0899	0.0883	0.0863	0.085	0.0826	0.0811	0.0802	0.0805	0.0798	0.0796	0.0789	0.0802	0.0842	0.0947	0.1067	0.1101	0.1063	0.0954	0.0844	0.078	0.0755	0.0755	0.076	0.0765	0.0749	0.0774	0.081	0.0816	0.08	0.0808	0.0793
0.4132		0.0918	0.0908	0.0889	0.0868	0.0854	0.0844	0.0831	0.0832	0.082	0.0813	0.0813	0.0805	0.0857	0.0956	0.1045	0.1097	0.106	0.0947	0.085	0.0792	0.0786	0.0773	0.0779	0.0775	0.0776	0.0782	0.0823	0.0832	0.0834	0.0818	0.0811
0.3979		0.093	0.0919	0.0915	0.0905	0.0891	0.0878	0.0862	0.0861	0.086	0.0845	0.0839	0.0831	0.0861	0.0965	0.1034	0.1078	0.1049	0.0965	0.0865	0.0807	0.0785	0.0796	0.0795	0.0795	0.0794	0.0799	0.0855	0.0875	0.0848	0.0846	0.0826
0.3826		0.0954	0.0935	0.0936	0.0925	0.0908	0.0911	0.0904	0.0894	0.088	0.087	0.0876	0.0863	0.0896	0.098	0.1041	0.1063	0.106	0.0971	0.0875	0.0819	0.0814	0.0808	0.0815	0.0821	0.0814	0.0836	0.0862	0.0892	0.0902	0.0881	0.0846
0.3672		0.098	0.0958	0.0973	0.0961	0.094	0.0939	0.0934	0.0929	0.0929	0.091	0.0916	0.0899	0.0922	0.0999	0.1057	0.1082	0.1069	0.0998	0.0922	0.0861	0.0862	0.0843	0.0842	0.085	0.0842	0.0863	0.0887	0.0927	0.0921	0.0918	0.088
0.3519		0.0994	0.1002	0.1001	0.1008	0.0995	0.0981	0.0964	0.0972	0.0969	0.0958	0.0954	0.0928	0.0976	0.1029	0.1069	0.109	0.1092	0.1027	0.0947	0.0885	0.0891	0.0883	0.0886	0.0878	0.0869	0.0888	0.0904	0.096	0.0958	0.0967	0.092
0.3365		0.1027	0.1037	0.1044	0.1048	0.1023	0.1031	0.1023	0.1022	0.1017	0.0992	0.0976	0.098	0.1028	0.1065	0.1094	0.1111	0.11	0.107	0.1015	0.0931	0.0914	0.0919	0.0912	0.0916	0.0901	0.093	0.0934	0.099	0.0998	0.1005	0.0969
0.3212		0.1069	0.1072	0.1085	0.1061	0.1054	0.1074	0.1063	0.1062	0.1064	0.1043	0.1045	0.1049	0.1076	0.1112	0.1129	0.113	0.1141	0.1094	0.1068	0.099	0.0963	0.0959	0.0969	0.0962	0.0945	0.0966	0.0989	0.1017	0.1035	0.1037	0.1019
0.3059		0.1098	0.1091	0.1116	0.1101	0.1093	0.1109	0.1101	0.1103	0.1099	0.1091	0.1089	0.1107	0.1137	0.1171	0.1162	0.1162	0.1159	0.1138	0.1097	0.1056	0.1015	0.1011	0.1003	0.1004	0.0991	0.1001	0.1023	0.1046	0.1064	0.1091	0.1068
0.2905		0.1131	0.1133	0.1142	0.1132	0.1116	0.1133	0.114	0.1136	0.1133	0.1133	0.1122	0.1136	0.1172	0.1194	0.1203	0.121	0.1202	0.1184	0.1146	0.1118	0.1061	0.1041	0.1035	0.1036	0.1027	0.1045	0.105	0.1082	0.1135	0.1148	0.1116
0.2752		0.1172	0.1169	0.1192	0.1157	0.1165	0.1164	0.1195	0.1182	0.1175	0.1156	0.1155	0.1166	0.1203	0.1242	0.1242	0.1252	0.124	0.1207	0.1209	0.1163	0.1119	0.1084	0.1077	0.1085	0.1079	0.1112	0.1096	0.1198	0.1228	0.1208	0.1175
0.2598		0.1217	0.1201	0.1222	0.1197	0.1206	0.1192	0.1211	0.1191	0.1193	0.1198	0.1187	0.119	0.1241	0.1274	0.1295	0.1292	0.1288	0.1265	0.124	0.1197	0.1156	0.1151	0.114	0.113	0.1134	0.1148	0.1144	0.1222	0.126	0.1267	0.1235
0.2445		0.1247	0.1248	0.125	0.1232	0.1231	0.1223	0.1244	0.1243	0.1233	0.1224	0.1227	0.1207	0.1276	0.1312	0.1332	0.1327	0.133	0.1303	0.127	0.1216	0.1201	0.1201	0.1185	0.1193	0.1187	0.1193	0.121	0.1286	0.1316	0.1297	0.1297
0.2292		0.1299	0.1296	0.1274	0.1255	0.1264	0.1257	0.1263	0.1272	0.1266	0.1263	0.1267	0.126	0.13	0.1369	0.1367	0.136	0.1364	0.1333	0.1325	0.1268	0.1245	0.1242	0.1237	0.1243	0.1232	0.1228	0.1236	0.1338	0.1354	0.1347	0.1333
0.2138		0.1353	0.1352	0.1326	0.1298	0.1294	0.1278	0.1298	0.1312	0.1299	0.1298	0.1292	0.1319	0.1364	0.1406	0.1405	0.1404	0.1395	0.139	0.1368	0.1318	0.1297	0.1283	0.1276	0.1276	0.1277	0.1277	0.1291	0.1394	0.1414	0.1394	0.1381
0.1985		0.1387	0.1389	0.136	0.1349	0.1337	0.1331	0.1343	0.1337	0.1333	0.1335	0.1321	0.1341	0.1372	0.1429	0.1434	0.1433	0.1433	0.1429	0.142	0.1378	0.1338	0.1343	0.1316	0.1335	0.1333	0.1326	0.1348	0.1432	0.1453	0.1449	0.1394
0.1832		0.1432	0.1424	0.1407	0.1383	0.137	0.1365	0.1378	0.1374	0.1383	0.1367	0.1359	0.138	0.1405	0.145	0.1473	0.147	0.1464	0.1468	0.1441	0.1408	0.1382	0.1396	0.1384	0.1404	0.1394	0.1392	0.1403	0.1453	0.1487	0.1474	0.1459
0.1678		0.1486	0.1467	0.1449	0.143	0.1414	0.1415	0.1427	0.143	0.1418	0.1404	0.1407	0.1405	0.1437	0.1478	0.1504	0.1501	0.1521	0.1498	0.1478	0.1425	0.1433	0.1436	0.1437	0.1444	0.1448	0.1436	0.1465	0.1471	0.1514	0.1498	0.1498
0.1525		0.157	0.1522	0.1506	0.1493	0.1494	0.1482	0.1483	0.1468	0.1453	0.1453	0.1457	0.1452	0.1479	0.1517	0.1545	0.1534	0.1554	0.1509	0.152	0.1475	0.1465	0.1457	0.147	0.1481	0.1492	0.1469	0.1535	0.1548	0.1538	0.1551	0.1544
0.1371		0.1625	0.1591	0.1556	0.1542	0.1541	0.1544	0.1537	0.1525	0.1509	0.1511	0.1511	0.1509	0.1531	0.1564	0.1595	0.1585	0.16	0.1567	0.1586	0.1528	0.1534	0.1513	0.1519	0.1529	0.1521	0.1538	0.1582	0.1625	0.1661	0.1654	0.1565
0.1218		0.1677	0.1666	0.1635	0.1598	0.1614	0.1609	0.1602	0.1571	0.1572	0.1582	0.1566	0.1565	0.1587	0.1638	0.1642	0.1654	0.1635	0.1618	0.1604	0.1582	0.157	0.1572	0.1563	0.1571	0.1565	0.1582	0.1626	0.164	0.1683	0.1685	0.1662
0.1065		0.1734	0.173	0.1697	0.1676	0.167	0.1668	0.1659	0.1653	0.165	0.1626	0.1623	0.1611	0.1656	0.1691	0.1704	0.1688	0.169	0.1679	0.1648	0.1636	0.162	0.162	0.1614	0.1623	0.163	0.1635	0.1639	0.1646	0.1707	0.1719	0.1704
0.0911		0.1843	0.1823	0.1756	0.1729	0.1726	0.1726	0.1724	0.1704	0.1708	0.1685	0.1685	0.1681	0.171	0.174	0.1768	0.1754	0.1731	0.1741	0.1716	0.17	0.1696	0.1697	0.1693	0.1687	0.1681	0.1683	0.166	0.1669	0.1726	0.174	0.176
0.0758		0.1899	0.1892	0.185	0.1813	0.1802	0.1785	0.1773	0.1775	0.1778	0.1745	0.1737	0.1739	0.1738	0.18	0.1813	0.1818	0.1798	0.1803	0.1777	0.1783	0.177	0.1776	0.1757	0.176	0.1754	0.1728	0.1706	0.169	0.1735	0.177	0.1791
0.0604		0.1985	0.1968	0.1916	0.1893	0.1894	0.1855	0.184	0.1841	0.1857	0.1823	0.1804	0.1803	0.1809	0.1869	0.1887	0.1883	0.1884	0.1882	0.1865	0.1856	0.1841	0.1853	0.1841	0.1827	0.1798	0.1779	0.1754	0.1756	0.1784	0.1821	0.1808
0.0451		0.2076	0.2056	0.2002	0.1967	0.1957	0.1955	0.1914	0.1916	0.1919	0.19	0.1876	0.187	0.1877	0.1937	0.1954	0.1956	0.1951	0.1966	0.1943	0.1919	0.1939	0.1914	0.1901	0.1905	0.1863	0.1839	0.1803	0.1812	0.1853	0.1849	0.186
0.0298		0.2191	0.2159	0.2101	0.2053	0.2048	0.2033	0.201	0.199	0.1981	0.1979	0.1944	0.1951	0.1956	0.2008	0.201	0.2042	0.204	0.203	0.2009	0.1986	0.201	0.1987	0.1984	0.198	0.1925	0.188	0.188	0.1856	0.1886	0.1871	0.1889
0.0144		0.2332	0.2306	0.2252	0.2185	0.216	0.2139	0.2113	0.21	0.207	0.2054	0.2043	0.2031	0.2038	0.2113	0.209	0.2096	0.2114	0.212	0.2086	0.2074	0.2071	0.2048	0.2049	0.2037	0.1995	0.1958	0.1915	0.1901	0.1915	0.1893	0.1896
-0.0009		0.2476	0.2452	0.2389	0.2333	0.2311	0.2278	0.2251	0.2228	0.2187	0.2166	0.215	0.2133	0.2134	0.2187	0.2184	0.2189	0.2218	0.2209	0.2175	0.2152	0.2123	0.211	0.2107	0.2103	0.2068	0.2021	0.1974	0.1952	0.1945	0.1937	0.192

## Sheet: 1d
filling factor	E (mV/nm)	RC 2s (avg.)
2.5554	-68.6813	0.1966	0.1886	0.1791	0.1948	0.1944	0.1812	0.1897	0.1809	0.1853	0.1927	0.2021	0.1948	0.1777	0.1777	0.1825	0.1853	0.2026	0.196	0.1757	0.2025	0.2003	0.1968	0.2034	0.1973	0.2023	0.1837	0.2076	0.2159	0.2117	0.2248	0.2012
2.5453	-63.1868	0.1873	0.1971	0.1948	0.1791	0.1778	0.1925	0.1934	0.1732	0.2038	0.1876	0.1889	0.1881	0.1724	0.1651	0.1685	0.1733	0.187	0.1901	0.1868	0.1838	0.1744	0.1846	0.1942	0.1949	0.1936	0.2051	0.2099	0.2018	0.1909	0.2141	0.1997
2.5353	-57.6923	0.1807	0.1729	0.1793	0.1748	0.1817	0.1948	0.1761	0.1781	0.1773	0.1703	0.1813	0.1882	0.1836	0.1684	0.1801	0.1972	0.2077	0.1881	0.1839	0.1836	0.203	0.2037	0.2151	0.2022	0.2044	0.2114	0.1841	0.2032	0.1988	0.1985	0.1974
2.5253	-52.1978	0.1735	0.1812	0.1793	0.1947	0.1979	0.1807	0.1937	0.1985	0.1872	0.1822	0.1886	0.1934	0.1816	0.1732	0.1856	0.1829	0.1691	0.1818	0.1789	0.1921	0.1818	0.2007	0.1922	0.1917	0.1883	0.2191	0.2067	0.1953	0.205	0.1936	0.2085
2.5153	-46.7033	0.1682	0.1841	0.1853	0.1826	0.1758	0.1732	0.1897	0.1872	0.1879	0.181	0.2044	0.1838	0.1688	0.1775	0.1781	0.1891	0.1639	0.1838	0.1851	0.1886	0.2006	0.2086	0.2042	0.1956	0.208	0.2088	0.2004	0.2087	0.2053	0.2131	0.1954
2.5053	-41.2088	0.1895	0.1841	0.1847	0.1862	0.1792	0.1999	0.188	0.183	0.198	0.1777	0.1915	0.193	0.1863	0.1928	0.1794	0.1661	0.1874	0.1826	0.1692	0.1925	0.1994	0.1962	0.1944	0.2039	0.1985	0.2018	0.1962	0.2221	0.2149	0.2059	0.214
2.4953	-35.7143	0.1996	0.1718	0.1836	0.1758	0.1754	0.1815	0.1941	0.1954	0.1939	0.1886	0.1954	0.1952	0.1791	0.163	0.1808	0.1796	0.1927	0.1782	0.1783	0.1925	0.1894	0.1985	0.197	0.1857	0.2037	0.2181	0.2216	0.2034	0.2088	0.1952	0.2201
2.4853	-30.2198	0.1783	0.1767	0.1702	0.1781	0.1829	0.1875	0.1821	0.1909	0.1922	0.1816	0.1902	0.2007	0.1737	0.1919	0.1872	0.1931	0.1732	0.1932	0.19	0.198	0.1953	0.1855	0.1994	0.1966	0.2087	0.2078	0.1974	0.2011	0.2134	0.2188	0.1975
2.4753	-24.7253	0.1898	0.193	0.1915	0.196	0.203	0.191	0.1765	0.1902	0.2003	0.1937	0.192	0.1985	0.1739	0.1735	0.1791	0.1783	0.1872	0.1915	0.1903	0.1895	0.2001	0.1934	0.1964	0.2044	0.208	0.1948	0.2052	0.201	0.2108	0.2038	0.2168
2.4653	-19.2308	0.1844	0.1859	0.1864	0.1842	0.1855	0.197	0.1783	0.1974	0.2133	0.1757	0.1859	0.1888	0.1712	0.1824	0.1736	0.1788	0.1715	0.1856	0.1899	0.2015	0.1992	0.1874	0.1828	0.2055	0.2058	0.1913	0.2076	0.2114	0.2113	0.2146	0.2098
2.4553	-13.7363	0.1859	0.175	0.1879	0.1982	0.1933	0.2011	0.1789	0.184	0.1949	0.1843	0.1919	0.2083	0.1741	0.1771	0.1769	0.1857	0.1762	0.1937	0.1854	0.1932	0.206	0.1815	0.1965	0.1868	0.1967	0.2025	0.1857	0.2037	0.1978	0.2138	0.1964
2.4453	-8.2418	0.1799	0.1802	0.1719	0.1929	0.1651	0.1797	0.1939	0.1959	0.1909	0.1927	0.1925	0.1961	0.1677	0.1779	0.1693	0.189	0.1828	0.1743	0.1958	0.2024	0.1904	0.1916	0.2028	0.2144	0.1937	0.207	0.2053	0.2074	0.2043	0.2128	0.2015
2.4353	-2.7473	0.1837	0.1873	0.2	0.1977	0.1793	0.1955	0.1866	0.1872	0.1898	0.1873	0.1922	0.1981	0.1828	0.184	0.183	0.1935	0.1915	0.1778	0.1913	0.1935	0.193	0.1892	0.1986	0.2235	0.1927	0.2003	0.2109	0.2007	0.2129	0.2121	0.2046
2.4253	2.7473	0.1942	0.1898	0.1985	0.1821	0.1961	0.1957	0.1889	0.1884	0.1905	0.1863	0.181	0.1994	0.1771	0.1771	0.1735	0.195	0.1722	0.2005	0.1952	0.1905	0.1968	0.1921	0.1898	0.1877	0.1924	0.2096	0.192	0.2139	0.1988	0.2044	0.2301
2.4153	8.2418	0.1935	0.1854	0.1886	0.1836	0.1855	0.2008	0.1828	0.1929	0.193	0.191	0.1961	0.201	0.1767	0.1791	0.1799	0.1835	0.1921	0.1836	0.1925	0.1932	0.1935	0.1995	0.2131	0.2084	0.1946	0.2102	0.2214	0.1979	0.2209	0.2188	0.2273
2.4053	13.7363	0.1978	0.1734	0.1938	0.1857	0.1867	0.1949	0.184	0.1904	0.1762	0.1969	0.1951	0.1987	0.183	0.1747	0.1947	0.1977	0.184	0.1746	0.1874	0.193	0.2168	0.2007	0.2008	0.1914	0.1972	0.1973	0.1963	0.207	0.2188	0.2069	0.2099
2.3953	19.2308	0.191	0.1867	0.1835	0.1916	0.1974	0.1909	0.1793	0.1875	0.1776	0.191	0.1826	0.1843	0.1741	0.1919	0.203	0.1827	0.1931	0.1992	0.187	0.2023	0.2129	0.1948	0.2065	0.1946	0.2035	0.201	0.1999	0.2027	0.2021	0.2	0.2116
2.3852	24.7253	0.1784	0.2051	0.2013	0.1885	0.1929	0.1945	0.1936	0.19	0.2076	0.1911	0.1834	0.1954	0.1942	0.1687	0.1952	0.186	0.2002	0.1884	0.1769	0.2	0.2056	0.1946	0.2128	0.2021	0.1871	0.1931	0.1999	0.2034	0.22	0.2054	0.2123
2.3752	30.2198	0.1857	0.1806	0.196	0.1836	0.1982	0.2042	0.1823	0.1998	0.1946	0.2046	0.189	0.1814	0.1889	0.1843	0.1762	0.1832	0.1874	0.1936	0.1868	0.2092	0.2068	0.2156	0.2206	0.1994	0.2178	0.2126	0.2071	0.2287	0.2171	0.1995	0.2414
2.3652	35.7143	0.1921	0.1932	0.182	0.1795	0.1993	0.2086	0.197	0.1848	0.1697	0.1873	0.1913	0.1936	0.1795	0.1903	0.1996	0.1925	0.1847	0.1988	0.1964	0.1943	0.1785	0.2066	0.1982	0.2169	0.2109	0.2031	0.193	0.2088	0.2147	0.2191	0.237
2.3552	41.2088	0.1813	0.1733	0.1984	0.1904	0.1903	0.2001	0.1919	0.1917	0.176	0.1924	0.1892	0.1926	0.1988	0.1749	0.1907	0.2203	0.189	0.2091	0.1975	0.1901	0.2078	0.1892	0.2011	0.2023	0.2093	0.2119	0.1985	0.2209	0.2174	0.2019	0.2272
2.3452	46.7033	0.1756	0.1834	0.1973	0.1825	0.2002	0.193	0.1906	0.1774	0.1905	0.1881	0.2043	0.2001	0.1816	0.1669	0.18	0.1839	0.1894	0.2016	0.1873	0.2008	0.1983	0.2133	0.2031	0.2	0.202	0.2087	0.2208	0.2134	0.2073	0.2121	0.2119
2.3352	52.1978	0.2033	0.19	0.1913	0.2036	0.1967	0.1936	0.194	0.1962	0.1714	0.1896	0.1911	0.1976	0.1794	0.1795	0.1814	0.2017	0.1966	0.1987	0.2022	0.1923	0.2022	0.1903	0.2078	0.2107	0.2035	0.2128	0.1977	0.1938	0.2206	0.21	0.1977
2.3252	57.6923	0.2023	0.1961	0.184	0.1812	0.1887	0.1906	0.2027	0.1976	0.185	0.1843	0.2028	0.2118	0.1975	0.1891	0.1985	0.1908	0.1938	0.211	0.1978	0.2021	0.2101	0.1969	0.1908	0.2106	0.2265	0.2187	0.1985	0.2108	0.2346	0.192	0.2124
2.3152	63.1868	0.2046	0.2006	0.202	0.1786	0.1763	0.1825	0.1799	0.1937	0.172	0.179	0.209	0.1925	0.1807	0.1976	0.1811	0.1786	0.207	0.1887	0.2027	0.19	0.1917	0.2192	0.2107	0.2038	0.2113	0.2042	0.2122	0.2119	0.2221	0.214	0.226
2.3052	68.6813	0.1947	0.1923	0.1961	0.1946	0.1935	0.1738	0.1879	0.1864	0.1963	0.1933	0.2003	0.2096	0.1703	0.1952	0.1959	0.1828	0.1808	0.1935	0.1995	0.205	0.2062	0.1986	0.209	0.2159	0.2036	0.2114	0.2142	0.2016	0.2165	0.2078	0.2322
2.2952	74.1758	0.2078	0.1871	0.201	0.1755	0.202	0.1865	0.186	0.2006	0.1975	0.2013	0.1829	0.2055	0.1974	0.1922	0.2184	0.2095	0.2034	0.2034	0.2087	0.2052	0.1844	0.2119	0.1868	0.2036	0.2124	0.2067	0.2188	0.2133	0.2196	0.2272	0.2168
2.2852	79.6703	0.1825	0.1767	0.1958	0.202	0.183	0.1889	0.1805	0.1891	0.197	0.2099	0.2015	0.2067	0.1986	0.1902	0.1799	0.1811	0.1992	0.2113	0.2052	0.2063	0.2011	0.2048	0.194	0.2207	0.1953	0.2302	0.213	0.207	0.2117	0.2181	0.2106
2.2752	85.1648	0.1955	0.2056	0.198	0.1767	0.1947	0.1889	0.1993	0.1925	0.2041	0.1895	0.1932	0.2072	0.1943	0.1852	0.184	0.1904	0.1966	0.1907	0.1935	0.2017	0.1926	0.2088	0.2047	0.2135	0.2187	0.2126	0.2196	0.2354	0.2215	0.2142	0.2206
2.2652	90.6593	0.2049	0.1938	0.2005	0.194	0.1726	0.1978	0.1997	0.1912	0.2085	0.2193	0.1945	0.2011	0.1927	0.1987	0.1931	0.2016	0.2054	0.1941	0.2013	0.2065	0.2084	0.2091	0.2128	0.2166	0.228	0.2025	0.2093	0.2018	0.2177	0.211	0.236
2.2552	96.1538	0.2037	0.1798	0.2049	0.2049	0.1996	0.1852	0.2031	0.1896	0.2019	0.2011	0.1833	0.2219	0.182	0.1995	0.1952	0.2001	0.2037	0.1983	0.1945	0.2095	0.212	0.2169	0.2158	0.2099	0.2297	0.2245	0.2323	0.2154	0.225	0.2265	0.2025
2.2452		0.1965	0.1926	0.1791	0.1965	0.1847	0.1914	0.19	0.2076	0.195	0.1917	0.2158	0.2069	0.2114	0.2024	0.1913	0.1891	0.2105	0.1893	0.198	0.2021	0.2228	0.2046	0.2303	0.2093	0.2107	0.2209	0.2194	0.207	0.222	0.2258	0.2155
2.2351		0.172	0.1964	0.2032	0.2165	0.1886	0.2017	0.2004	0.2064	0.1935	0.2026	0.2106	0.2105	0.2031	0.2035	0.2026	0.2	0.1932	0.2021	0.2044	0.2005	0.2145	0.2261	0.2183	0.2177	0.211	0.2253	0.2059	0.2199	0.209	0.2217	0.211
2.2251		0.199	0.2017	0.2056	0.2084	0.1812	0.1976	0.2036	0.1931	0.2042	0.1944	0.1963	0.203	0.2044	0.1889	0.1978	0.2045	0.2002	0.2063	0.2182	0.2137	0.2103	0.1922	0.214	0.2356	0.2108	0.2003	0.2196	0.2118	0.203	0.2133	0.2144
2.2151		0.1995	0.1935	0.1938	0.1992	0.1829	0.1987	0.1973	0.2019	0.2002	0.1958	0.1955	0.2085	0.1902	0.1935	0.2009	0.1921	0.2127	0.1998	0.2137	0.2144	0.21	0.1972	0.227	0.205	0.22	0.2057	0.2225	0.2134	0.2054	0.2316	0.2195
2.2051		0.1975	0.186	0.2043	0.2031	0.2068	0.1993	0.215	0.2138	0.1794	0.1924	0.2093	0.2118	0.2008	0.2108	0.1936	0.2068	0.211	0.2019	0.2034	0.1951	0.2197	0.2201	0.2119	0.2207	0.2196	0.2025	0.2079	0.2011	0.2184	0.219	0.2216
2.1951		0.1975	0.1959	0.19	0.2044	0.1955	0.1831	0.1833	0.2055	0.1779	0.2021	0.2064	0.2094	0.2006	0.2005	0.2254	0.2169	0.1954	0.2128	0.2087	0.2262	0.2102	0.2092	0.2066	0.2197	0.2199	0.2223	0.208	0.2214	0.2305	0.2408	0.2127
2.1851		0.1944	0.1984	0.2129	0.1886	0.1932	0.1823	0.2121	0.1994	0.1835	0.2025	0.2096	0.2181	0.1826	0.2083	0.2056	0.2118	0.2194	0.2152	0.2222	0.2219	0.2122	0.2031	0.2314	0.2175	0.2157	0.2234	0.209	0.2279	0.2399	0.2227	0.2314
2.1751		0.2106	0.1997	0.2015	0.2068	0.2004	0.2008	0.2178	0.1981	0.1995	0.2009	0.1931	0.2027	0.2084	0.208	0.2034	0.1994	0.2108	0.2355	0.2161	0.2096	0.2137	0.2218	0.2299	0.2179	0.2237	0.2346	0.2238	0.2274	0.2289	0.2411	0.2311
2.1651		0.1808	0.1983	0.1903	0.2002	0.2003	0.2099	0.2	0.1991	0.206	0.2119	0.2102	0.219	0.1963	0.2043	0.2104	0.2026	0.2023	0.2056	0.203	0.2142	0.2269	0.2067	0.2321	0.2459	0.2266	0.233	0.2116	0.2369	0.2248	0.239	0.2267
2.1551		0.2002	0.2045	0.1896	0.1932	0.1994	0.2179	0.2017	0.2107	0.2163	0.2052	0.2012	0.2237	0.2011	0.2026	0.2293	0.2076	0.2378	0.2024	0.2159	0.2276	0.2086	0.2169	0.23	0.2301	0.2318	0.2417	0.2235	0.2415	0.2365	0.2367	0.2201
2.1451		0.2115	0.2078	0.1934	0.1997	0.2142	0.2027	0.1963	0.2014	0.2025	0.2003	0.2017	0.2224	0.2062	0.2017	0.2138	0.1963	0.2102	0.2014	0.2159	0.2104	0.2175	0.2194	0.2259	0.2158	0.2301	0.231	0.2082	0.2379	0.2326	0.2369	0.2249
2.1351		0.1895	0.1931	0.2102	0.2112	0.2009	0.2101	0.1975	0.2048	0.1856	0.2313	0.2042	0.2304	0.2214	0.1999	0.213	0.2037	0.2196	0.2391	0.2338	0.2183	0.1986	0.2099	0.2211	0.2218	0.2501	0.2168	0.2323	0.2328	0.2271	0.2288	0.222
2.1251		0.2104	0.2096	0.2031	0.2087	0.1927	0.2115	0.2049	0.2201	0.2114	0.2041	0.232	0.2079	0.2013	0.2175	0.2081	0.2258	0.2295	0.2101	0.227	0.2289	0.2137	0.2217	0.2079	0.2263	0.2333	0.2291	0.2154	0.2282	0.235	0.2479	0.2313
2.1151		0.1997	0.2044	0.2282	0.2042	0.2265	0.22	0.2185	0.209	0.2099	0.2051	0.1975	0.2033	0.2307	0.2144	0.2249	0.2016	0.2293	0.2247	0.2262	0.2079	0.2409	0.2343	0.2167	0.2418	0.2463	0.2331	0.2273	0.2425	0.223	0.2525	0.2407
2.1051		0.217	0.2136	0.1946	0.2117	0.2156	0.2278	0.2324	0.2222	0.2265	0.2236	0.2197	0.2263	0.2147	0.2198	0.2101	0.2146	0.2258	0.2241	0.2049	0.2206	0.2191	0.2393	0.2197	0.2237	0.2243	0.2324	0.2236	0.2327	0.2404	0.2196	0.2384
2.0951		0.2087	0.231	0.2139	0.21	0.2188	0.2209	0.2107	0.2139	0.221	0.2352	0.2036	0.226	0.2142	0.2122	0.2298	0.2212	0.2157	0.2333	0.2173	0.2442	0.2444	0.2259	0.2469	0.2382	0.2289	0.2421	0.2321	0.2558	0.2372	0.2586	0.2513
2.0851		0.2127	0.218	0.2146	0.1983	0.2137	0.2269	0.2315	0.2267	0.2246	0.2227	0.2231	0.2269	0.2234	0.214	0.2209	0.2247	0.2262	0.2272	0.2366	0.2368	0.2566	0.2329	0.2285	0.2299	0.2514	0.2426	0.2358	0.2265	0.2467	0.2455	0.2478
2.075		0.2156	0.2078	0.2161	0.2204	0.2096	0.2186	0.2361	0.2376	0.2429	0.2484	0.2352	0.2364	0.2262	0.2405	0.2194	0.2186	0.2253	0.2434	0.2396	0.2395	0.2286	0.2533	0.2525	0.2451	0.2453	0.2405	0.2607	0.2406	0.2428	0.2536	0.2513
2.065		0.2252	0.2049	0.1986	0.2137	0.2404	0.2327	0.2516	0.2351	0.2579	0.252	0.2265	0.2425	0.245	0.2326	0.2279	0.2337	0.2317	0.238	0.253	0.2537	0.2508	0.2492	0.2385	0.2438	0.2405	0.2647	0.2532	0.267	0.261	0.2307	0.2543
2.055		0.2219	0.2252	0.209	0.2374	0.2218	0.2555	0.2412	0.2506	0.2646	0.2615	0.2463	0.2385	0.2209	0.231	0.2322	0.226	0.2524	0.25	0.2471	0.2578	0.2475	0.2664	0.2334	0.2463	0.2597	0.2502	0.2633	0.2726	0.268	0.2568	0.2782
2.045		0.2359	0.23	0.2216	0.2449	0.2498	0.2474	0.2502	0.2666	0.2524	0.2587	0.2522	0.247	0.2513	0.2487	0.2316	0.2423	0.2491	0.238	0.257	0.2521	0.2362	0.2503	0.2618	0.252	0.2534	0.2662	0.2377	0.2813	0.2517	0.2756	0.2764
2.035		0.2135	0.2325	0.2346	0.2511	0.2702	0.2554	0.2504	0.264	0.2445	0.266	0.2586	0.2547	0.2467	0.2491	0.2767	0.2681	0.2692	0.2664	0.2686	0.2438	0.261	0.2642	0.2505	0.2851	0.2513	0.2735	0.2817	0.2632	0.2488	0.2801	0.2713
2.025		0.23	0.22	0.2328	0.246	0.2356	0.2413	0.2728	0.2501	0.2648	0.2603	0.2572	0.2552	0.272	0.2627	0.2673	0.2555	0.2573	0.2694	0.2697	0.2649	0.2759	0.2691	0.2767	0.2653	0.2682	0.281	0.2869	0.2805	0.2636	0.2814	0.2743
2.015		0.2196	0.2289	0.2252	0.2403	0.2484	0.2441	0.251	0.2402	0.2549	0.2505	0.2641	0.2684	0.2635	0.2596	0.2626	0.2546	0.278	0.2877	0.2737	0.2903	0.2677	0.2783	0.2646	0.259	0.2712	0.2773	0.2513	0.2806	0.2781	0.2836	0.2936
2.005		0.217	0.2398	0.2287	0.2543	0.2502	0.2364	0.253	0.2654	0.2471	0.2615	0.2683	0.2643	0.2481	0.2496	0.2526	0.2604	0.2603	0.2813	0.2895	0.2887	0.2755	0.2833	0.2436	0.2742	0.271	0.2587	0.2657	0.2748	0.2707	0.2907	0.3007
1.995		0.2331	0.2322	0.2387	0.2298	0.2483	0.2357	0.2488	0.2203	0.25	0.279	0.2552	0.2716	0.2516	0.2637	0.2862	0.261	0.2624	0.2638	0.2733	0.259	0.2683	0.2895	0.2696	0.2593	0.2947	0.2569	0.2686	0.255	0.2755	0.2618	0.2818
1.985		0.2275	0.2283	0.2378	0.2458	0.2312	0.2458	0.2373	0.2679	0.2456	0.2494	0.26	0.2747	0.2558	0.2465	0.2774	0.2622	0.26	0.2674	0.2745	0.284	0.3006	0.2728	0.2547	0.2593	0.2698	0.2471	0.2735	0.2604	0.2765	0.2645	0.278
1.975		0.2182	0.2108	0.233	0.2506	0.2313	0.2383	0.235	0.233	0.2354	0.2561	0.2751	0.2712	0.2545	0.2675	0.2577	0.2595	0.2439	0.2641	0.267	0.2563	0.2658	0.2693	0.2581	0.2756	0.2607	0.2781	0.2449	0.2528	0.2684	0.2662	0.2738
1.965		0.2221	0.2277	0.2316	0.2093	0.2256	0.2409	0.2256	0.2379	0.229	0.2495	0.2585	0.2691	0.2582	0.2625	0.2532	0.2774	0.255	0.2622	0.2647	0.2851	0.273	0.271	0.2548	0.2594	0.2522	0.2564	0.2613	0.2545	0.2758	0.261	0.2618
1.955		0.2203	0.2199	0.2224	0.2356	0.2378	0.2457	0.2301	0.2221	0.2467	0.2511	0.2576	0.2353	0.258	0.2418	0.2596	0.2522	0.2598	0.248	0.2452	0.269	0.2608	0.2508	0.2452	0.2411	0.2505	0.2385	0.2557	0.2589	0.2677	0.261	0.2378
1.945		0.2158	0.2054	0.21	0.2223	0.2121	0.2302	0.2398	0.2405	0.2273	0.2428	0.2485	0.2563	0.2428	0.2549	0.2505	0.25	0.2355	0.2683	0.245	0.2486	0.238	0.2369	0.2398	0.2594	0.2215	0.2418	0.266	0.2515	0.2505	0.2622	0.2527
1.935		0.2065	0.221	0.2123	0.2294	0.2224	0.2402	0.2115	0.2329	0.2415	0.2358	0.2484	0.2565	0.2562	0.2411	0.2563	0.2467	0.2301	0.2388	0.2336	0.2652	0.2488	0.2714	0.2342	0.2549	0.248	0.2546	0.2616	0.2374	0.2522	0.2355	0.2638
1.925		0.2061	0.2084	0.2108	0.2186	0.2211	0.2128	0.2183	0.2355	0.231	0.2488	0.2426	0.2676	0.2298	0.2304	0.2322	0.2455	0.2277	0.2356	0.2489	0.239	0.2399	0.251	0.2467	0.2394	0.2459	0.2563	0.252	0.2368	0.2362	0.2331	0.2663
1.9149		0.1823	0.2093	0.2222	0.2145	0.227	0.2001	0.2375	0.2215	0.2216	0.2386	0.2393	0.2482	0.2348	0.2346	0.2497	0.2522	0.2303	0.2225	0.259	0.2319	0.226	0.2429	0.2475	0.2328	0.2442	0.2378	0.2228	0.2424	0.2586	0.25	0.2656
1.9049		0.193	0.2132	0.2056	0.2062	0.2281	0.2037	0.2292	0.2297	0.2327	0.2371	0.2472	0.2565	0.2259	0.2326	0.2372	0.2531	0.222	0.2466	0.2322	0.2465	0.242	0.2401	0.2522	0.2471	0.2152	0.2383	0.2333	0.2471	0.2481	0.2429	0.2511
1.8949		0.219	0.2001	0.2318	0.2202	0.22	0.2267	0.2205	0.2483	0.2275	0.231	0.2166	0.2425	0.2464	0.223	0.2378	0.2481	0.2426	0.2401	0.252	0.2194	0.2445	0.2292	0.2349	0.2394	0.2284	0.2576	0.2537	0.2528	0.2464	0.23	0.2489
1.8849		0.2113	0.2155	0.2002	0.2258	0.2154	0.2408	0.2285	0.2281	0.2267	0.2414	0.2065	0.2526	0.2378	0.2404	0.2369	0.2417	0.2373	0.2385	0.2372	0.2323	0.2444	0.2263	0.2253	0.2432	0.2347	0.2355	0.2372	0.2473	0.237	0.2285	0.2313
1.8749		0.213	0.1939	0.2189	0.197	0.2231	0.2083	0.2162	0.224	0.2323	0.2368	0.2325	0.2372	0.2254	0.2455	0.2122	0.2479	0.2202	0.2348	0.242	0.2272	0.2374	0.2251	0.2477	0.2298	0.2349	0.2427	0.2328	0.2397	0.2617	0.232	0.252
1.8649		0.209	0.1946	0.2217	0.2018	0.2139	0.2131	0.2141	0.2199	0.2263	0.2254	0.2467	0.2327	0.2235	0.2251	0.2375	0.2387	0.2272	0.2101	0.2381	0.2273	0.2316	0.2233	0.2604	0.231	0.2463	0.2449	0.2394	0.2219	0.2204	0.2491	0.2443
1.8549		0.2068	0.1941	0.2036	0.2209	0.2232	0.2138	0.2107	0.2333	0.2244	0.2156	0.219	0.2354	0.2223	0.2127	0.2305	0.2215	0.2186	0.2428	0.2327	0.2283	0.2317	0.2432	0.2242	0.2278	0.2223	0.2318	0.248	0.2407	0.2299	0.2474	0.2374
1.8449		0.2066	0.2049	0.2175	0.2091	0.2199	0.2213	0.2271	0.2202	0.2477	0.2306	0.244	0.2343	0.2193	0.2197	0.2207	0.2223	0.2408	0.2371	0.2441	0.2305	0.2314	0.2348	0.2143	0.2371	0.2301	0.2161	0.2338	0.2304	0.2318	0.235	0.24
1.8349		0.1975	0.208	0.2009	0.2138	0.2116	0.2173	0.2109	0.2096	0.2279	0.2353	0.221	0.2244	0.221	0.2212	0.2022	0.2324	0.2479	0.2273	0.2193	0.2233	0.2147	0.2209	0.23	0.2259	0.25	0.2361	0.2212	0.2347	0.2247	0.231	0.2479
1.8249		0.2116	0.2136	0.217	0.2099	0.2048	0.2139	0.2172	0.2196	0.228	0.2251	0.1942	0.2329	0.2211	0.2226	0.2226	0.2124	0.2249	0.2374	0.2271	0.2237	0.238	0.2308	0.2147	0.2257	0.2196	0.2534	0.2366	0.2401	0.2261	0.2133	0.2338
1.8149		0.2069	0.2165	0.2058	0.2178	0.1911	0.2052	0.2269	0.2142	0.2156	0.2154	0.2139	0.2184	0.2239	0.2197	0.2225	0.227	0.2332	0.2234	0.2348	0.2351	0.2429	0.2264	0.2181	0.244	0.2258	0.2352	0.2298	0.2318	0.224	0.2504	0.2456
1.8049		0.1932	0.2142	0.1955	0.2156	0.2083	0.1954	0.2158	0.1994	0.2101	0.2166	0.2355	0.2527	0.2144	0.2281	0.2156	0.2264	0.2219	0.2243	0.2185	0.2097	0.2378	0.2493	0.2102	0.2122	0.2199	0.2405	0.2327	0.2236	0.2287	0.2371	0.2409
1.7949		0.1896	0.2123	0.2102	0.1971	0.2145	0.2036	0.2214	0.2204	0.2199	0.2123	0.2142	0.2206	0.2219	0.2297	0.2326	0.2162	0.2211	0.2225	0.2278	0.2203	0.2251	0.2206	0.2261	0.2255	0.2302	0.208	0.2157	0.2203	0.2314	0.2025	0.2417
1.7849		0.1928	0.2031	0.1878	0.2081	0.1908	0.2173	0.2188	0.2188	0.2169	0.2184	0.2455	0.2198	0.2037	0.2209	0.2232	0.217	0.2392	0.2226	0.2211	0.234	0.215	0.2276	0.2434	0.2212	0.2186	0.2278	0.2221	0.2394	0.2238	0.2412	0.22
1.7749		0.2048	0.194	0.203	0.1861	0.1901	0.2193	0.213	0.2055	0.227	0.2156	0.2141	0.216	0.2147	0.1987	0.2231	0.2181	0.2135	0.246	0.2365	0.2132	0.2362	0.228	0.2309	0.1992	0.2219	0.2406	0.2314	0.2228	0.2351	0.2292	0.2315
1.7649		0.1926	0.1987	0.2048	0.2057	0.2148	0.2246	0.2126	0.2015	0.205	0.2101	0.2431	0.2237	0.2271	0.1884	0.2087	0.2034	0.2177	0.2248	0.2047	0.2231	0.2319	0.2219	0.2166	0.2327	0.2107	0.2145	0.2242	0.2176	0.2238	0.2417	0.2288
1.7548		0.2021	0.1939	0.2034	0.2119	0.2097	0.2138	0.2063	0.2166	0.2138	0.2123	0.2191	0.2228	0.2258	0.203	0.2162	0.2145	0.2007	0.2035	0.2177	0.2146	0.2265	0.2207	0.2295	0.2163	0.2277	0.2089	0.213	0.2328	0.2282	0.2446	0.2168
1.7448		0.2038	0.2003	0.1835	0.2098	0.2078	0.2198	0.2091	0.2048	0.2062	0.212	0.2274	0.2136	0.2178	0.2196	0.2007	0.2275	0.2185	0.2102	0.2187	0.2216	0.2313	0.2136	0.2286	0.2244	0.2331	0.2342	0.2236	0.2369	0.2176	0.2212	0.2284
1.7348		0.1932	0.207	0.2014	0.1896	0.2081	0.2126	0.2072	0.2112	0.2119	0.2284	0.2218	0.2099	0.2091	0.2208	0.2123	0.2101	0.2283	0.2446	0.2183	0.2246	0.2182	0.2364	0.2192	0.2024	0.2199	0.2148	0.2212	0.2218	0.2243	0.2223	0.222
1.7248		0.1921	0.1985	0.1946	0.206	0.2003	0.1983	0.198	0.192	0.2149	0.2163	0.2095	0.2263	0.2222	0.2017	0.191	0.2098	0.225	0.2116	0.2001	0.2052	0.2183	0.2264	0.2301	0.2109	0.2152	0.2224	0.2251	0.2108	0.2077	0.2144	0.2114
1.7148		0.1868	0.2112	0.1913	0.2085	0.1965	0.209	0.2087	0.2203	0.2265	0.2129	0.2074	0.2127	0.2086	0.2077	0.1908	0.2025	0.2246	0.2223	0.1877	0.2083	0.2127	0.2132	0.2042	0.2192	0.2189	0.1852	0.2029	0.2228	0.2095	0.2168	0.2127
1.7048		0.195	0.2013	0.1947	0.1973	0.2012	0.1953	0.2135	0.1973	0.2098	0.2153	0.2106	0.2273	0.2104	0.1931	0.2043	0.2063	0.2243	0.1991	0.2321	0.1989	0.2045	0.1938	0.2136	0.2129	0.2112	0.2217	0.2087	0.2009	0.214	0.2191	0.2013
1.6948		0.1873	0.2068	0.1997	0.1756	0.1973	0.2105	0.2011	0.2025	0.211	0.1991	0.234	0.2217	0.2271	0.22	0.199	0.2054	0.2287	0.2112	0.1984	0.2125	0.2122	0.219	0.2132	0.2048	0.2117	0.223	0.206	0.1976	0.2109	0.2188	0.2092
1.6848		0.1803	0.1856	0.1941	0.1908	0.1817	0.2019	0.1958	0.2133	0.2103	0.2309	0.1962	0.2231	0.2101	0.1934	0.225	0.2005	0.2019	0.2023	0.2107	0.2111	0.2247	0.2243	0.2118	0.2254	0.201	0.2044	0.2137	0.2147	0.208	0.1938	0.2227
1.6748		0.1759	0.1946	0.1992	0.1953	0.2039	0.1951	0.2015	0.2124	0.1874	0.2047	0.2035	0.1971	0.1905	0.203	0.2059	0.2123	0.2145	0.2211	0.222	0.2114	0.1967	0.1987	0.2008	0.2074	0.2055	0.1875	0.2112	0.2009	0.203	0.2078	0.2135
1.6648		0.1801	0.1976	0.1966	0.1963	0.1893	0.204	0.2103	0.1957	0.2243	0.2006	0.2108	0.2118	0.1965	0.1898	0.1813	0.2098	0.2043	0.2069	0.2076	0.2152	0.2264	0.2102	0.198	0.1888	0.2132	0.2228	0.2062	0.2027	0.2097	0.215	0.2055
1.6548		0.1597	0.1889	0.1941	0.1905	0.1863	0.2101	0.2027	0.1892	0.2147	0.2055	0.2108	0.2122	0.1867	0.2003	0.2161	0.212	0.1977	0.2266	0.1894	0.1987	0.2036	0.1951	0.2146	0.193	0.2151	0.2134	0.2074	0.2184	0.1976	0.1985	0.2012
1.6448		0.1876	0.1957	0.1826	0.1882	0.1867	0.187	0.2145	0.2082	0.1997	0.2118	0.216	0.2081	0.2031	0.1981	0.2004	0.2022	0.2086	0.2079	0.2069	0.194	0.2134	0.193	0.1924	0.1969	0.2226	0.2061	0.207	0.2058	0.2036	0.2056	0.2069
1.6348		0.1734	0.1899	0.1846	0.1997	0.1992	0.1897	0.1978	0.2067	0.207	0.2194	0.1981	0.2035	0.196	0.1968	0.2012	0.1991	0.2204	0.1878	0.1876	0.2007	0.2066	0.2071	0.2076	0.2014	0.1914	0.2052	0.208	0.2136	0.1986	0.2251	0.205
1.6248		0.1844	0.1822	0.1906	0.1956	0.1909	0.1973	0.1916	0.2182	0.1972	0.2032	0.1913	0.2143	0.1916	0.1856	0.2147	0.1944	0.2233	0.2151	0.1872	0.2137	0.1934	0.2195	0.2096	0.2001	0.1952	0.1967	0.2074	0.2032	0.185	0.1997	0.2087
1.6148		0.1775	0.1785	0.1788	0.1891	0.2025	0.1961	0.2035	0.1945	0.2001	0.195	0.2134	0.2077	0.2049	0.1971	0.2051	0.205	0.2008	0.2087	0.2072	0.2003	0.2282	0.1983	0.2119	0.2156	0.2059	0.1975	0.1993	0.2067	0.2006	0.1884	0.2086
1.6047		0.1764	0.1948	0.1864	0.187	0.1776	0.1943	0.1901	0.2073	0.185	0.2011	0.1887	0.1967	0.1971	0.1799	0.1884	0.1967	0.1947	0.1875	0.2003	0.1835	0.2002	0.1875	0.2168	0.2192	0.1864	0.2036	0.183	0.2097	0.204	0.198	0.1987
1.5947		0.178	0.1978	0.1753	0.1878	0.1884	0.1832	0.1825	0.2009	0.2025	0.1863	0.2045	0.2067	0.2168	0.2023	0.2065	0.2076	0.1972	0.1898	0.1979	0.1957	0.2098	0.1887	0.1981	0.2118	0.2003	0.1994	0.1994	0.1949	0.2	0.2043	0.2034
1.5847		0.1719	0.1743	0.1894	0.177	0.1892	0.1949	0.1901	0.2103	0.1929	0.2003	0.1988	0.2009	0.1844	0.2027	0.2041	0.2161	0.1832	0.1943	0.1923	0.1991	0.1932	0.1914	0.1899	0.2015	0.1934	0.2025	0.1918	0.1996	0.2039	0.1917	0.1995
1.5747		0.1696	0.1818	0.1904	0.1921	0.1871	0.1999	0.1919	0.2062	0.197	0.1895	0.1786	0.211	0.1905	0.1844	0.1917	0.1906	0.2019	0.2023	0.2028	0.1838	0.2072	0.2044	0.2267	0.1942	0.2025	0.2004	0.2039	0.2025	0.1915	0.1859	0.2095
1.5647		0.1863	0.1797	0.192	0.1663	0.1987	0.1896	0.1996	0.2092	0.1972	0.2058	0.1994	0.2068	0.1955	0.1905	0.1909	0.2011	0.1987	0.2035	0.1967	0.2032	0.2017	0.2104	0.2034	0.1835	0.21	0.2024	0.1886	0.1887	0.1896	0.1954	0.1994
1.5547		0.1599	0.1796	0.1842	0.1787	0.1755	0.1708	0.1867	0.1881	0.198	0.1913	0.2115	0.1977	0.1975	0.2116	0.1935	0.1949	0.1793	0.1809	0.1798	0.1909	0.1917	0.1991	0.1951	0.192	0.1965	0.1721	0.2048	0.1991	0.1919	0.2015	0.1924
1.5482		0.1831	0.1807	0.1999	0.1749	0.174	0.1998	0.1771	0.1736	0.1866	0.1863	0.1948	0.2099	0.185	0.1842	0.1938	0.2081	0.1828	0.1964	0.1846	0.1922	0.1849	0.1913	0.1942	0.1927	0.1869	0.1827	0.197	0.1911	0.1862	0.2066	0.205
1.5417		0.1612	0.1978	0.1653	0.1935	0.182	0.1778	0.1917	0.1889	0.1834	0.201	0.2034	0.2134	0.1792	0.1948	0.1978	0.1886	0.1846	0.2146	0.1975	0.196	0.2033	0.1842	0.1962	0.2053	0.196	0.191	0.1759	0.1787	0.205	0.2082	0.2129
1.5351		0.1743	0.1743	0.1861	0.1706	0.1883	0.208	0.2041	0.2077	0.1937	0.1884	0.2082	0.2157	0.197	0.1935	0.1803	0.1844	0.1712	0.1981	0.1951	0.1922	0.1799	0.2073	0.1897	0.1916	0.1916	0.1879	0.1856	0.1826	0.1943	0.2124	0.2226
1.5286		0.1692	0.1748	0.181	0.1913	0.1828	0.1946	0.1946	0.1861	0.1913	0.1904	0.1954	0.2025	0.1828	0.1949	0.1896	0.1839	0.1758	0.1971	0.2002	0.1889	0.1944	0.1886	0.2	0.1935	0.1806	0.1851	0.1866	0.1968	0.1933	0.185	0.1999
1.5221		0.1648	0.176	0.1723	0.1661	0.1937	0.2014	0.1863	0.1866	0.1891	0.1971	0.183	0.1961	0.1933	0.1925	0.199	0.189	0.1955	0.2136	0.1893	0.1955	0.2029	0.2081	0.1855	0.1873	0.1836	0.1792	0.1753	0.2001	0.1882	0.1985	0.1868
1.5156		0.1513	0.1731	0.1648	0.1686	0.1917	0.1815	0.1825	0.1738	0.1941	0.1836	0.1782	0.2016	0.1894	0.1837	0.1805	0.1888	0.1769	0.1988	0.1932	0.2063	0.1856	0.1905	0.1983	0.1771	0.1966	0.198	0.1862	0.1834	0.2018	0.1831	0.2003
1.509		0.1731	0.1732	0.1816	0.1511	0.1883	0.1798	0.1868	0.1949	0.168	0.1898	0.2107	0.2059	0.1987	0.1794	0.1768	0.1877	0.1701	0.191	0.1979	0.196	0.1733	0.2038	0.1815	0.189	0.1864	0.1774	0.2098	0.1664	0.1827	0.224	0.2005
1.5025		0.1744	0.1645	0.192	0.1758	0.1781	0.1903	0.1805	0.1799	0.1777	0.2136	0.1886	0.1909	0.1776	0.1733	0.1919	0.1876	0.1813	0.1871	0.1899	0.1927	0.1861	0.1797	0.201	0.1804	0.1735	0.1945	0.1793	0.1869	0.2005	0.2034	0.2018
1.496		0.1735	0.1736	0.1703	0.188	0.1819	0.1823	0.1753	0.1961	0.192	0.1925	0.1832	0.2014	0.1791	0.171	0.178	0.1807	0.1831	0.2005	0.1949	0.1821	0.1764	0.1713	0.1897	0.1916	0.1745	0.1896	0.1857	0.1947	0.1849	0.1931	0.2086
1.4894		0.1767	0.175	0.1735	0.1742	0.181	0.1793	0.1839	0.1875	0.2025	0.1829	0.193	0.1948	0.1769	0.1673	0.1826	0.1815	0.1886	0.1769	0.1909	0.1783	0.1924	0.1949	0.2061	0.1785	0.2023	0.1603	0.1879	0.1877	0.1937	0.1943	0.1812
1.4829		0.1595	0.1552	0.1865	0.1739	0.178	0.1752	0.1868	0.1704	0.1919	0.2037	0.1889	0.1994	0.1759	0.1731	0.188	0.1833	0.1764	0.1845	0.1809	0.1896	0.1795	0.1785	0.1783	0.1987	0.1938	0.187	0.2026	0.1831	0.1934	0.222	0.2045
1.4764		0.162	0.1722	0.1612	0.18	0.1797	0.1878	0.192	0.1786	0.1712	0.1855	0.2018	0.1714	0.1729	0.1835	0.1895	0.1841	0.2034	0.1907	0.1849	0.2005	0.1859	0.184	0.1885	0.1773	0.1813	0.182	0.1849	0.194	0.1804	0.1973	0.2005
1.4699		0.1709	0.1712	0.1731	0.1749	0.1756	0.1789	0.185	0.1829	0.1911	0.1713	0.1891	0.1924	0.1814	0.1769	0.1891	0.1894	0.1948	0.1757	0.1749	0.1946	0.1632	0.182	0.1728	0.1881	0.191	0.1727	0.1935	0.1628	0.2007	0.203	0.2151
1.4633		0.1855	0.1677	0.1682	0.172	0.1699	0.1889	0.1899	0.1758	0.178	0.1829	0.2038	0.188	0.1615	0.1902	0.1834	0.1872	0.1918	0.1875	0.1829	0.1889	0.1973	0.193	0.1717	0.182	0.1969	0.1731	0.1912	0.1755	0.203	0.1943	0.2045
1.4568		0.1705	0.169	0.1654	0.1821	0.1802	0.168	0.1662	0.1692	0.1789	0.1831	0.1957	0.1882	0.1818	0.1717	0.1796	0.1684	0.1905	0.179	0.1787	0.1754	0.1954	0.1804	0.1913	0.1722	0.1659	0.1821	0.1783	0.2074	0.1993	0.1908	0.2083
1.4503		0.1779	0.1673	0.1721	0.1726	0.1836	0.1731	0.1861	0.1612	0.1827	0.1843	0.1755	0.1957	0.1834	0.1757	0.1884	0.1872	0.18	0.177	0.1778	0.1944	0.1717	0.1816	0.1832	0.1817	0.1769	0.1815	0.1975	0.2025	0.2033	0.2145	0.1888
1.4438		0.1782	0.1743	0.1902	0.1699	0.1736	0.1581	0.1648	0.1911	0.1968	0.1816	0.1924	0.1827	0.1668	0.173	0.1752	0.196	0.1855	0.1754	0.1675	0.1887	0.185	0.1937	0.1709	0.1619	0.1855	0.1944	0.1871	0.183	0.2024	0.1881	0.2032
1.4372		0.1534	0.1642	0.171	0.1788	0.176	0.1863	0.1907	0.1873	0.1857	0.1742	0.1938	0.1929	0.1845	0.1779	0.1693	0.1888	0.185	0.1836	0.1846	0.1744	0.1846	0.1739	0.1792	0.1738	0.1862	0.1823	0.1839	0.2068	0.1784	0.1949	0.2017
1.4307		0.1648	0.1619	0.1645	0.1624	0.1806	0.1994	0.16	0.1731	0.1754	0.1728	0.1776	0.1792	0.1709	0.1753	0.1733	0.1936	0.1793	0.1757	0.1591	0.1879	0.1647	0.1753	0.1666	0.1934	0.1982	0.1695	0.1841	0.1853	0.2037	0.1914	0.1988
1.4242		0.1414	0.1459	0.1645	0.17	0.1652	0.1794	0.1892	0.1685	0.1617	0.176	0.1766	0.1836	0.1663	0.169	0.166	0.1721	0.1785	0.1769	0.196	0.1857	0.1807	0.175	0.1787	0.1704	0.1935	0.1805	0.193	0.187	0.1836	0.2152	0.2108
1.4176		0.1706	0.1521	0.1653	0.1754	0.1711	0.1692	0.1882	0.1817	0.1799	0.1799	0.1815	0.1823	0.1804	0.1645	0.1947	0.1839	0.1896	0.1732	0.1698	0.1669	0.1592	0.1852	0.1654	0.186	0.1793	0.1802	0.1859	0.1855	0.2066	0.2117	0.2017
1.4111		0.1672	0.1606	0.1846	0.172	0.1813	0.1727	0.1768	0.1643	0.1867	0.1748	0.207	0.1751	0.1704	0.1871	0.1742	0.1851	0.1832	0.1868	0.1996	0.1798	0.1852	0.1636	0.1843	0.1886	0.1768	0.1927	0.1791	0.1807	0.1992	0.2027	0.1851
1.4046		0.1604	0.1534	0.1781	0.1762	0.1618	0.1625	0.1884	0.1798	0.1571	0.1667	0.1741	0.1933	0.17	0.1641	0.1763	0.1735	0.1808	0.1698	0.1913	0.1891	0.1812	0.1669	0.1716	0.1823	0.1739	0.1851	0.1784	0.1991	0.1853	0.1926	0.2055
1.3981		0.1733	0.1675	0.1697	0.1776	0.1577	0.1658	0.17	0.1761	0.1913	0.1803	0.1772	0.1886	0.1682	0.1798	0.1609	0.1744	0.1831	0.1923	0.1874	0.1902	0.1695	0.1889	0.1647	0.16	0.1781	0.1876	0.1998	0.2058	0.2029	0.1968	0.1957
1.3915		0.1564	0.1725	0.1618	0.1573	0.1757	0.1764	0.1647	0.1542	0.1622	0.1654	0.1804	0.1848	0.1689	0.1736	0.179	0.1804	0.1749	0.1852	0.1918	0.1802	0.1762	0.1725	0.1667	0.1732	0.1709	0.176	0.1931	0.2082	0.2044	0.1778	0.1903
1.385		0.1532	0.173	0.1715	0.1689	0.1652	0.1647	0.1602	0.1722	0.1731	0.1655	0.1797	0.1986	0.1773	0.1674	0.201	0.1803	0.195	0.1857	0.1775	0.1754	0.1754	0.1771	0.1709	0.1692	0.1871	0.1806	0.1905	0.1868	0.1943	0.2012	0.2015
1.3785		0.1557	0.1526	0.1793	0.1679	0.1888	0.1722	0.1716	0.1827	0.173	0.1769	0.178	0.1845	0.1673	0.1684	0.18	0.1788	0.1761	0.1772	0.1751	0.1681	0.1867	0.1817	0.1672	0.164	0.191	0.1867	0.1871	0.2088	0.2008	0.2018	0.2111
1.372		0.1607	0.1655	0.1659	0.1909	0.1702	0.1521	0.171	0.1795	0.1633	0.1886	0.1779	0.1784	0.1634	0.1757	0.1738	0.1627	0.1687	0.1802	0.1811	0.1728	0.1777	0.1766	0.1747	0.1812	0.1685	0.1923	0.1876	0.1966	0.2075	0.1965	0.1977
1.3654		0.1528	0.165	0.1655	0.1442	0.1484	0.1585	0.1705	0.1674	0.1588	0.1878	0.1788	0.1747	0.1894	0.1806	0.162	0.1649	0.178	0.1648	0.1721	0.1583	0.1816	0.1802	0.1751	0.1891	0.1746	0.1914	0.205	0.1977	0.2125	0.2059	0.2008
1.3589		0.1699	0.1631	0.164	0.1583	0.1714	0.1623	0.1601	0.1812	0.158	0.1779	0.1649	0.1819	0.1542	0.1871	0.1778	0.1824	0.1607	0.1768	0.1652	0.1589	0.1646	0.1814	0.1774	0.1755	0.1999	0.189	0.2017	0.2088	0.2177	0.2047	0.2046
1.3524		0.1604	0.1533	0.1687	0.1521	0.1529	0.1551	0.1718	0.1752	0.1626	0.1806	0.1851	0.1753	0.1754	0.1808	0.1708	0.1801	0.1767	0.174	0.166	0.1764	0.1844	0.1606	0.1752	0.188	0.1769	0.1922	0.1957	0.1925	0.2098	0.2174	0.2078
1.3458		0.1622	0.1685	0.1637	0.1674	0.1654	0.1682	0.1724	0.1804	0.1719	0.2082	0.1788	0.1819	0.1734	0.1653	0.1791	0.1803	0.1883	0.1767	0.1847	0.1748	0.178	0.1667	0.1738	0.1893	0.1846	0.2009	0.1884	0.2	0.2076	0.2131	0.1973
1.3393		0.171	0.1514	0.173	0.1712	0.1639	0.1741	0.1635	0.1751	0.1885	0.1724	0.1766	0.2078	0.1524	0.1759	0.1553	0.1775	0.1674	0.1943	0.1742	0.1672	0.163	0.1857	0.1739	0.1946	0.178	0.1732	0.179	0.1911	0.1856	0.1885	0.2112
1.3328		0.1471	0.1512	0.1617	0.1685	0.1758	0.1697	0.1685	0.1727	0.1608	0.1782	0.1955	0.1718	0.1621	0.1682	0.1608	0.1721	0.1793	0.1736	0.1543	0.1758	0.1817	0.1621	0.1778	0.1766	0.1759	0.1746	0.1979	0.1909	0.1916	0.2195	0.2051
1.3263		0.1712	0.1605	0.1701	0.1694	0.1597	0.1665	0.1793	0.1553	0.1627	0.1712	0.161	0.1709	0.1582	0.1777	0.1775	0.1642	0.1848	0.1823	0.1907	0.1575	0.1611	0.1764	0.1751	0.1872	0.1894	0.1901	0.2042	0.1999	0.2076	0.2055	0.1935
1.3197		0.1579	0.1526	0.1612	0.1669	0.1566	0.1619	0.1657	0.1827	0.1722	0.1659	0.1665	0.18	0.1657	0.1574	0.1684	0.174	0.1749	0.1645	0.1608	0.1684	0.1736	0.1736	0.1822	0.1777	0.188	0.1907	0.1857	0.1972	0.1952	0.2049	0.2179
1.3132		0.156	0.1492	0.153	0.1685	0.1681	0.1644	0.1714	0.1859	0.1738	0.1739	0.1784	0.1696	0.1585	0.1557	0.1701	0.182	0.1692	0.1602	0.1703	0.1681	0.1815	0.1765	0.1709	0.1847	0.1818	0.194	0.2062	0.1868	0.2223	0.2173	0.2149
1.3067		0.1521	0.1767	0.176	0.1578	0.1659	0.1513	0.1587	0.179	0.1671	0.1713	0.1736	0.1911	0.1575	0.167	0.1649	0.1556	0.1713	0.1662	0.1593	0.1562	0.1743	0.1821	0.1796	0.1864	0.1908	0.1967	0.1935	0.1841	0.2069	0.2066	0.2
1.3002		0.1681	0.1634	0.1684	0.1588	0.165	0.1786	0.1786	0.1657	0.1677	0.1716	0.1734	0.169	0.1615	0.1592	0.1795	0.1695	0.1595	0.1736	0.1655	0.1618	0.1721	0.1669	0.1904	0.18	0.191	0.1949	0.1931	0.2157	0.2018	0.2045	0.1992
1.2936		0.1679	0.1612	0.1497	0.1619	0.1536	0.1588	0.1658	0.1588	0.1665	0.1681	0.1876	0.1712	0.1712	0.1643	0.1553	0.1733	0.1712	0.1587	0.1667	0.1627	0.1774	0.1716	0.1733	0.1812	0.1749	0.1832	0.1845	0.2188	0.2004	0.1971	0.1978
1.2871		0.1541	0.1768	0.1859	0.1629	0.1709	0.1591	0.1724	0.1787	0.1604	0.1677	0.1747	0.168	0.1654	0.1608	0.1624	0.1605	0.1663	0.1713	0.18	0.1694	0.1678	0.1633	0.1825	0.1851	0.2011	0.1963	0.1983	0.1923	0.2044	0.1924	0.2163
1.2806		0.1531	0.1602	0.165	0.1591	0.1603	0.166	0.1574	0.1716	0.1516	0.1819	0.1587	0.1736	0.1833	0.1643	0.157	0.1768	0.1922	0.1798	0.1706	0.1554	0.1647	0.1743	0.1742	0.1913	0.2114	0.1955	0.1962	0.1921	0.21	0.2007	0.2078
1.274		0.1424	0.1614	0.16	0.1817	0.1592	0.1607	0.156	0.1721	0.1708	0.1624	0.1752	0.1689	0.1695	0.1492	0.1563	0.1698	0.1453	0.1653	0.1799	0.1632	0.1617	0.1918	0.1935	0.1849	0.1781	0.1845	0.1806	0.2053	0.1876	0.1905	0.2197
1.2675		0.1536	0.1582	0.1536	0.1632	0.166	0.1626	0.1525	0.1762	0.1536	0.1648	0.1775	0.1608	0.155	0.1752	0.1714	0.1745	0.1663	0.161	0.1715	0.1626	0.1688	0.1721	0.1943	0.1857	0.1992	0.1859	0.1966	0.2041	0.2002	0.2112	0.1987
1.261		0.1389	0.1517	0.1524	0.1616	0.1639	0.173	0.1766	0.1696	0.1715	0.1558	0.1595	0.1733	0.1686	0.1708	0.1665	0.163	0.1674	0.1656	0.1852	0.1627	0.1879	0.1812	0.1852	0.1934	0.1864	0.1929	0.2009	0.1967	0.1897	0.1944	0.2194
1.2545		0.1464	0.1718	0.1735	0.1585	0.1733	0.1403	0.1733	0.1637	0.1649	0.176	0.1646	0.165	0.1627	0.1623	0.1701	0.1754	0.1532	0.1717	0.1564	0.1595	0.1648	0.1648	0.1724	0.1913	0.1743	0.1781	0.1897	0.2042	0.2015	0.2051	0.2
1.2479		0.1586	0.1579	0.1589	0.1646	0.1684	0.1705	0.1575	0.1649	0.1647	0.1641	0.1694	0.1749	0.1708	0.1526	0.1636	0.1687	0.1847	0.1638	0.1664	0.1671	0.1829	0.1868	0.1635	0.1916	0.2004	0.202	0.2092	0.2154	0.2068	0.2001	0.2144
1.2414		0.1561	0.1529	0.1631	0.1473	0.1592	0.1678	0.1638	0.1449	0.1859	0.1755	0.1708	0.1689	0.1724	0.18	0.1652	0.1623	0.1627	0.1612	0.1616	0.1608	0.1683	0.1837	0.19	0.1816	0.2018	0.1958	0.1779	0.2082	0.2045	0.1942	0.2075
1.2349		0.1554	0.1555	0.1799	0.1643	0.1491	0.159	0.1551	0.1747	0.1762	0.1496	0.1654	0.1754	0.1603	0.1509	0.1647	0.1597	0.1671	0.1881	0.1605	0.1784	0.1633	0.1773	0.1823	0.1875	0.1939	0.1825	0.1782	0.1829	0.2126	0.2102	0.2143
1.2284		0.147	0.1669	0.165	0.1604	0.1646	0.1704	0.1656	0.171	0.1768	0.1611	0.174	0.168	0.1687	0.1626	0.1697	0.1654	0.1671	0.1722	0.1737	0.1593	0.1654	0.1874	0.1716	0.2065	0.1803	0.1875	0.1947	0.1922	0.2067	0.2107	0.2186
1.2218		0.1338	0.1715	0.159	0.1558	0.154	0.1674	0.1572	0.1763	0.1662	0.1743	0.1759	0.1744	0.1619	0.1716	0.1818	0.1585	0.1617	0.1789	0.1601	0.1492	0.1718	0.1917	0.1777	0.2018	0.1886	0.2103	0.185	0.2084	0.2023	0.1985	0.2128
1.2153		0.1512	0.1555	0.1618	0.1558	0.1695	0.1639	0.1831	0.1728	0.1777	0.1794	0.1712	0.1687	0.1574	0.1674	0.1574	0.1597	0.162	0.1713	0.1698	0.1781	0.1809	0.1813	0.1799	0.2044	0.189	0.1981	0.1749	0.1965	0.2117	0.2221	0.198
1.2088		0.1556	0.1468	0.1629	0.1547	0.1663	0.1691	0.171	0.1771	0.1647	0.1719	0.1615	0.1618	0.1711	0.1506	0.1654	0.1544	0.1676	0.1595	0.1791	0.1667	0.1772	0.1723	0.1937	0.1996	0.1876	0.1936	0.1876	0.1884	0.2058	0.2028	0.2136
1.2023		0.1574	0.145	0.1723	0.158	0.176	0.167	0.1676	0.1645	0.1714	0.1533	0.1929	0.1661	0.174	0.171	0.1568	0.1527	0.1532	0.1778	0.1718	0.1587	0.1765	0.1739	0.1882	0.186	0.1984	0.189	0.1904	0.1832	0.2063	0.2037	0.2141
1.1957		0.1603	0.1466	0.1505	0.1625	0.1633	0.1636	0.1865	0.1662	0.1648	0.1716	0.171	0.1786	0.1596	0.1623	0.143	0.1596	0.1585	0.171	0.1648	0.1649	0.1726	0.1791	0.1753	0.2031	0.1879	0.1865	0.1876	0.1953	0.195	0.2144	0.213
1.1892		0.1676	0.1473	0.1548	0.1443	0.1734	0.168	0.1617	0.1675	0.1712	0.1647	0.1743	0.1703	0.1522	0.1599	0.1755	0.155	0.1663	0.1831	0.1644	0.1645	0.2013	0.1698	0.1825	0.1824	0.1983	0.1924	0.2001	0.2142	0.2119	0.2236	0.2075
1.1827		0.1573	0.1593	0.1631	0.1727	0.1652	0.1527	0.1681	0.1702	0.1713	0.143	0.1782	0.1637	0.1475	0.1575	0.1561	0.161	0.1656	0.1793	0.1656	0.1732	0.1986	0.1796	0.1955	0.1922	0.1914	0.1937	0.1914	0.2076	0.2078	0.2067	0.2135
1.1761		0.163	0.1458	0.1503	0.1689	0.1695	0.1655	0.1737	0.167	0.1816	0.1606	0.1654	0.1839	0.1685	0.1641	0.1489	0.1715	0.1544	0.174	0.1667	0.1691	0.185	0.1823	0.1899	0.1687	0.1869	0.1946	0.1937	0.201	0.1987	0.201	0.2131
1.1696		0.1389	0.1573	0.1645	0.1734	0.1572	0.1703	0.1519	0.1559	0.1734	0.1599	0.1697	0.1717	0.164	0.1616	0.1733	0.1641	0.1702	0.1574	0.1569	0.1783	0.1928	0.1852	0.1977	0.1957	0.1851	0.1903	0.2013	0.2039	0.2077	0.1986	0.1902
1.1631		0.1641	0.1662	0.1555	0.1582	0.1578	0.1672	0.167	0.1841	0.1775	0.1693	0.1616	0.165	0.1643	0.1478	0.167	0.1747	0.1733	0.1546	0.1781	0.1722	0.1755	0.1857	0.1826	0.1801	0.1887	0.1843	0.1933	0.2069	0.2007	0.2198	0.2147
1.1566		0.1395	0.1637	0.1683	0.1636	0.1646	0.1706	0.1547	0.1601	0.1823	0.1644	0.1854	0.1776	0.1577	0.1534	0.1701	0.1706	0.1654	0.1731	0.1668	0.1749	0.1947	0.1605	0.1783	0.2008	0.1879	0.1933	0.1954	0.2056	0.1975	0.2126	0.2226
1.15		0.1558	0.1563	0.1407	0.167	0.1693	0.1678	0.1607	0.1785	0.1797	0.1708	0.1769	0.1729	0.1666	0.1652	0.1698	0.1558	0.1636	0.1661	0.1781	0.1692	0.1801	0.1803	0.175	0.1934	0.1878	0.1902	0.1935	0.208	0.2017	0.2035	0.225
1.1435		0.1623	0.1497	0.1528	0.1682	0.1688	0.1838	0.1737	0.1559	0.1816	0.1682	0.1709	0.1759	0.15	0.1749	0.17	0.1601	0.1654	0.1678	0.1698	0.1774	0.1755	0.1731	0.1843	0.1781	0.179	0.1912	0.2071	0.2007	0.2028	0.2133	0.2197
1.137		0.1372	0.1469	0.1597	0.1575	0.1638	0.1691	0.1617	0.1835	0.1801	0.1723	0.1552	0.1565	0.1638	0.1535	0.1648	0.1635	0.187	0.1617	0.1752	0.187	0.1915	0.1955	0.192	0.1898	0.1935	0.1781	0.2011	0.1893	0.2048	0.211	0.2012
1.1305		0.1596	0.1457	0.1624	0.1677	0.1574	0.1714	0.1624	0.169	0.1671	0.169	0.1742	0.1731	0.1529	0.1581	0.1807	0.1719	0.1741	0.1876	0.1753	0.196	0.1754	0.1741	0.1981	0.1932	0.1874	0.2007	0.2134	0.1935	0.2059	0.1866	0.2109
1.1239		0.1436	0.1612	0.1563	0.1727	0.171	0.1539	0.1715	0.1624	0.1676	0.1695	0.1635	0.1754	0.1372	0.1726	0.1641	0.1527	0.166	0.1841	0.1795	0.1804	0.1703	0.1718	0.189	0.1866	0.1741	0.1995	0.1869	0.1995	0.205	0.2104	0.2228
1.1174		0.1512	0.159	0.1682	0.1597	0.1712	0.1665	0.1753	0.1664	0.1713	0.1553	0.1779	0.167	0.1605	0.1437	0.1589	0.163	0.1599	0.1761	0.1674	0.1895	0.2021	0.199	0.1991	0.1839	0.1961	0.1917	0.211	0.2104	0.2022	0.2273	0.2187
1.1109		0.1593	0.1421	0.1556	0.171	0.1585	0.1637	0.169	0.1614	0.174	0.1702	0.1833	0.1663	0.1521	0.1542	0.1482	0.1555	0.1609	0.1636	0.1782	0.1718	0.1798	0.2041	0.1886	0.2059	0.1885	0.1935	0.1866	0.2033	0.2102	0.2082	0.2125
1.1043		0.1565	0.146	0.1565	0.1633	0.168	0.1698	0.1768	0.1756	0.1622	0.183	0.1722	0.1597	0.1531	0.1669	0.1451	0.1566	0.1655	0.1788	0.175	0.1735	0.1903	0.1894	0.2047	0.1886	0.1861	0.2006	0.1996	0.1909	0.2051	0.2033	0.2129
1.0978		0.1384	0.1625	0.1665	0.16	0.1694	0.1564	0.1797	0.191	0.1609	0.1569	0.1774	0.1704	0.1631	0.171	0.1518	0.1606	0.1659	0.1736	0.1806	0.18	0.1905	0.1871	0.1793	0.1939	0.1938	0.1827	0.186	0.1996	0.2033	0.2048	0.2244
1.0913		0.1683	0.1565	0.1613	0.1534	0.1818	0.163	0.1624	0.1754	0.168	0.1711	0.1851	0.1673	0.144	0.1583	0.1497	0.1596	0.1686	0.1737	0.1862	0.1945	0.1865	0.1924	0.2055	0.1955	0.219	0.1997	0.1973	0.1877	0.2135	0.1868	0.2204
1.0848		0.1525	0.1455	0.1578	0.1767	0.1653	0.1686	0.1745	0.1627	0.1656	0.175	0.1726	0.1841	0.1663	0.1629	0.1499	0.1502	0.1734	0.1789	0.1898	0.1747	0.2135	0.1912	0.1896	0.2106	0.1876	0.1998	0.1939	0.1936	0.2166	0.2192	0.231
1.0782		0.1509	0.1621	0.1487	0.1748	0.1558	0.1608	0.1688	0.1749	0.1764	0.1681	0.1725	0.1641	0.1483	0.1531	0.1516	0.1608	0.1664	0.1805	0.1875	0.1871	0.2214	0.1928	0.1894	0.1952	0.1933	0.2007	0.1982	0.2037	0.2118	0.2268	0.2129
1.0717		0.1674	0.1423	0.1658	0.1753	0.168	0.1746	0.1804	0.1665	0.1714	0.1844	0.1836	0.1802	0.1483	0.1527	0.153	0.1617	0.1673	0.1775	0.1979	0.1891	0.2007	0.1975	0.2034	0.1849	0.183	0.1922	0.2053	0.2074	0.2201	0.2141	0.2176
1.0652		0.1449	0.1535	0.152	0.152	0.1718	0.191	0.191	0.1801	0.1616	0.1802	0.1738	0.1735	0.1463	0.1649	0.1647	0.1751	0.1929	0.1922	0.1946	0.2025	0.2005	0.2028	0.1894	0.2038	0.1978	0.1928	0.1929	0.2019	0.1954	0.2143	0.2063
1.0587		0.1512	0.1373	0.1537	0.1599	0.1679	0.1721	0.1654	0.1744	0.1798	0.165	0.1628	0.1709	0.158	0.156	0.1502	0.1642	0.1858	0.1967	0.2118	0.2166	0.2037	0.1979	0.1892	0.1979	0.2058	0.208	0.1914	0.2074	0.2047	0.2143	0.2249
1.0521		0.1475	0.142	0.1541	0.1683	0.1805	0.1732	0.16	0.173	0.1825	0.159	0.1817	0.1697	0.1757	0.1537	0.1673	0.1845	0.1989	0.1916	0.2229	0.211	0.1999	0.1928	0.1844	0.1883	0.2042	0.2069	0.1942	0.2111	0.212	0.2095	0.2107
1.0456		0.1343	0.1614	0.1545	0.1648	0.1589	0.1672	0.1855	0.1897	0.1728	0.1943	0.1618	0.1653	0.1545	0.1629	0.1664	0.1713	0.2023	0.1944	0.2271	0.2133	0.1993	0.1915	0.2167	0.196	0.19	0.1927	0.1951	0.2098	0.2006	0.2152	0.216
1.0391		0.1292	0.1508	0.1653	0.1743	0.1817	0.1801	0.1826	0.1732	0.1672	0.1821	0.1773	0.1636	0.1731	0.1654	0.1964	0.1911	0.2158	0.2153	0.2286	0.225	0.2265	0.2127	0.21	0.1889	0.1973	0.1891	0.1986	0.202	0.2024	0.2186	0.2211
1.0325		0.1453	0.1475	0.1603	0.1862	0.1674	0.1748	0.188	0.1825	0.1772	0.185	0.1699	0.1887	0.1536	0.1985	0.2061	0.2265	0.2389	0.2379	0.246	0.2233	0.2281	0.1999	0.2011	0.2003	0.1761	0.1864	0.1931	0.1857	0.2045	0.2125	0.2029
1.026		0.1474	0.1365	0.158	0.1958	0.1951	0.1829	0.1934	0.1778	0.1822	0.1839	0.194	0.1893	0.1885	0.2104	0.2322	0.2419	0.2651	0.2588	0.2515	0.254	0.2275	0.2324	0.211	0.179	0.1947	0.193	0.1977	0.2035	0.1992	0.2121	0.2142
1.0195		0.1568	0.1511	0.1717	0.1679	0.1917	0.1982	0.1862	0.1814	0.1793	0.1869	0.1898	0.2087	0.197	0.2289	0.2488	0.2751	0.2795	0.2501	0.2813	0.2448	0.2357	0.2311	0.2242	0.19	0.1788	0.2101	0.2091	0.2081	0.2016	0.2016	0.2274
1.013		0.1378	0.168	0.1667	0.1898	0.1856	0.1922	0.2	0.201	0.2024	0.1919	0.2272	0.2444	0.2404	0.2555	0.2684	0.2804	0.2833	0.279	0.2692	0.2752	0.2351	0.2313	0.2271	0.1845	0.2022	0.1885	0.2055	0.2039	0.2006	0.2142	0.2173
1.0064		0.1729	0.1475	0.1641	0.1892	0.2041	0.2012	0.2139	0.2237	0.2151	0.2197	0.2503	0.2497	0.2664	0.2597	0.2866	0.2729	0.295	0.2801	0.2743	0.2611	0.2411	0.2452	0.2365	0.1997	0.194	0.1966	0.209	0.2022	0.2	0.2217	0.216
0.9999		0.1596	0.1534	0.1566	0.1671	0.1908	0.2054	0.2017	0.2359	0.2334	0.2358	0.2451	0.2558	0.255	0.2603	0.2967	0.2811	0.2772	0.2856	0.2756	0.2638	0.2663	0.2592	0.2274	0.2052	0.1955	0.2102	0.2055	0.2069	0.2015	0.1948	0.222
0.9934		0.1259	0.151	0.1777	0.1701	0.1903	0.2075	0.2296	0.2242	0.2259	0.2494	0.252	0.2664	0.2556	0.2722	0.2515	0.2815	0.2681	0.2864	0.2655	0.2591	0.2631	0.2494	0.2295	0.1969	0.1986	0.1919	0.2016	0.1989	0.2116	0.2024	0.2132
0.9869		0.1386	0.1504	0.1616	0.1712	0.1973	0.2146	0.2101	0.2318	0.2282	0.2543	0.2513	0.2828	0.2685	0.261	0.254	0.2496	0.2787	0.2597	0.2726	0.2594	0.2628	0.2385	0.2366	0.2053	0.1925	0.1835	0.206	0.2162	0.2072	0.2184	0.2302
0.9803		0.1516	0.1697	0.1541	0.1768	0.2011	0.1944	0.2067	0.2308	0.222	0.2379	0.2478	0.259	0.2431	0.2368	0.254	0.2334	0.252	0.2411	0.2539	0.2603	0.2537	0.2458	0.23	0.2019	0.193	0.1803	0.1946	0.2111	0.2088	0.2118	0.2386
0.9738		0.1527	0.1483	0.1676	0.1787	0.1908	0.2005	0.1998	0.2035	0.2206	0.2336	0.2351	0.2256	0.2393	0.245	0.2314	0.2123	0.2284	0.262	0.2176	0.2344	0.2533	0.2333	0.2223	0.2038	0.1941	0.2064	0.1952	0.202	0.2172	0.195	0.2369
0.9673		0.1362	0.143	0.1537	0.1704	0.1616	0.176	0.2075	0.19	0.2034	0.2238	0.2328	0.2103	0.2247	0.2196	0.2127	0.2349	0.2452	0.248	0.2253	0.2212	0.2295	0.2235	0.2101	0.197	0.1905	0.1714	0.1908	0.2138	0.1992	0.2079	0.2184
0.9607		0.1521	0.1416	0.1669	0.1673	0.1762	0.2114	0.1906	0.1919	0.1935	0.1871	0.2066	0.1872	0.2162	0.2101	0.212	0.2312	0.2257	0.2231	0.236	0.24	0.2099	0.2121	0.1931	0.1935	0.1927	0.2103	0.2267	0.1921	0.226	0.2205	0.2231
0.9542		0.1553	0.1483	0.1468	0.1763	0.1804	0.2016	0.1825	0.1829	0.1993	0.1961	0.2137	0.2096	0.2142	0.2245	0.2255	0.2436	0.2308	0.2138	0.2081	0.2165	0.222	0.2028	0.1938	0.2002	0.1936	0.1978	0.2118	0.2115	0.203	0.1979	0.209
0.9477		0.1521	0.1622	0.1525	0.1574	0.17	0.1899	0.182	0.1827	0.1799	0.1877	0.2151	0.2291	0.2085	0.2297	0.2348	0.2442	0.2116	0.2316	0.216	0.2199	0.2003	0.2096	0.2055	0.195	0.1868	0.1999	0.2062	0.2061	0.2133	0.2165	0.2056
0.9412		0.1539	0.1482	0.1529	0.1474	0.1751	0.1665	0.1901	0.1783	0.1973	0.2143	0.213	0.2138	0.2137	0.2401	0.2447	0.2206	0.2175	0.2193	0.2285	0.2074	0.1863	0.2052	0.1966	0.1866	0.1985	0.1934	0.2058	0.1977	0.2011	0.2244	0.2218
0.9346		0.1338	0.1534	0.1612	0.1653	0.1693	0.1728	0.1875	0.1848	0.1927	0.2015	0.2248	0.2174	0.2298	0.2314	0.2424	0.2177	0.2209	0.2093	0.2172	0.217	0.2127	0.1917	0.2008	0.204	0.1955	0.196	0.2219	0.1948	0.2142	0.2274	0.2033
0.9281		0.1356	0.1438	0.1513	0.1754	0.1611	0.1711	0.1939	0.184	0.1994	0.1801	0.2041	0.2127	0.2144	0.2213	0.2294	0.2279	0.2215	0.2213	0.2206	0.2036	0.2028	0.1993	0.1989	0.1975	0.1908	0.2038	0.2009	0.2029	0.2129	0.214	0.2184
0.9216		0.1533	0.1494	0.1603	0.1598	0.1607	0.1921	0.1822	0.1954	0.1885	0.1947	0.2184	0.2367	0.2345	0.2387	0.2365	0.2255	0.2173	0.224	0.2289	0.1972	0.199	0.1873	0.2031	0.2064	0.2082	0.1899	0.1956	0.2007	0.2039	0.2117	0.2071
0.9151		0.146	0.1534	0.1449	0.1619	0.17	0.1815	0.1931	0.1827	0.1938	0.1822	0.1993	0.2063	0.22	0.2161	0.2148	0.2247	0.2132	0.2199	0.2027	0.216	0.2028	0.2011	0.2005	0.1986	0.1966	0.191	0.2064	0.2168	0.2167	0.2042	0.2231
0.9085		0.1468	0.1506	0.1449	0.1555	0.1589	0.1772	0.1704	0.184	0.1886	0.1947	0.1971	0.211	0.2155	0.2193	0.2129	0.2281	0.2374	0.2236	0.2047	0.1972	0.1959	0.1955	0.2045	0.1948	0.2125	0.2117	0.209	0.2099	0.2018	0.2293	0.2191
0.902		0.1422	0.1548	0.1459	0.1625	0.1575	0.1709	0.1712	0.1864	0.1914	0.1963	0.1953	0.2066	0.2091	0.2202	0.2162	0.2274	0.2171	0.2046	0.2165	0.2054	0.1928	0.2009	0.1857	0.1928	0.2038	0.2061	0.2157	0.2038	0.1976	0.223	0.2013
0.8955		0.1406	0.142	0.1568	0.1583	0.1633	0.1638	0.1787	0.1837	0.1801	0.1875	0.1949	0.2145	0.2057	0.2114	0.2115	0.2125	0.1925	0.2019	0.2162	0.2076	0.2035	0.2004	0.195	0.2019	0.1882	0.1991	0.2069	0.238	0.2251	0.2054	0.2168
0.8889		0.1511	0.1541	0.1559	0.1559	0.1691	0.1571	0.1788	0.1772	0.1847	0.1813	0.1984	0.2102	0.211	0.2059	0.1906	0.2099	0.2092	0.2046	0.1873	0.2128	0.2042	0.1898	0.1925	0.1891	0.1952	0.2014	0.201	0.2047	0.2232	0.2095	0.2273
0.8824		0.1429	0.1445	0.1374	0.1571	0.1747	0.1508	0.1661	0.1788	0.176	0.1698	0.1877	0.1975	0.1843	0.2048	0.1852	0.2079	0.2036	0.1995	0.1921	0.1943	0.1939	0.1883	0.2042	0.1864	0.2167	0.1855	0.2076	0.2115	0.208	0.2171	0.216
0.8759		0.1413	0.1453	0.1456	0.156	0.1504	0.1682	0.1599	0.1758	0.1863	0.1897	0.1758	0.1828	0.1868	0.2062	0.1894	0.184	0.1984	0.2	0.2051	0.1975	0.1907	0.185	0.1968	0.2106	0.2159	0.1908	0.225	0.211	0.2211	0.2246	0.2276
0.8694		0.1296	0.1546	0.1524	0.143	0.1479	0.1588	0.1581	0.168	0.1817	0.176	0.1951	0.1878	0.1899	0.1817	0.1941	0.1848	0.2068	0.1909	0.1969	0.2014	0.1725	0.1791	0.1859	0.204	0.2139	0.2117	0.2089	0.2061	0.2272	0.23	0.2145
0.8628		0.1371	0.1366	0.163	0.1597	0.1636	0.1686	0.1805	0.1688	0.1687	0.1912	0.1786	0.1835	0.1662	0.1899	0.1973	0.1879	0.1851	0.1824	0.1907	0.1886	0.2069	0.1795	0.1861	0.1843	0.2039	0.2017	0.1952	0.2037	0.2075	0.2151	0.2189
0.8563		0.1354	0.1281	0.137	0.162	0.1623	0.1553	0.1755	0.179	0.1507	0.1813	0.182	0.1755	0.1848	0.1803	0.1761	0.1731	0.1866	0.1848	0.1925	0.1787	0.1889	0.1816	0.1951	0.1848	0.1908	0.1967	0.2001	0.2132	0.2032	0.2083	0.2222
0.8498		0.1432	0.1425	0.1312	0.1358	0.1512	0.1777	0.1567	0.1567	0.1665	0.1845	0.1861	0.1623	0.1617	0.1753	0.168	0.1734	0.1764	0.1807	0.1847	0.1865	0.1833	0.1861	0.1703	0.203	0.2004	0.1901	0.1946	0.2123	0.2018	0.2112	0.2228
0.8433		0.1377	0.1436	0.1489	0.1438	0.1446	0.1697	0.164	0.1724	0.1614	0.1675	0.1775	0.1644	0.1498	0.1768	0.1729	0.1746	0.1753	0.164	0.1706	0.1904	0.1729	0.1878	0.1738	0.1828	0.1963	0.1889	0.2083	0.2093	0.2024	0.2124	0.2061
0.8367		0.1326	0.1493	0.1371	0.1682	0.1471	0.1659	0.1716	0.1627	0.1615	0.1577	0.1673	0.1682	0.1528	0.1572	0.1655	0.1699	0.1683	0.1612	0.1802	0.1619	0.1767	0.1771	0.1887	0.1898	0.1829	0.2077	0.1943	0.2082	0.203	0.2312	0.2004
0.8302		0.1296	0.1484	0.1563	0.1426	0.1565	0.1678	0.1514	0.1612	0.1657	0.1661	0.1726	0.1582	0.1589	0.163	0.1595	0.1848	0.1622	0.176	0.1938	0.1942	0.1757	0.1704	0.1772	0.1796	0.1928	0.1958	0.2053	0.2215	0.2105	0.2036	0.2121
0.8237		0.1372	0.1391	0.1269	0.1572	0.1544	0.1411	0.172	0.1518	0.1583	0.1485	0.1671	0.1613	0.1453	0.1553	0.1649	0.1667	0.1573	0.1528	0.179	0.1722	0.1667	0.1858	0.1905	0.1805	0.1765	0.2073	0.2085	0.207	0.2104	0.2103	0.2116
0.8171		0.1323	0.1469	0.1462	0.1423	0.1481	0.1615	0.163	0.1538	0.156	0.1678	0.169	0.1842	0.1529	0.1695	0.1583	0.1624	0.1654	0.1523	0.1697	0.1657	0.1696	0.1713	0.1863	0.1774	0.2055	0.2043	0.2119	0.2066	0.2059	0.2089	0.2118
0.8106		0.1242	0.133	0.1388	0.1534	0.1515	0.1475	0.1574	0.1646	0.1375	0.1765	0.1648	0.1702	0.1567	0.1592	0.1582	0.1509	0.1667	0.1769	0.16	0.1588	0.1518	0.185	0.1749	0.1826	0.1856	0.1978	0.2083	0.1914	0.1943	0.2139	0.2124
0.8041		0.1395	0.137	0.1269	0.1264	0.1571	0.1392	0.1482	0.1541	0.1865	0.1576	0.1544	0.1668	0.1647	0.1567	0.1512	0.15	0.1782	0.1511	0.1727	0.155	0.176	0.179	0.1798	0.1921	0.189	0.2067	0.2075	0.1954	0.205	0.2096	0.2117
0.7976		0.1442	0.1368	0.1394	0.1532	0.1397	0.1408	0.1706	0.1675	0.1479	0.1544	0.1807	0.1467	0.1526	0.1438	0.1495	0.1487	0.1574	0.1769	0.1535	0.1553	0.1652	0.1876	0.1874	0.1771	0.2004	0.1926	0.1874	0.204	0.1973	0.1944	0.2113
0.791		0.1314	0.1374	0.1389	0.139	0.1477	0.1592	0.1582	0.1706	0.1657	0.1491	0.1506	0.148	0.1442	0.1519	0.1642	0.143	0.1491	0.1521	0.1553	0.1568	0.1628	0.1836	0.1794	0.1791	0.1927	0.1841	0.1858	0.2105	0.21	0.2043	0.223
0.7845		0.1294	0.1505	0.1359	0.1339	0.1459	0.1476	0.1654	0.1371	0.1415	0.1572	0.163	0.1739	0.1516	0.1523	0.1585	0.141	0.1449	0.1575	0.1774	0.1644	0.1761	0.171	0.1806	0.1814	0.1897	0.1964	0.1823	0.1843	0.2084	0.2089	0.2272
0.778		0.1435	0.1351	0.1357	0.1429	0.1419	0.135	0.1449	0.1603	0.1519	0.1522	0.1748	0.1425	0.1601	0.1461	0.1574	0.1572	0.133	0.1537	0.1646	0.1481	0.1748	0.1672	0.1811	0.1866	0.1888	0.1953	0.1843	0.1952	0.2117	0.2019	0.2067
0.7715		0.1315	0.1327	0.1397	0.1259	0.1513	0.1536	0.1548	0.1496	0.1451	0.1421	0.1723	0.161	0.1433	0.1398	0.1509	0.1441	0.138	0.1545	0.1593	0.1447	0.1638	0.1609	0.1669	0.1628	0.1903	0.1988	0.1936	0.1971	0.1967	0.1969	0.2091
0.7649		0.1413	0.1382	0.1273	0.1447	0.1443	0.1363	0.1495	0.1414	0.1458	0.161	0.1605	0.1455	0.1468	0.1457	0.1436	0.1467	0.1447	0.1521	0.1441	0.177	0.1774	0.1838	0.1695	0.1726	0.1759	0.1907	0.1753	0.2064	0.1959	0.2059	0.2007
0.7584		0.1192	0.1477	0.1452	0.1484	0.1405	0.1498	0.1631	0.1544	0.1726	0.1524	0.1521	0.1533	0.1447	0.1478	0.1507	0.1423	0.1362	0.1615	0.1529	0.1497	0.1642	0.176	0.175	0.1768	0.1762	0.1768	0.1983	0.2047	0.2027	0.1875	0.2129
0.7519		0.1296	0.1297	0.1474	0.1474	0.1311	0.1336	0.1394	0.1527	0.1491	0.1575	0.1499	0.1455	0.1325	0.1545	0.1513	0.1443	0.1513	0.1591	0.1571	0.1667	0.1685	0.1736	0.1736	0.1904	0.192	0.1923	0.1859	0.1922	0.2054	0.205	0.2258
0.7453		0.118	0.1176	0.1483	0.1353	0.1562	0.1392	0.1319	0.1528	0.1501	0.1452	0.1588	0.1439	0.1485	0.1341	0.1313	0.1493	0.1447	0.1531	0.1623	0.1467	0.1518	0.1671	0.1614	0.1678	0.1882	0.1894	0.1792	0.2112	0.1923	0.1965	0.2201
0.7388		0.1389	0.1251	0.1359	0.1404	0.1323	0.131	0.143	0.1413	0.1502	0.1596	0.1684	0.1499	0.1447	0.1504	0.1389	0.1415	0.1485	0.1461	0.1527	0.1443	0.1771	0.184	0.1678	0.1812	0.1814	0.1995	0.1814	0.2102	0.1859	0.211	0.2028
0.7323		0.1307	0.1171	0.1318	0.137	0.157	0.136	0.1387	0.1453	0.1415	0.1594	0.1487	0.1423	0.1578	0.1431	0.1478	0.142	0.1531	0.1585	0.1579	0.1523	0.1545	0.1569	0.1822	0.1735	0.1739	0.1988	0.1849	0.1977	0.1996	0.1916	0.1957
0.7258		0.1172	0.1339	0.1313	0.1354	0.1372	0.139	0.1484	0.152	0.1493	0.1532	0.1543	0.1431	0.1326	0.1424	0.1576	0.1491	0.155	0.1354	0.1489	0.1546	0.1603	0.1634	0.1818	0.1803	0.1828	0.2027	0.1897	0.1846	0.1961	0.1879	0.1831
0.7192		0.1356	0.1242	0.1262	0.1505	0.1387	0.1517	0.1353	0.1646	0.1458	0.1475	0.1546	0.1485	0.1515	0.133	0.1519	0.142	0.1556	0.1545	0.1454	0.1568	0.165	0.1671	0.1744	0.165	0.1821	0.1817	0.192	0.1891	0.182	0.2076	0.2067
0.7127		0.1226	0.1305	0.1187	0.1387	0.1218	0.1408	0.1398	0.132	0.145	0.14	0.17	0.1589	0.1329	0.1353	0.1454	0.1385	0.1401	0.1457	0.162	0.157	0.1766	0.1828	0.1715	0.1865	0.1821	0.1793	0.2066	0.193	0.1844	0.2074	0.1926
0.7062		0.1298	0.1237	0.1277	0.14	0.1296	0.1248	0.128	0.1512	0.1399	0.1478	0.157	0.152	0.1417	0.15	0.129	0.1312	0.1467	0.141	0.1533	0.1466	0.1633	0.1594	0.181	0.181	0.1726	0.1879	0.1907	0.1847	0.1864	0.1898	0.1849
0.6997		0.1396	0.1417	0.1248	0.1528	0.1451	0.1397	0.1564	0.153	0.1432	0.1491	0.1586	0.1352	0.1415	0.1541	0.1267	0.1389	0.1524	0.1504	0.1474	0.1521	0.1591	0.1727	0.1902	0.1774	0.1809	0.1814	0.1779	0.1786	0.1781	0.1957	0.2065
0.6931		0.1108	0.1362	0.1356	0.1368	0.1393	0.1324	0.1504	0.141	0.1286	0.144	0.1572	0.1431	0.1428	0.1273	0.1286	0.155	0.1489	0.1553	0.1521	0.1568	0.1526	0.1732	0.1511	0.1768	0.1728	0.1989	0.1916	0.1889	0.1835	0.2002	0.2043
0.6866		0.1377	0.1327	0.1421	0.1312	0.1419	0.1411	0.1422	0.1302	0.1488	0.1523	0.1424	0.151	0.1462	0.1421	0.1532	0.1425	0.1576	0.1541	0.1562	0.1512	0.1714	0.169	0.1631	0.1635	0.1731	0.1818	0.1932	0.1801	0.2012	0.2014	0.2116
0.6801		0.1226	0.1418	0.1338	0.1269	0.1302	0.1331	0.141	0.1511	0.1467	0.1466	0.1597	0.1592	0.1402	0.1423	0.1342	0.1472	0.1442	0.1591	0.1474	0.1429	0.1552	0.1704	0.1641	0.1707	0.1755	0.1756	0.1795	0.1761	0.1824	0.2015	0.2051
0.6736		0.1236	0.1357	0.1231	0.1474	0.1321	0.135	0.1326	0.1363	0.1396	0.139	0.1436	0.141	0.1473	0.141	0.1288	0.1389	0.1542	0.1517	0.1517	0.1639	0.1638	0.1536	0.1608	0.1674	0.1811	0.1678	0.1867	0.1758	0.1905	0.1921	0.2041
0.667		0.1411	0.1281	0.1432	0.1293	0.1366	0.131	0.1466	0.1474	0.1478	0.1349	0.141	0.1469	0.1423	0.1411	0.1461	0.1425	0.1453	0.1434	0.1433	0.1539	0.1675	0.1636	0.1684	0.1886	0.1862	0.1816	0.1938	0.1775	0.1931	0.1885	0.1981
0.6605		0.1015	0.1176	0.1197	0.1197	0.1335	0.1307	0.1349	0.1313	0.1246	0.1397	0.1589	0.1452	0.1439	0.1484	0.1313	0.1354	0.1345	0.1384	0.149	0.1585	0.1603	0.1577	0.1777	0.1519	0.1736	0.1716	0.1811	0.1948	0.1847	0.1975	0.2129
0.654		0.1153	0.1266	0.1398	0.1449	0.1413	0.1254	0.1425	0.1294	0.1427	0.1359	0.1606	0.1491	0.1408	0.1266	0.1331	0.132	0.1551	0.1516	0.1452	0.1487	0.1573	0.1511	0.1663	0.1749	0.1759	0.1756	0.1728	0.1971	0.1891	0.2026	0.1924
0.6474		0.1301	0.1192	0.1399	0.1456	0.1232	0.1331	0.147	0.1367	0.146	0.1424	0.1551	0.1539	0.1571	0.1508	0.1379	0.1519	0.1436	0.1439	0.1469	0.1599	0.1697	0.1765	0.1601	0.1605	0.1675	0.1661	0.1738	0.1685	0.1997	0.1992	0.1941
0.6409		0.1211	0.1317	0.1177	0.1378	0.1306	0.1347	0.1337	0.1217	0.1314	0.1457	0.1448	0.1466	0.1464	0.1347	0.1291	0.1421	0.152	0.1479	0.1541	0.15	0.153	0.1709	0.1913	0.1648	0.1741	0.1893	0.1832	0.1926	0.1715	0.1859	0.2037
0.6344		0.1282	0.1258	0.1334	0.1338	0.133	0.1276	0.1395	0.1425	0.1465	0.1446	0.1523	0.1644	0.1357	0.1502	0.1354	0.1413	0.1543	0.1428	0.1461	0.1433	0.1692	0.1734	0.1632	0.1718	0.1698	0.1622	0.1718	0.1763	0.1726	0.1878	0.1854
0.6279		0.1328	0.1153	0.1275	0.1286	0.1351	0.1328	0.1529	0.1401	0.1517	0.1397	0.1456	0.1504	0.1455	0.1423	0.1437	0.1585	0.1506	0.1507	0.1435	0.1378	0.1477	0.1603	0.166	0.1821	0.1741	0.1743	0.1801	0.1795	0.1721	0.1803	0.1773
0.6213		0.1272	0.1203	0.1157	0.129	0.1381	0.1304	0.1348	0.1396	0.1432	0.1381	0.1563	0.1359	0.1536	0.1285	0.1498	0.1532	0.1436	0.1388	0.1457	0.1654	0.1426	0.1524	0.1625	0.1795	0.1855	0.177	0.1728	0.1883	0.1893	0.2015	0.2039
0.6148		0.1325	0.1179	0.1252	0.1176	0.1481	0.1323	0.1352	0.1261	0.1278	0.1361	0.1571	0.1376	0.1388	0.1491	0.1589	0.1635	0.1343	0.1448	0.1401	0.1529	0.1486	0.1512	0.1823	0.1798	0.1817	0.1734	0.1805	0.1853	0.1775	0.1787	0.177
0.6083		0.129	0.1163	0.1189	0.1253	0.1154	0.1253	0.1298	0.1243	0.1397	0.1319	0.1454	0.1377	0.1376	0.1492	0.1383	0.1348	0.1448	0.1476	0.1527	0.1665	0.167	0.1619	0.1549	0.1822	0.1733	0.1628	0.1751	0.1787	0.1909	0.1874	0.1943
0.6018		0.1172	0.0939	0.1269	0.1332	0.1375	0.1299	0.1322	0.1452	0.1287	0.1324	0.1422	0.1361	0.1456	0.1364	0.1426	0.1465	0.1442	0.137	0.1489	0.1622	0.165	0.146	0.1738	0.16	0.1715	0.1718	0.1781	0.1797	0.1714	0.1908	0.1738
0.5952		0.1225	0.1232	0.1419	0.1135	0.1351	0.1424	0.1344	0.1364	0.1408	0.1319	0.157	0.1538	0.1353	0.1401	0.1336	0.1349	0.1393	0.132	0.1561	0.1463	0.1582	0.1746	0.174	0.1666	0.1784	0.1826	0.1656	0.1793	0.1794	0.1873	0.1947
0.5887		0.1144	0.107	0.1164	0.13	0.1357	0.125	0.1219	0.1279	0.1265	0.1364	0.1521	0.1467	0.1384	0.1342	0.1315	0.1505	0.1439	0.1509	0.1521	0.1446	0.1437	0.1603	0.1829	0.1731	0.1722	0.179	0.167	0.1747	0.1767	0.177	0.1878
0.5822		0.1306	0.1162	0.1204	0.1269	0.1479	0.1291	0.1231	0.1391	0.1397	0.1246	0.1619	0.1432	0.1372	0.1305	0.1608	0.1498	0.1475	0.1446	0.1511	0.1517	0.1599	0.1506	0.1663	0.1728	0.1669	0.1711	0.1775	0.1743	0.1854	0.1701	0.1777
0.5756		0.1075	0.1008	0.1234	0.1357	0.1371	0.1101	0.1195	0.1346	0.1595	0.1244	0.1397	0.139	0.1409	0.1382	0.1405	0.1329	0.1342	0.1347	0.1609	0.1502	0.1439	0.1647	0.1668	0.1685	0.1846	0.1728	0.1759	0.1643	0.1804	0.176	0.1772
0.5691		0.122	0.1338	0.1224	0.1222	0.1347	0.13	0.1249	0.1435	0.1253	0.1463	0.1564	0.1493	0.1492	0.1476	0.1548	0.1441	0.14	0.1363	0.1349	0.1681	0.1709	0.1572	0.1691	0.1573	0.1577	0.157	0.1783	0.1737	0.1924	0.1795	0.1723
0.5626		0.1159	0.1331	0.1249	0.1223	0.1219	0.1284	0.1447	0.1365	0.1394	0.1214	0.1423	0.1449	0.1362	0.1409	0.1419	0.1548	0.1473	0.1385	0.1545	0.1441	0.1454	0.155	0.1703	0.1511	0.1495	0.1853	0.165	0.1649	0.1778	0.192	0.2012
0.5561		0.1266	0.1378	0.1177	0.1275	0.1211	0.1255	0.1386	0.1259	0.1385	0.1313	0.1453	0.1506	0.1402	0.1394	0.147	0.1492	0.1597	0.1463	0.1592	0.1516	0.1578	0.1443	0.1579	0.168	0.1573	0.1552	0.172	0.1682	0.1804	0.1704	0.1897
0.5495		0.121	0.1231	0.13	0.1143	0.1128	0.1321	0.1347	0.1404	0.1296	0.1266	0.1436	0.1429	0.1519	0.1402	0.1455	0.1444	0.1437	0.1372	0.1409	0.1603	0.1468	0.164	0.1659	0.1752	0.1681	0.1562	0.1676	0.1614	0.1706	0.1795	0.1853
0.543		0.1167	0.1249	0.1343	0.114	0.14	0.1125	0.1377	0.1373	0.1374	0.1342	0.1337	0.1445	0.1315	0.156	0.1541	0.1541	0.1469	0.1447	0.1459	0.1577	0.1563	0.1475	0.1702	0.18	0.15	0.1633	0.1611	0.1444	0.1773	0.1498	0.1789
0.5365		0.1219	0.1199	0.1122	0.1334	0.128	0.1469	0.1349	0.1423	0.1231	0.1289	0.1626	0.1515	0.1399	0.143	0.1411	0.1524	0.1301	0.127	0.1446	0.1589	0.157	0.1627	0.1752	0.1593	0.1759	0.1769	0.1815	0.1684	0.1666	0.1761	0.1858
0.53		0.1117	0.1144	0.112	0.1139	0.1211	0.1337	0.1246	0.1298	0.1221	0.1304	0.1509	0.1553	0.1448	0.1579	0.1366	0.1334	0.1492	0.1384	0.1534	0.1352	0.1431	0.1577	0.1558	0.1621	0.1743	0.1738	0.1605	0.169	0.1807	0.1848	0.1827
0.5234		0.1188	0.1074	0.1256	0.1444	0.1238	0.1339	0.139	0.1233	0.127	0.1177	0.1366	0.1538	0.1563	0.1552	0.148	0.1571	0.1485	0.1435	0.1417	0.1403	0.1659	0.1585	0.1471	0.1828	0.1737	0.1608	0.1685	0.1621	0.1712	0.1709	0.1831
0.5169		0.1191	0.1289	0.1281	0.1206	0.1359	0.1401	0.1385	0.1396	0.1311	0.1279	0.1543	0.1556	0.159	0.1625	0.1594	0.1417	0.1419	0.1493	0.1439	0.1518	0.1618	0.1713	0.1645	0.1591	0.1602	0.1663	0.1787	0.1654	0.1606	0.1773	0.1708
0.5104		0.1126	0.1095	0.132	0.1259	0.1252	0.1317	0.1276	0.1289	0.1347	0.1344	0.1624	0.143	0.1341	0.1326	0.1645	0.1434	0.137	0.1475	0.1416	0.1407	0.1749	0.1588	0.147	0.1584	0.162	0.16	0.1643	0.1739	0.1701	0.1619	0.1807
0.5038		0.1087	0.0998	0.1295	0.1148	0.1307	0.1205	0.1262	0.1441	0.142	0.1318	0.1455	0.1219	0.1386	0.1682	0.172	0.1432	0.1568	0.1501	0.1575	0.1315	0.1537	0.1729	0.1478	0.1634	0.1494	0.1718	0.1556	0.1674	0.177	0.169	0.1791
0.4973		0.1124	0.1143	0.1125	0.1309	0.1392	0.1217	0.1374	0.1279	0.1399	0.1313	0.137	0.1429	0.1651	0.1564	0.147	0.1711	0.1393	0.1617	0.1442	0.1503	0.1598	0.1522	0.1804	0.1434	0.17	0.1519	0.1636	0.157	0.174	0.1752	0.1716
0.4908		0.1047	0.1348	0.1224	0.126	0.1367	0.126	0.1351	0.1268	0.1355	0.1423	0.1511	0.1582	0.1524	0.1611	0.1522	0.1556	0.1493	0.1515	0.1411	0.1481	0.1532	0.1529	0.1547	0.1619	0.157	0.1617	0.1681	0.1715	0.1645	0.1805	0.1722
0.4843		0.1111	0.1057	0.1128	0.0985	0.1231	0.1261	0.1394	0.137	0.1356	0.1287	0.1345	0.1439	0.1466	0.1547	0.1542	0.1497	0.1443	0.1507	0.1649	0.1418	0.1508	0.1512	0.1711	0.1417	0.1488	0.1548	0.1617	0.1871	0.1619	0.173	0.1867
0.4777		0.1075	0.1148	0.1089	0.1223	0.1269	0.1293	0.1167	0.1371	0.1306	0.1232	0.1343	0.1473	0.1606	0.1501	0.1562	0.1466	0.1498	0.1461	0.153	0.1509	0.1343	0.15	0.1566	0.1613	0.1654	0.1766	0.1752	0.1662	0.1618	0.1673	0.1805
0.4712		0.1076	0.1175	0.1162	0.1243	0.1124	0.1241	0.1372	0.1313	0.1347	0.1422	0.1376	0.1567	0.1601	0.1551	0.1692	0.145	0.1417	0.1432	0.1473	0.1518	0.149	0.1556	0.1526	0.1556	0.1636	0.1486	0.17	0.1827	0.1828	0.1854	0.1912
0.4647		0.1197	0.111	0.1096	0.1308	0.1133	0.1261	0.1351	0.1219	0.1306	0.1311	0.145	0.1545	0.1536	0.1506	0.1689	0.1625	0.1511	0.1261	0.1591	0.1416	0.1515	0.1441	0.1506	0.1653	0.1756	0.1671	0.1655	0.1824	0.1693	0.1696	0.1731
0.4582		0.1077	0.1101	0.1353	0.1292	0.1327	0.1275	0.1218	0.1309	0.1265	0.1206	0.1443	0.1461	0.1582	0.143	0.1602	0.158	0.1463	0.1472	0.1382	0.1423	0.1406	0.1668	0.1457	0.1622	0.1535	0.1552	0.1748	0.1712	0.1816	0.1655	0.1623
0.4516		0.1051	0.1122	0.1197	0.1308	0.1306	0.1228	0.1211	0.1215	0.1387	0.1294	0.1471	0.1524	0.1618	0.1748	0.1611	0.1665	0.145	0.1439	0.1447	0.1559	0.13	0.1656	0.1451	0.1553	0.1682	0.1667	0.1644	0.1737	0.175	0.1697	0.184
0.4451		0.1114	0.103	0.1061	0.1009	0.1293	0.1155	0.1349	0.1437	0.1364	0.1413	0.142	0.1549	0.1792	0.1498	0.1663	0.1621	0.1409	0.1464	0.1467	0.1551	0.145	0.1473	0.1475	0.157	0.1607	0.1546	0.1651	0.163	0.1796	0.1696	0.1722
0.4386		0.0864	0.1295	0.1176	0.1327	0.1259	0.1297	0.1418	0.1393	0.1244	0.1257	0.1535	0.1665	0.1732	0.1632	0.1501	0.156	0.1353	0.1316	0.1388	0.1481	0.1471	0.157	0.1596	0.1503	0.1586	0.1631	0.1595	0.1655	0.1759	0.1688	0.1785
0.432		0.1083	0.1086	0.1067	0.1053	0.1191	0.1264	0.1282	0.1222	0.1234	0.1266	0.1459	0.1716	0.1655	0.1657	0.1645	0.1567	0.1463	0.1551	0.1483	0.1507	0.1428	0.1407	0.1448	0.1568	0.1578	0.1655	0.1507	0.1682	0.1716	0.1658	0.1677
0.4255		0.1095	0.1079	0.1081	0.1348	0.1158	0.1133	0.1188	0.1165	0.1465	0.1257	0.1425	0.1585	0.1585	0.173	0.1692	0.1539	0.1358	0.1517	0.1605	0.1346	0.1504	0.1538	0.1603	0.1678	0.1546	0.17	0.1597	0.1556	0.1656	0.1893	0.1816
0.419		0.1071	0.1107	0.108	0.1097	0.1182	0.1203	0.1259	0.1234	0.1291	0.1375	0.1416	0.1686	0.1657	0.1848	0.1647	0.1577	0.1522	0.1515	0.1485	0.1507	0.1602	0.1589	0.1569	0.1721	0.1756	0.1589	0.1512	0.1677	0.1714	0.1746	0.1742
0.4125		0.1099	0.1175	0.1049	0.1243	0.1077	0.1118	0.1287	0.1166	0.1356	0.1389	0.1573	0.1607	0.1701	0.1787	0.166	0.1526	0.1455	0.1454	0.1485	0.144	0.1552	0.1484	0.1631	0.1495	0.1466	0.1659	0.1596	0.1559	0.1627	0.1745	0.1763
0.4059		0.1051	0.1024	0.1234	0.1143	0.1144	0.1182	0.1121	0.138	0.1305	0.1321	0.1658	0.1638	0.1569	0.1706	0.1753	0.1661	0.1606	0.1553	0.1471	0.1405	0.1571	0.155	0.1399	0.15	0.1395	0.158	0.1499	0.168	0.1754	0.1619	0.1649
0.3994		0.0975	0.1128	0.1121	0.1039	0.122	0.1282	0.1237	0.1318	0.1259	0.1277	0.1695	0.166	0.1612	0.175	0.1789	0.1715	0.16	0.1453	0.1334	0.1463	0.1389	0.1572	0.1678	0.1635	0.1606	0.1598	0.1484	0.1544	0.1542	0.1499	0.173
0.3929		0.103	0.112	0.1178	0.1155	0.1306	0.1114	0.146	0.124	0.132	0.1408	0.1626	0.1757	0.1596	0.1633	0.1918	0.1842	0.1654	0.136	0.1415	0.1513	0.1534	0.155	0.1571	0.152	0.1529	0.1544	0.1644	0.1532	0.1672	0.1744	0.1601
0.3864		0.108	0.1188	0.1098	0.1164	0.1111	0.1213	0.1193	0.1152	0.1297	0.1434	0.1564	0.1671	0.1697	0.1767	0.1805	0.179	0.1581	0.1536	0.147	0.143	0.1398	0.1435	0.1532	0.144	0.1536	0.1671	0.168	0.1742	0.1389	0.1698	0.1701
0.3798		0.1179	0.1053	0.1192	0.1076	0.1197	0.118	0.1148	0.1271	0.1356	0.1385	0.1737	0.1555	0.1657	0.1621	0.1698	0.1712	0.1637	0.1514	0.146	0.1389	0.1521	0.1682	0.1494	0.1517	0.1617	0.1563	0.156	0.1644	0.1655	0.1637	0.1647
0.3733		0.1232	0.1128	0.1085	0.1111	0.117	0.1305	0.1232	0.1157	0.133	0.1315	0.1598	0.169	0.1754	0.1991	0.1796	0.1781	0.1573	0.1497	0.1477	0.1525	0.1576	0.1572	0.1623	0.1679	0.152	0.1652	0.1654	0.169	0.1596	0.1709	0.1662
0.3668		0.1014	0.1133	0.1261	0.1304	0.1125	0.1187	0.1254	0.1254	0.1274	0.1466	0.1596	0.1842	0.1744	0.2111	0.1895	0.1749	0.1807	0.1591	0.1457	0.1391	0.1557	0.14	0.1539	0.1432	0.1544	0.1519	0.1656	0.1603	0.1556	0.1778	0.1578
0.3602		0.1015	0.108	0.0998	0.1159	0.1226	0.1272	0.1221	0.1424	0.148	0.1405	0.19	0.1986	0.1885	0.2053	0.1854	0.1918	0.1831	0.1521	0.1424	0.133	0.1346	0.1372	0.1453	0.1533	0.1457	0.1555	0.138	0.1595	0.1586	0.1823	0.1682
0.3537		0.1137	0.1242	0.1186	0.1301	0.1221	0.1	0.124	0.1482	0.146	0.1729	0.2034	0.1928	0.209	0.1949	0.2163	0.1978	0.1695	0.1584	0.1426	0.1491	0.1485	0.1475	0.1449	0.1466	0.1388	0.1475	0.1483	0.1663	0.1742	0.1554	0.1503
0.3472		0.1119	0.1181	0.129	0.109	0.1215	0.109	0.1485	0.1282	0.1514	0.1813	0.2141	0.2087	0.2296	0.2174	0.2144	0.2185	0.1797	0.1697	0.1515	0.1323	0.1442	0.1485	0.1581	0.152	0.164	0.147	0.1567	0.1545	0.1556	0.1687	0.1576
0.3407		0.1021	0.1142	0.1212	0.1304	0.1348	0.119	0.104	0.1277	0.1487	0.1716	0.1924	0.1868	0.2099	0.1732	0.2356	0.2233	0.1972	0.1754	0.1526	0.1454	0.1454	0.1451	0.1437	0.1516	0.146	0.1504	0.1567	0.1395	0.1412	0.1594	0.1737
0.3341		0.1201	0.1067	0.1179	0.1236	0.1272	0.1217	0.1071	0.1185	0.1367	0.1539	0.1772	0.1762	0.1726	0.1915	0.2016	0.2016	0.214	0.1788	0.1701	0.1483	0.1631	0.1458	0.1557	0.1586	0.1563	0.1473	0.1675	0.1604	0.1469	0.169	0.1675
0.3276		0.1295	0.1175	0.1284	0.1065	0.1265	0.1091	0.1332	0.1175	0.1402	0.1534	0.1676	0.1803	0.1628	0.1727	0.1862	0.2026	0.2064	0.1889	0.1823	0.1412	0.1401	0.1437	0.1514	0.1488	0.1632	0.1481	0.1555	0.1652	0.1576	0.1689	0.1729
0.3211		0.1311	0.1137	0.1093	0.1394	0.1266	0.1275	0.127	0.1261	0.1363	0.1372	0.1683	0.1589	0.1717	0.1755	0.1959	0.1922	0.1935	0.1805	0.1744	0.1502	0.149	0.1463	0.1619	0.1474	0.1582	0.1456	0.1577	0.1459	0.1631	0.1513	0.1665
0.3146		0.1319	0.1286	0.1241	0.1184	0.1313	0.1128	0.1214	0.1288	0.1245	0.131	0.1608	0.1668	0.1651	0.1703	0.185	0.1806	0.1978	0.1667	0.1472	0.1464	0.1486	0.129	0.1476	0.1447	0.1491	0.1621	0.1822	0.1573	0.1384	0.1631	0.1557
0.308		0.1314	0.1248	0.1258	0.1172	0.1206	0.1216	0.1256	0.1247	0.1321	0.1458	0.1578	0.1538	0.1536	0.1684	0.1638	0.1693	0.1672	0.1595	0.1491	0.1447	0.1362	0.1406	0.1606	0.1465	0.1492	0.1332	0.1568	0.1541	0.1575	0.1653	0.1629
0.3015		0.118	0.1068	0.1253	0.133	0.1259	0.1223	0.1188	0.1263	0.122	0.1484	0.1716	0.1649	0.1613	0.1787	0.1608	0.1717	0.1657	0.1656	0.1363	0.1391	0.138	0.1543	0.1317	0.1534	0.1354	0.1507	0.148	0.1697	0.1523	0.1603	0.1733
0.295		0.1213	0.1195	0.1146	0.1219	0.1185	0.1125	0.1331	0.1309	0.1379	0.1342	0.1838	0.1753	0.18	0.2003	0.1656	0.1703	0.1553	0.1337	0.1351	0.1393	0.1255	0.1451	0.1464	0.1456	0.1335	0.1464	0.1645	0.1607	0.1506	0.1737	0.1662
0.2884		0.1276	0.1388	0.1331	0.1294	0.1257	0.1312	0.111	0.1251	0.1275	0.144	0.1616	0.1605	0.1766	0.1999	0.179	0.1732	0.1575	0.1466	0.1394	0.1259	0.1576	0.1551	0.1477	0.144	0.1572	0.1611	0.1389	0.1389	0.1498	0.1592	0.1677
0.2819		0.128	0.1235	0.1172	0.1197	0.1275	0.1399	0.1258	0.1231	0.1283	0.1279	0.1815	0.1849	0.2047	0.2073	0.1897	0.1662	0.1531	0.1446	0.138	0.1423	0.1343	0.1485	0.1634	0.1438	0.154	0.1638	0.1437	0.1817	0.1571	0.1679	0.1672
0.2754		0.1347	0.1355	0.1263	0.1335	0.1446	0.1228	0.1273	0.1297	0.1351	0.1472	0.1797	0.1809	0.1954	0.2052	0.1787	0.1768	0.1477	0.1571	0.156	0.1475	0.1536	0.1464	0.1519	0.161	0.1534	0.1527	0.1576	0.1625	0.1496	0.1685	0.1737
0.2689		0.1297	0.1235	0.1193	0.1294	0.1168	0.1308	0.1149	0.1214	0.1426	0.1555	0.195	0.2193	0.2146	0.2272	0.1861	0.2014	0.1601	0.1471	0.1315	0.145	0.1444	0.16	0.1519	0.1374	0.1516	0.1382	0.1531	0.153	0.1426	0.1511	0.1636
0.2623		0.1327	0.1201	0.1347	0.128	0.1211	0.1323	0.1178	0.1414	0.1319	0.1701	0.2012	0.2286	0.2492	0.2344	0.1893	0.1899	0.1543	0.1583	0.141	0.1571	0.1431	0.1568	0.1544	0.1401	0.1587	0.1697	0.1437	0.1649	0.1573	0.1559	0.1646
0.2558		0.1244	0.1392	0.1245	0.1287	0.1423	0.125	0.1374	0.1314	0.1345	0.1683	0.2153	0.2386	0.2827	0.2585	0.2288	0.2127	0.1588	0.1433	0.1484	0.1442	0.1492	0.1301	0.1481	0.1405	0.1427	0.1453	0.1701	0.153	0.1526	0.1577	0.1913
0.2493		0.152	0.1484	0.1363	0.1259	0.14	0.131	0.144	0.129	0.1273	0.1374	0.2027	0.2267	0.2664	0.2894	0.2678	0.2153	0.1689	0.1408	0.1598	0.1513	0.1491	0.1482	0.1449	0.1407	0.1365	0.1661	0.1418	0.1597	0.1494	0.1477	0.1717
0.2428		0.1349	0.1325	0.128	0.1369	0.1345	0.1242	0.119	0.1318	0.1345	0.1298	0.1633	0.187	0.2758	0.2811	0.2791	0.2439	0.1835	0.1413	0.1477	0.1394	0.1491	0.1482	0.1438	0.151	0.1421	0.1477	0.1494	0.1648	0.1609	0.1643	0.1681
0.2362		0.1258	0.1318	0.1525	0.1623	0.1304	0.1167	0.1465	0.1314	0.1547	0.1514	0.1509	0.1731	0.1992	0.2086	0.2254	0.2229	0.1899	0.1543	0.1466	0.1598	0.1634	0.1372	0.1688	0.1492	0.149	0.1516	0.1625	0.1592	0.1632	0.1687	0.1601
0.2297		0.1344	0.1194	0.1248	0.1307	0.1348	0.1475	0.1356	0.143	0.146	0.1401	0.1668	0.1506	0.1719	0.1732	0.215	0.1853	0.1782	0.1518	0.1489	0.1431	0.1368	0.1563	0.1339	0.1687	0.1642	0.1446	0.1738	0.1625	0.1645	0.1608	0.1672
0.2232		0.1273	0.1398	0.126	0.1328	0.1377	0.1259	0.1235	0.1402	0.1376	0.1536	0.1671	0.1711	0.1723	0.1831	0.1897	0.1583	0.153	0.1441	0.1462	0.1558	0.1357	0.1364	0.1318	0.1441	0.1602	0.1574	0.1455	0.1761	0.1721	0.1667	0.1621
0.2166		0.1323	0.1334	0.1431	0.1223	0.1322	0.1324	0.1363	0.1492	0.1436	0.1414	0.1515	0.1577	0.1729	0.1618	0.1662	0.154	0.1537	0.1401	0.148	0.1515	0.1539	0.1377	0.1494	0.1535	0.1513	0.1341	0.1514	0.1577	0.1717	0.1684	0.1573
0.2101		0.1262	0.1353	0.1357	0.1318	0.1413	0.1373	0.1313	0.1353	0.1485	0.1487	0.1597	0.1525	0.1572	0.1731	0.1586	0.1602	0.1556	0.1542	0.1606	0.1443	0.1527	0.1514	0.1432	0.156	0.1455	0.1588	0.1384	0.1572	0.1701	0.1596	0.168
0.2036		0.1234	0.1291	0.1343	0.1337	0.1526	0.1328	0.1415	0.1416	0.1563	0.145	0.1533	0.1757	0.1796	0.1781	0.1634	0.1599	0.1483	0.148	0.1588	0.1427	0.144	0.1582	0.1525	0.144	0.1607	0.1531	0.1564	0.1534	0.156	0.1675	0.1724
0.1971		0.1377	0.1255	0.1472	0.1337	0.1405	0.1316	0.1351	0.1422	0.1521	0.1415	0.1648	0.1669	0.1683	0.1672	0.1736	0.1594	0.1653	0.1384	0.1578	0.137	0.1443	0.1461	0.1439	0.1545	0.1502	0.1506	0.1437	0.1618	0.1531	0.1695	0.163
0.1905		0.1424	0.1385	0.1433	0.1509	0.1516	0.1603	0.1416	0.1333	0.1286	0.1628	0.1761	0.1638	0.1561	0.1516	0.1607	0.1686	0.1518	0.1671	0.1388	0.1481	0.1627	0.1549	0.1413	0.152	0.1529	0.1534	0.1445	0.1581	0.1496	0.1573	0.1497
0.184		0.1382	0.134	0.1434	0.1363	0.1352	0.143	0.137	0.136	0.1466	0.1589	0.1687	0.1523	0.1665	0.1641	0.1688	0.1574	0.1693	0.1486	0.1455	0.1527	0.1614	0.1588	0.1554	0.156	0.1466	0.1453	0.1478	0.1744	0.1464	0.1578	0.1734
0.1775		0.1664	0.1295	0.135	0.1455	0.1335	0.146	0.138	0.1506	0.1356	0.1661	0.1611	0.1474	0.1736	0.1681	0.1608	0.1744	0.1494	0.1622	0.1436	0.167	0.147	0.1396	0.1658	0.151	0.148	0.1511	0.1531	0.1658	0.1754	0.1695	0.1721
0.171		0.1481	0.1394	0.1326	0.1475	0.1386	0.1508	0.1492	0.1373	0.1481	0.1568	0.1486	0.1649	0.1803	0.183	0.1524	0.1774	0.1578	0.1679	0.1559	0.1548	0.1467	0.1513	0.1596	0.1491	0.1479	0.155	0.1582	0.1532	0.1679	0.1616	0.1631
0.1644		0.15	0.1453	0.1481	0.1476	0.1375	0.14	0.1498	0.1468	0.1509	0.1552	0.1708	0.1693	0.1846	0.1536	0.1756	0.1544	0.1616	0.1695	0.1592	0.1597	0.1578	0.1382	0.1399	0.1689	0.1628	0.1464	0.1546	0.1533	0.1528	0.1492	0.1529
0.1579		0.1413	0.1383	0.1457	0.1314	0.1536	0.1535	0.1421	0.1587	0.1382	0.1447	0.1574	0.1436	0.1717	0.1964	0.1566	0.149	0.1595	0.1579	0.1418	0.1538	0.1455	0.1468	0.1468	0.1478	0.1525	0.141	0.1663	0.151	0.172	0.1615	0.1531
0.1514		0.1316	0.1253	0.1317	0.1375	0.1377	0.1382	0.15	0.1522	0.1481	0.155	0.1605	0.1476	0.1887	0.187	0.1586	0.1711	0.169	0.1591	0.1625	0.1519	0.1555	0.1442	0.1624	0.1591	0.1455	0.1557	0.1388	0.1457	0.1591	0.1648	0.1601
0.1449		0.1383	0.1335	0.1265	0.1435	0.1494	0.1507	0.1483	0.1478	0.1583	0.1462	0.153	0.1617	0.2001	0.1873	0.1821	0.166	0.1743	0.1818	0.1375	0.1556	0.1588	0.1422	0.144	0.1594	0.1675	0.1538	0.1546	0.1559	0.1618	0.1598	0.1612
0.1383		0.138	0.1275	0.1455	0.1625	0.1424	0.1559	0.1466	0.1531	0.1607	0.1412	0.1759	0.1685	0.1957	0.1861	0.1635	0.1477	0.1595	0.1845	0.1636	0.1631	0.1595	0.1494	0.144	0.1428	0.1627	0.1425	0.153	0.1645	0.1634	0.1688	0.1651
0.1318		0.1334	0.1476	0.143	0.1485	0.1324	0.1515	0.1517	0.1578	0.1572	0.143	0.1749	0.1487	0.1862	0.196	0.1693	0.1468	0.1513	0.1583	0.1618	0.1541	0.1683	0.1371	0.1567	0.1389	0.1706	0.1441	0.1632	0.1551	0.1516	0.1501	0.167
0.1253		0.1414	0.1574	0.1513	0.131	0.1207	0.1619	0.1683	0.1814	0.1514	0.1753	0.1522	0.1574	0.1722	0.2011	0.1806	0.1618	0.1693	0.1607	0.1534	0.1502	0.1421	0.1631	0.1509	0.1486	0.1597	0.1578	0.1523	0.1662	0.1687	0.1691	0.1687
0.1187		0.1272	0.1513	0.1406	0.1299	0.1433	0.1635	0.1573	0.1444	0.145	0.1498	0.1678	0.1703	0.1812	0.1891	0.1774	0.1615	0.153	0.1522	0.1607	0.1575	0.1693	0.153	0.1531	0.1603	0.1552	0.1483	0.1512	0.1547	0.1517	0.1515	0.1711
0.1122		0.1264	0.138	0.141	0.1498	0.1639	0.1426	0.1526	0.1485	0.1494	0.159	0.1576	0.1455	0.1753	0.2043	0.1687	0.1545	0.1611	0.1512	0.1714	0.1468	0.1555	0.1528	0.1559	0.1475	0.151	0.1483	0.1629	0.1555	0.1444	0.154	0.1534
0.1057		0.1229	0.1276	0.135	0.1361	0.1422	0.154	0.1585	0.1308	0.148	0.138	0.1493	0.1475	0.1698	0.207	0.1558	0.1753	0.1764	0.1723	0.1821	0.1648	0.1763	0.1503	0.1436	0.1412	0.161	0.1514	0.1602	0.1621	0.1599	0.167	0.1594
0.0992		0.1249	0.1284	0.1297	0.1281	0.1471	0.1514	0.1441	0.1331	0.1392	0.1565	0.1686	0.1594	0.1639	0.1789	0.1661	0.1707	0.1435	0.1636	0.1723	0.1563	0.1624	0.1671	0.1636	0.1392	0.1629	0.1635	0.151	0.1579	0.1462	0.1757	0.1574
0.0926		0.1114	0.1239	0.1387	0.1258	0.1529	0.1431	0.1426	0.143	0.1548	0.1542	0.1806	0.1347	0.1631	0.1833	0.1602	0.1531	0.1644	0.1443	0.175	0.1596	0.1492	0.1606	0.1601	0.1525	0.1356	0.1458	0.1499	0.1533	0.1607	0.1631	0.1516
0.0861		0.1187	0.1168	0.1314	0.1426	0.1333	0.1462	0.1473	0.1702	0.1649	0.1532	0.1596	0.1451	0.1549	0.1711	0.1626	0.1767	0.1595	0.1465	0.1698	0.1663	0.1594	0.152	0.1605	0.1559	0.1482	0.1391	0.1642	0.1506	0.1559	0.1654	0.1478
0.0796		0.1222	0.1385	0.1292	0.1455	0.1372	0.1522	0.1535	0.1474	0.1465	0.1455	0.1554	0.1437	0.1631	0.1746	0.169	0.1749	0.1628	0.1491	0.1488	0.1617	0.1593	0.1514	0.1686	0.1531	0.1461	0.1518	0.1471	0.1495	0.1495	0.1475	0.1621
0.0731		0.1161	0.1204	0.1223	0.1278	0.113	0.1502	0.1443	0.1438	0.1263	0.1364	0.1488	0.1669	0.1473	0.1651	0.1664	0.1632	0.1507	0.1454	0.1754	0.1709	0.155	0.1433	0.1634	0.1473	0.1474	0.15	0.1483	0.1481	0.1583	0.1643	0.142
0.0665		0.1048	0.1075	0.1232	0.128	0.1288	0.1348	0.151	0.1638	0.1641	0.1392	0.1604	0.1231	0.1605	0.1636	0.1631	0.1735	0.1641	0.1561	0.169	0.1597	0.1528	0.1503	0.1546	0.1456	0.1529	0.1572	0.1636	0.1593	0.1391	0.1593	0.1769
0.06		0.1011	0.1194	0.1073	0.1353	0.1147	0.1408	0.1351	0.1612	0.1383	0.1299	0.163	0.1433	0.1644	0.1598	0.1591	0.1826	0.1521	0.1686	0.1695	0.1649	0.1435	0.1669	0.1559	0.1419	0.1411	0.1537	0.1716	0.1569	0.1568	0.1599	0.1638
0.0535		0.1086	0.1066	0.1116	0.114	0.1223	0.1109	0.1417	0.1598	0.1323	0.1346	0.14	0.1456	0.1467	0.1667	0.1535	0.1524	0.1584	0.1545	0.1673	0.1543	0.1632	0.1668	0.15	0.1441	0.1667	0.1539	0.1651	0.1595	0.1476	0.1506	0.1573
0.0469		0.0988	0.0959	0.1097	0.1248	0.1217	0.1249	0.1316	0.1266	0.1289	0.1557	0.1412	0.1403	0.1458	0.162	0.1685	0.164	0.1647	0.15	0.1583	0.165	0.1515	0.1583	0.1631	0.1551	0.1581	0.1605	0.1738	0.142	0.1384	0.1496	0.1487
0.0404		0.0947	0.1069	0.1097	0.128	0.1258	0.1133	0.1333	0.1466	0.1441	0.1405	0.1619	0.1435	0.1555	0.1691	0.1369	0.1541	0.1627	0.1747	0.1494	0.1566	0.147	0.1478	0.1529	0.1505	0.1592	0.1542	0.1456	0.1542	0.1432	0.1612	0.1548
0.0339		0.093	0.0969	0.1091	0.1171	0.1034	0.1353	0.1187	0.1166	0.1295	0.1514	0.1518	0.1506	0.1382	0.1403	0.1685	0.156	0.1442	0.1656	0.1652	0.1564	0.1627	0.1529	0.1577	0.1468	0.1575	0.1481	0.1534	0.1276	0.1481	0.1506	0.1384
0.0274		0.0971	0.0929	0.1013	0.1278	0.1054	0.1172	0.1433	0.1358	0.1317	0.1414	0.1516	0.1428	0.127	0.1422	0.1365	0.1599	0.1566	0.1571	0.1572	0.1394	0.1667	0.1573	0.1605	0.1515	0.1504	0.134	0.1421	0.1372	0.154	0.1384	0.1409
0.0208		0.0799	0.0782	0.0933	0.1101	0.1121	0.1143	0.1224	0.1243	0.1364	0.1121	0.1467	0.1263	0.1218	0.1464	0.1466	0.161	0.1444	0.1657	0.1543	0.1611	0.1639	0.1567	0.1405	0.1548	0.1389	0.1522	0.1515	0.1454	0.1447	0.1222	0.1202
0.0143		0.1255	0.1291	0.1232	0.1095	0.1042	0.1098	0.1221	0.1352	0.1139	0.1296	0.1304	0.1263	0.1396	0.1535	0.1451	0.1546	0.1477	0.1761	0.1539	0.1556	0.162	0.1558	0.1431	0.1544	0.1574	0.1419	0.1684	0.1608	0.1447	0.1212	0.1331
0.0078		0.1184	0.1126	0.1221	0.0956	0.113	0.1159	0.1043	0.1168	0.1181	0.1212	0.1489	0.1326	0.1069	0.1435	0.1441	0.1611	0.1689	0.1606	0.1691	0.1548	0.1399	0.154	0.145	0.1501	0.1408	0.1549	0.1438	0.1335	0.1538	0.1597	0.1292
0.0013		0.1949	0.1303	0.1284	0.0987	0.0899	0.1012	0.1033	0.1355	0.1121	0.1321	0.1493	0.1201	0.1332	0.1189	0.1529	0.163	0.1523	0.161	0.1509	0.1684	0.1637	0.1322	0.1485	0.1649	0.1547	0.1552	0.1505	0.1463	0.1514	0.1548	0.1282
-0.0053		1.0595	0.8315	0.6839	0.5879	0.5056	0.4546	0.3854	0.3282	0.3021	0.2594	0.2186	0.2565	0.2103	0.1552	0.137	0.1074	0.1225	0.117	0.1034	0.1005	0.1057	0.1194	0.1138	0.1074	0.1136	0.1157	0.1221	0.1592	0.1989	0.2336	0.3052
-0.0118		1.1597	1.0124	0.8116	0.6803	0.5999	0.5222	0.4677	0.3993	0.3443	0.2927	0.2555	0.2917	0.2353	0.167	0.1289	0.1274	0.1203	0.0993	0.1052	0.1182	0.1222	0.1157	0.1028	0.1297	0.1078	0.1114	0.1289	0.1627	0.2237	0.2426	0.3067

## Sheet: 2a
filling factor	E (mV/nm)	MCD (avg.)
1.9667	-82.4176	-0.0009	-0.0003	-0.0002	-0.0006	0.0001	-0.0003	-0.0003	0	-0.0006	0.0005	0.0003	0.0003	-0.0005	-0.0001	0.0004	0	0.0002	0.0001	0	0.0003	0.0001	0	0.0002	-0.0005	0.0003	-0.0005	0.0007	-0.0003	-0.0004	0	-0.0001
1.9459	-76.9231	-0.0008	-0.0004	0.0006	-0.0001	0.0001	-0.0001	-0.0006	0.0001	-0.0001	-0.0002	0.0004	-0.0005	-0.0002	0	0.001	0.0005	-0.0002	-0.0002	0	-0.0003	0	0.0001	0.0002	0	0.0003	0.0008	0.0002	0	-0.0008	-0.0001	0.0001
1.9251	-71.4286	-0.0001	0.0003	0.0004	0.001	0.0001	-0.0003	-0.0007	-0.0001	-0.0001	0.0004	-0.0001	-0.0009	0.0003	-0.0001	0.0003	0.0003	-0.0002	0.0004	0.0002	-0.0003	-0.0001	-0.0001	-0.0001	0.0005	0.0003	-0.0004	0.0002	0.0007	0.0001	0.0006	-0.0004
1.9043	-65.9341	-0.0001	-0.0003	0.0003	-0.0001	0.0001	-0.0001	-0.0001	-0.0007	-0.0003	-0.0002	0	-0.0002	-0.0005	0.0001	0.0004	-0.0005	0.0002	0.0002	-0.0002	0.0003	0	0.0007	0.0005	0.0001	0.0003	0.0001	0.0002	0	0.0001	0.0003	0.0001
1.8834	-60.4396	-0.0001	0.0002	-0.0004	0.0001	-0.0003	-0.0003	-0.0005	-0.0003	0.0001	0.0003	-0.0009	-0.0005	-0.0002	0.0005	-0.0004	0.0001	0.0002	-0.0002	-0.0001	0.0007	0.0001	0.0009	-0.0003	-0.0006	-0.0005	0.0007	-0.0008	0	0.0006	-0.0007	-0.0006
1.8626	-54.9451	0	0.0001	0.0001	-0.0009	-0.0004	0.0002	-0.0003	-0.0006	0.0004	0.0001	-0.0004	-0.0006	0.0004	-0.0001	0	0.0005	0.0001	0.0002	-0.0003	0.0009	0.0001	0.0002	-0.0004	0.0003	-0.0001	0.0003	0.0002	0.0001	-0.0002	-0.0003	0.0001
1.8418	-49.4505	0.0001	0.0004	0.0002	0.0002	0.0003	0	0.0003	0.0007	-0.0003	-0.0001	0.0004	-0.0007	0.0008	-0.0003	0.0006	0.0004	0.0004	0.0002	-0.0006	-0.0002	-0.0003	0.0005	0	-0.0009	-0.0002	-0.0007	-0.0011	0.0002	-0.0007	-0.0003	0.0002
1.821	-43.956	-0.0004	0.0002	0.0005	-0.0001	0.0002	-0.0001	-0.0001	0.0001	-0.0005	-0.0006	0.0003	0.0004	-0.0004	0.0002	-0.0002	0.0009	0	-0.0005	-0.0002	0.0002	0	-0.0003	-0.0003	-0.0002	0	0.0001	-0.0004	0.0002	0.0003	-0.0003	-0.0004
1.8002	-38.4615	-0.0007	-0.0001	0.0005	0.0001	0.0002	0	0	-0.0007	0.0006	-0.0006	0.0001	0.0003	0.0003	0	-0.0006	-0.0002	-0.0001	0.0005	0.0004	0	-0.0001	-0.0003	-0.0004	-0.0006	-0.0003	0.0008	0.0002	0.0003	-0.0003	-0.0009	0.0003
1.7794	-32.967	0.0007	0.0009	-0.0002	-0.0007	0.001	-0.0001	0.0002	-0.0004	-0.0002	-0.0007	-0.0004	0.0003	-0.0006	0.0003	0.0006	0.0004	-0.0004	0.0002	0.0005	0.0004	0.0002	0.0004	-0.0004	-0.0001	0.0001	0.0001	-0.0005	-0.0002	-0.0005	-0.0006	0.0003
1.7586	-27.4725	-0.0002	-0.0004	0.0005	-0.0004	-0.0002	0.0002	0.0002	-0.0007	-0.0006	0.0001	0.0002	0.0002	-0.0002	0.0005	0.0005	-0.0002	0.0003	0.0002	0.0001	0.0003	0	-0.0001	-0.0004	0.0004	0.0001	-0.0002	-0.0006	-0.0004	-0.0008	-0.0006	-0.0005
1.7378	-21.978	0	0.0007	0	-0.0007	0	-0.0004	-0.0001	-0.0007	0.0005	0.0001	0.0005	0.0008	0.0006	0.0004	-0.0003	0.0001	-0.0004	-0.0004	0.0003	0	0.0004	0.0001	-0.0001	-0.0004	0.0005	-0.0001	0.0002	-0.0004	-0.0002	0.0002	-0.0004
1.7169	-16.4835	0.0003	0.0007	0.0005	-0.0002	0.0004	0.0004	0.0002	-0.0003	0.0003	-0.0003	-0.0001	-0.0005	0.0001	0.0009	-0.0002	0.0001	-0.0005	0	-0.0003	-0.0001	-0.0007	-0.0001	0.0003	-0.0001	-0.0001	-0.0004	-0.0001	-0.0001	0.0001	-0.0008	-0.0002
1.6961	-10.989	0.0002	0.0004	0.0005	0.0002	0.0001	0.0009	-0.0004	0.0002	-0.0008	0.0004	0.0003	0.0003	0	0.0009	0.0001	-0.0002	-0.0005	0.0002	-0.0006	0.0007	0.0002	-0.0002	0.0004	-0.0003	0.0001	-0.0006	0	-0.0002	-0.0003	-0.0001	-0.0003
1.6753	-5.4945	-0.0006	0.0007	-0.0002	0.0003	0.0003	0.0001	0.0001	0.0007	-0.0006	-0.0002	0	-0.0007	0.0007	-0.0002	0.0001	0.0002	-0.0003	0	0.0003	0.0002	-0.0004	-0.0006	0.0006	-0.0004	-0.0003	-0.0007	-0.0005	-0.0007	-0.0006	-0.001	-0.0008
1.6545	0	0.0003	0.0006	0.0005	-0.0005	0	-0.0003	-0.0005	-0.0005	0.0005	-0.0003	-0.0003	0.0001	-0.0011	0.0001	-0.0004	0.0001	0.0004	0.0003	-0.0004	0.0002	-0.0001	-0.0011	-0.0004	0.0003	-0.0009	-0.0002	0.0001	0.0004	0.0002	0.0004	0.0001
1.6337	5.4945	0	0.0005	0.0002	-0.0003	-0.0003	0	0.0001	0.0002	0	-0.0004	-0.0009	-0.0003	-0.0005	0.0008	-0.0005	0.0005	-0.0003	0.0004	-0.0005	-0.0008	-0.0002	-0.0003	0.0004	-0.0005	-0.0004	-0.0005	-0.0001	-0.0002	-0.0002	-0.0005	0
1.6129	10.989	-0.0005	-0.0003	0.0006	0	0	0.0002	-0.0008	-0.0007	-0.0003	-0.0011	0.0001	-0.0004	0.0005	0.0001	0.0002	0.0009	0	-0.0003	-0.0004	0.0006	0.0003	-0.0002	-0.0004	-0.0004	0.0002	0	-0.0001	-0.0001	-0.0001	-0.0002	-0.0001
1.5921	16.4835	-0.0004	0.0005	-0.0002	-0.0002	-0.0007	-0.0002	-0.0003	0	0.0001	-0.0002	-0.0003	0	0.0001	0.0007	-0.0003	0.0001	-0.0006	0.0002	-0.0001	0.0006	-0.0003	0.0003	-0.0003	-0.0004	0.0002	0	-0.0004	0.0003	-0.0006	-0.0005	0.0006
1.5713	21.978	-0.0002	0.0003	0.0002	-0.0001	-0.0001	-0.0003	-0.0007	-0.001	-0.0009	-0.0001	0.0003	0.0003	-0.0003	0.001	0.0001	-0.0006	-0.0002	0.0001	0.0001	-0.0001	-0.0001	-0.0003	-0.0003	-0.0003	-0.0004	-0.0007	0.0002	-0.0004	0.0001	0	-0.0006
1.5504	27.4725	-0.0005	-0.0004	-0.0001	-0.0001	0	-0.0001	0.0002	0.0001	-0.0001	-0.0001	0.0002	-0.0011	-0.0002	0.0002	-0.001	0.0003	-0.0001	0	-0.0003	0.0003	-0.0004	-0.0001	-0.0004	0.0002	0.0001	0	-0.0006	0.0004	-0.0001	-0.0006	0.0001
1.5296	32.967	0.0002	0	-0.0002	0.0004	0.0001	0	0.0003	-0.0002	0.0001	-0.0006	0.0001	-0.0006	-0.0001	0.0006	-0.0005	0.0004	0.0003	0.0001	-0.0001	0.0005	-0.0003	-0.0007	-0.0011	0.0001	-0.0009	0.0001	-0.0008	-0.0004	-0.0003	-0.0003	0.0002
1.5088	38.4615	0.0004	-0.0001	0.0004	0.0001	-0.0006	0	-0.0002	0	-0.0005	0.0002	-0.0003	-0.0007	0.0001	0.0004	0.0001	0.0002	0.0001	0.0002	-0.0001	-0.0002	-0.0003	-0.0003	0.0001	0.0004	0	-0.0004	0.0004	-0.0004	-0.0003	0.0006	-0.0001
1.488	43.956	-0.0002	0.0005	0.0004	-0.0009	-0.0007	0.0003	0.0004	0.0002	-0.0005	-0.0001	0.0004	-0.0001	0.0002	0.0008	-0.0008	0.0007	0.0002	-0.0004	-0.0011	-0.0007	-0.0005	0.0001	-0.0005	-0.0009	-0.0002	-0.0006	-0.0005	0	-0.0003	0.0003	0.0005
1.4672	49.4505	-0.0005	-0.0003	0.0004	-0.0003	-0.0002	-0.0003	-0.0003	-0.0006	0	-0.0003	-0.0007	-0.0002	0	0.0004	-0.0005	0.0006	-0.0003	-0.0002	0.0006	0.0002	0	-0.0003	-0.0008	-0.0003	-0.0002	-0.0003	0.0001	-0.0003	-0.0002	0.0003	-0.0003
1.4464	54.9451	0.0001	-0.0006	0.0005	-0.0001	-0.0003	-0.0006	-0.0008	-0.0004	-0.0013	0.0007	-0.0001	-0.0003	-0.0004	0.0004	-0.0002	0.0006	-0.0003	-0.0001	0.0001	-0.0002	0.0002	0	-0.0001	-0.0004	0.0001	0.0001	0.0006	0.0002	-0.0007	0	0.0002
1.4256	60.4396	0.001	0.0005	-0.0005	-0.0001	-0.0003	-0.0005	-0.0003	-0.0011	0.0001	0	-0.0001	0.0001	-0.0007	0.0001	-0.0002	0.0004	0	0	-0.0001	0.0009	-0.0002	-0.0009	-0.0004	-0.0008	-0.0005	0.0002	-0.0008	0	-0.0004	0.0001	-0.0004
1.4047	65.9341	-0.0004	0.0005	0.0001	0.0004	0	-0.0003	-0.0003	-0.0003	-0.001	-0.0004	0.0002	0.0002	-0.0001	0	0	0.0002	0.0001	-0.0002	0	0	0.0004	0.0001	0	0.0005	-0.0003	-0.0006	0.0001	-0.0001	-0.0003	0.0003	0.0003
1.3839	71.4286	0.0005	-0.0005	-0.0002	0	-0.0003	-0.0006	0.0006	-0.001	0.0005	-0.0002	0.0003	-0.0002	0.0002	0.0003	0.0001	0.0004	0	0.0002	0.0003	0.0001	-0.0008	-0.0002	-0.0012	0	-0.0003	-0.0001	0.0003	-0.0001	-0.0002	0	0.0002
1.3631	76.9231	-0.0004	0.0004	-0.0003	0.0001	0.0003	-0.0002	-0.0004	0.0001	-0.0007	0.0003	-0.0002	-0.0001	-0.0005	-0.0003	-0.0006	-0.0003	-0.0006	-0.0003	-0.0005	-0.0008	0.0001	-0.0003	-0.0002	-0.0005	0	-0.0007	0	0.0003	0.0003	-0.0006	0.0002
1.3423	82.4176	-0.0004	0.0001	0.0003	-0.0006	0.0001	-0.0005	0.0004	-0.0002	0.0003	-0.0003	-0.0012	-0.0006	-0.0007	-0.0005	0.0003	0.0004	0.0003	0.0002	0.0004	-0.0001	-0.0004	0	-0.0004	-0.0006	-0.0003	0.0004	-0.0002	0.0002	-0.0006	0.0001	-0.001
1.3215		-0.0001	0.0003	0	-0.0004	-0.0003	0.0004	-0.0003	0.0002	-0.0004	-0.0002	0.0003	0.0006	-0.0001	0.0001	0.0001	-0.0006	0.0001	0	-0.0005	-0.0008	-0.0007	-0.0007	-0.0005	-0.0002	0	-0.0002	-0.0005	-0.0008	0	0	-0.0004
1.3007		0.0005	0.0003	0.0002	-0.0008	-0.0003	-0.0003	-0.0003	-0.0003	0.0004	0.0007	-0.0001	0	0.0005	-0.0002	-0.0006	0.0003	-0.0005	-0.0006	-0.0001	0.0002	0	-0.0001	-0.0001	0	-0.0003	0.0004	-0.0006	0.0001	0	-0.0004	0.0003
1.2799		-0.0004	0.0004	-0.0002	0.0003	0.0002	-0.0009	-0.0004	-0.0002	-0.0001	0.0002	0.0003	-0.0006	0.0001	0.0003	-0.0005	-0.0002	-0.0001	0.0002	-0.0007	-0.0005	0	-0.0008	-0.0003	-0.0004	-0.0002	-0.0005	-0.0003	0.0005	-0.0003	-0.0006	-0.0001
1.2591		-0.0013	0.0001	0.0001	-0.0002	-0.0014	0	-0.0002	0.0002	0.0005	0.0004	-0.0001	-0.0003	-0.0012	0.0002	0.0002	0.0002	-0.0004	-0.0003	-0.0005	-0.0001	-0.0002	-0.0003	-0.0004	0.0003	0	-0.0009	-0.0002	0	-0.0011	0.0002	0
1.2382		0.0001	0	-0.0007	-0.0004	-0.0002	0.0004	-0.0008	-0.0004	-0.0003	-0.0007	0.0001	-0.0003	-0.0003	0.0005	-0.0005	0	-0.0005	-0.0011	0.0001	0.0004	-0.0006	-0.0002	-0.0008	-0.0011	-0.0005	-0.0006	-0.0002	0.0001	0.0001	0	-0.0002
1.2174		-0.0005	0	0.0003	-0.0002	-0.0004	-0.0001	-0.0004	0.0003	0.0005	-0.0008	-0.0002	0.0003	-0.0002	0.0004	-0.0003	-0.0004	-0.0004	-0.0002	-0.0002	-0.0002	-0.0005	0.0003	-0.0002	-0.0004	0.0001	-0.0004	-0.0002	0.0002	0	0.0004	-0.0003
1.1966		-0.0005	0.0004	0.0002	-0.0002	0	0.0007	-0.0005	-0.0006	-0.0001	0	-0.0004	-0.0004	-0.0008	-0.0002	0.0003	0.0002	-0.0003	0	-0.0004	-0.0001	-0.0003	0.0002	-0.0003	0.0001	-0.0007	-0.0001	0.0001	-0.0006	0	-0.0007	-0.0001
1.1758		-0.0003	0.0003	-0.0002	-0.0001	-0.0001	0.0005	-0.0004	-0.0003	-0.0001	-0.0007	-0.0004	-0.0002	0	0.0003	0.0005	0.0003	-0.0006	-0.0003	-0.0006	-0.0003	0.0001	0	-0.0003	-0.0006	-0.0002	-0.0005	-0.0001	0	0.0004	0.0001	0.0001
1.155		0.0003	0	-0.0004	0.0001	0.0001	0.0003	-0.0006	0.0003	-0.0001	-0.0007	-0.0003	0	0.0002	0.0005	-0.0003	0.0001	-0.0004	-0.0001	-0.0002	-0.0001	-0.0008	0.0002	-0.0002	-0.0002	-0.0006	0.0004	0.0001	-0.0006	0.001	0.0002	0
1.1342		0.0001	-0.0002	-0.0002	0.0004	-0.0005	-0.0007	-0.0003	0.001	-0.0007	-0.0003	0.0001	-0.0002	0.0006	0.0001	-0.001	0.0005	0	-0.0005	0	-0.0013	-0.0006	-0.0008	-0.0001	-0.0005	0	0.0002	-0.0012	-0.0004	0.0001	-0.0002	-0.0002
1.1134		0.0002	0.0002	-0.0005	0.0004	-0.0006	0.0001	-0.0006	-0.0007	-0.0001	0.0008	-0.0001	0	-0.0001	0.0005	-0.0009	0.0001	-0.0007	-0.0005	-0.0001	0	-0.0003	0.0005	-0.0005	-0.0005	-0.0006	-0.0005	-0.0003	0.0004	-0.0002	0.0004	-0.0003
1.0926		-0.0005	-0.0002	-0.0004	-0.0004	-0.0001	0.0002	-0.0006	-0.0001	-0.0006	-0.0007	0.0001	-0.0002	0.0086	0.0001	-0.0005	0	-0.0004	-0.0006	0.0003	-0.0003	0.0003	-0.0007	0.0001	-0.0003	-0.0001	0.0001	-0.0004	-0.0001	-0.0001	0.0001	-0.0003
1.0728		-0.0008	-0.0004	-0.0004	-0.0007	-0.0011	-0.0008	-0.0001	-0.0003	-0.0003	-0.0008	-0.0001	0.0005	-0.0004	0	0.0002	0.0003	-0.001	0.0001	-0.0004	-0.0003	-0.0003	0.0003	-0.0005	-0.0011	-0.0002	-0.0002	0.0003	0.0003	0.0001	0.0006	0
1.0575		0.0005	-0.0007	0.0004	-0.0003	-0.0002	-0.0006	-0.0004	0.0001	0.0004	-0.0004	-0.0004	0.0002	0.0001	0.0004	0.0001	-0.0001	-0.0005	-0.0001	-0.0002	0	-0.0003	-0.0007	-0.0005	-0.0006	0.0004	-0.0004	-0.0003	0	-0.0002	-0.0002	-0.0005
1.0422		0.0003	0.0007	0.0003	-0.0007	-0.0009	-0.0005	0.0003	0.0002	0.0004	0.0008	-0.0002	-0.0002	-0.0005	0.0012	-0.0003	0.0006	-0.0001	-0.0008	-0.0002	-0.0004	-0.0005	0	-0.0006	-0.0007	-0.0004	-0.0008	0	-0.0001	-0.0002	-0.0002	-0.0003
1.0268		-0.0004	0.0005	-0.0001	-0.0004	-0.0005	-0.0003	0.0006	-0.0002	0.0004	0.0007	0.0004	-0.0007	-0.0007	-0.0003	-0.0001	0.0011	-0.0008	0.0002	0.0001	-0.0008	0	0	0.0002	-0.0001	-0.0008	-0.0002	-0.0002	0.0001	-0.0002	0	0
1.0115		0.0003	0.0002	0.0003	-0.0003	-0.0001	0.0001	0.0007	0.0001	0.0008	0.0006	0.0002	-0.0002	0.0008	-0.0005	-0.0003	0	-0.0007	-0.0003	0.0001	-0.0007	-0.0002	-0.0005	0.0003	0.0001	0.0001	0.0004	-0.0008	-0.0003	-0.0001	0	-0.0003
0.9961		-0.0008	-0.0001	-0.0003	-0.0002	-0.0001	0.0005	0.0001	-0.0007	0.0016	0.0007	0.0008	0.0001	-0.0004	0.0002	-0.0006	0.0002	-0.0009	-0.0001	0.0007	-0.0003	-0.0005	-0.0001	0	-0.0005	-0.0002	-0.0003	0.0002	-0.0002	0.0005	0	-0.0007
0.9808		-0.0001	-0.0002	0.0002	-0.0004	-0.0012	0.0005	0.0002	0.0006	0.0002	-0.0001	0	0	-0.0009	0.0003	-0.0004	-0.0001	-0.0006	0	-0.0005	-0.0002	-0.0007	0.0002	0.0001	0.0002	-0.0003	0.0004	0.0005	0.0002	0.0002	0.0002	0.0004
0.9655		0.0001	0.0003	-0.0005	-0.0002	-0.0007	-0.0002	-0.0008	-0.0002	0.0005	-0.0004	0.0002	-0.0003	0	-0.0004	-0.0004	0.0002	0.0002	-0.0003	-0.0006	-0.0005	0	-0.0005	0.0008	-0.0002	-0.0001	-0.0005	0.0007	0.0007	-0.0003	-0.0003	-0.0003
0.9501		-0.0006	-0.0002	-0.0002	0.0002	0	-0.0003	0.0003	-0.0005	0.0004	-0.0002	-0.0002	-0.0003	-0.0001	-0.0002	0	-0.0011	-0.0008	0.0002	-0.0004	-0.0007	0.0008	-0.0002	-0.0003	0	-0.0001	0.0005	0.0005	0.0001	0.0005	-0.0004	0.0002
0.9348		-0.0004	-0.0001	0	-0.0004	-0.0001	0	0.0002	0.0009	-0.0001	0.0003	0.0002	-0.0008	0.0004	0	-0.0001	-0.0001	0.0007	-0.0002	-0.0003	-0.0011	-0.0004	-0.0002	-0.0003	-0.0005	0.0007	0.0001	0	0.0002	0.0003	-0.0003	0.0002
0.9194		0.0002	-0.0006	0.0002	-0.0003	-0.0001	-0.0005	0.0003	-0.0004	-0.0004	0.0002	-0.0004	-0.0004	-0.0011	-0.0002	-0.0003	-0.0003	-0.0008	-0.0005	0	0.0001	-0.0004	-0.0005	0.0001	-0.0007	-0.0003	-0.0005	0	0.0001	-0.0004	0.0001	-0.0002
0.9041		0	0.0002	-0.0002	-0.0002	-0.0004	0.0001	-0.0002	-0.0007	-0.0004	0.0007	0.0003	-0.0001	0.0001	0.0007	-0.0009	0.0002	-0.0002	0	-0.0006	-0.0008	0.0001	-0.0002	-0.0007	-0.0009	-0.0004	0.0002	-0.001	-0.0007	0	0	0
0.8888		-0.0002	-0.0002	-0.0003	-0.0003	-0.0005	-0.0006	0.0006	0.0004	-0.0001	-0.0001	-0.0001	-0.0011	0.0006	0.0016	0.0026	0.0074	0.0037	0.0001	0.0003	-0.0011	-0.001	-0.0003	0	0.0001	-0.0001	-0.0007	0.001	0.0004	-0.0006	0.0001	0.0003
0.8734		-0.0003	-0.0005	0	0.0003	-0.0003	-0.0002	-0.0001	-0.0004	0.0008	0	-0.0003	0	0.0006	0.0111	0.0284	0.0447	0.033	0.0081	-0.0001	-0.0009	-0.0006	-0.0002	0.0001	-0.0004	0.0006	-0.0003	0.0001	-0.0006	0	-0.0001	-0.0009
0.8581		0.0002	0.0003	-0.0009	-0.0004	0.0002	-0.0001	0.0004	-0.0002	-0.0003	0.0003	-0.0001	0.0004	0.0009	0.0333	0.0672	0.0765	0.0675	0.0389	0.002	-0.0001	0	-0.0002	0.0004	-0.0003	0.0005	0.0013	-0.0001	-0.0002	0.0001	-0.0003	0.0004
0.8427		-0.0001	-0.0001	-0.0003	-0.0006	-0.0002	0.0001	0	0.0001	-0.0004	-0.0003	0.0004	-0.0002	0.0031	0.0563	0.0915	0.1013	0.096	0.0656	0.0051	-0.0002	-0.0005	-0.0004	0.0002	0.0004	-0.0006	0.0002	-0.0001	0.0001	-0.0003	-0.0002	-0.0007
0.8274		0.0002	0	0.0001	-0.0001	-0.0006	-0.0004	-0.0003	-0.0003	0.0006	0.0006	0.0013	0.0001	0.0026	0.068	0.0998	0.1081	0.1054	0.0772	0.0062	0.0001	-0.0002	-0.0002	-0.0003	0	-0.0003	0	-0.0005	0.0002	-0.0005	0	-0.0006
0.8121		0.0001	-0.0002	-0.0002	0	-0.0004	-0.0001	0	-0.0005	-0.0002	0.0001	-0.0003	0.0004	0.0032	0.0724	0.1028	0.1108	0.1071	0.0745	0.0056	-0.0008	-0.0004	-0.0005	0	0.0007	0.0001	-0.0009	-0.0004	0	0	-0.0007	-0.0004
0.7967		-0.0007	-0.0001	0.0003	0.0003	-0.0004	-0.0002	0.0003	-0.0006	-0.0003	-0.0002	0.0001	-0.0003	0.0022	0.069	0.1025	0.111	0.1043	0.0664	0.0038	-0.0001	-0.0011	0	-0.0003	-0.0007	0.0002	-0.0008	-0.0002	-0.0003	0.0001	-0.0004	-0.0001
0.7814		-0.0004	-0.0006	-0.0001	-0.0003	-0.001	0.0003	0	0.0003	-0.0001	0.0002	-0.0003	0.0001	0.0022	0.0523	0.0973	0.1073	0.1003	0.049	0.0013	-0.0001	-0.0003	-0.0004	0.0004	0	0.0003	-0.0002	-0.0006	0.0001	0.0008	-0.0001	-0.0007
0.766		0.0003	0.0006	-0.0007	-0.0006	0	0.0001	-0.0006	0.0002	-0.0004	0	-0.0008	-0.0007	0.001	0.0395	0.0876	0.1014	0.088	0.0296	0.0007	-0.0004	0.0003	0.0002	0	0.0006	0.0005	-0.0007	0.0008	0.0005	0	-0.0003	-0.0007
0.7507		-0.0004	-0.0001	-0.0002	-0.0003	-0.0004	0.0001	-0.0002	0.0004	-0.0004	0.0002	-0.0008	-0.0006	0.0007	0.0212	0.0711	0.0882	0.0651	0.0166	0.0001	0	-0.0002	-0.0004	-0.0002	0.0002	0.0004	0.0001	-0.0009	-0.0003	0	0.0002	0.0001
0.7354		0.0002	-0.0007	0.0003	-0.0007	0.0004	0.0003	-0.0003	-0.0011	0.0004	-0.0003	-0.0006	-0.0006	0.0003	0.009	0.0482	0.0684	0.0444	0.0053	0	0.0005	-0.0006	-0.0006	-0.0005	-0.0007	0.0007	0.0003	-0.0009	-0.0001	-0.0001	-0.0007	-0.0005
0.72		0.0002	0.0008	-0.0005	-0.0003	0.0004	-0.0003	-0.0005	0.0002	-0.0003	0.0002	0.0003	-0.0002	-0.0002	0.0036	0.0221	0.0437	0.0225	0.0021	-0.0001	-0.0006	-0.0003	0	0.0001	-0.0008	-0.0007	-0.0005	-0.0002	0.0007	0.0003	0.0001	0.0001
0.7047		0.0005	-0.0003	-0.0007	-0.0005	-0.0005	0.0003	0.0005	0.0006	0.0003	-0.0004	0	0.0003	-0.0001	0.0024	0.0083	0.0201	0.0085	-0.0004	-0.0007	-0.0001	-0.0003	-0.0002	-0.0008	-0.0001	-0.0007	-0.0004	-0.0005	-0.0001	0.0002	-0.0004	-0.0002
0.6894		-0.0002	-0.0001	-0.0001	-0.0006	-0.0001	-0.0003	0	-0.0004	0.0003	0.0002	-0.0004	0.0002	-0.0003	0.0011	0.003	0.0067	0.0017	-0.0004	-0.0003	-0.0006	-0.0004	-0.0001	0.0002	0.0001	0.0001	-0.0006	-0.0003	0	-0.0001	-0.0006	-0.0003
0.674		0	0.0001	-0.0003	0.0004	-0.0004	0.0004	-0.0004	-0.0001	0.0001	0.0001	-0.0003	-0.0002	-0.0003	0.0005	0.0008	0.0017	0.0011	-0.0001	-0.0005	0.0001	0	0.0003	0	-0.0004	0.0005	0	-0.0005	0	-0.0002	-0.0002	-0.0005
0.6587		0.0002	-0.0002	0.0003	0.0003	0.0003	-0.0003	-0.0001	0.0006	0	-0.0005	-0.0004	-0.0002	0.0002	0.0007	-0.0002	-0.0002	-0.0005	-0.0001	0.0001	-0.0001	-0.0005	-0.0004	0.0002	0.0006	0	-0.0004	-0.0005	-0.0005	0	-0.0004	0
0.6433		0.0001	-0.0005	-0.0004	-0.0002	-0.0003	0.0003	0.0001	0.0001	0.0001	0.0002	0	0.0001	-0.0002	-0.0003	0.0003	0	-0.0003	-0.0001	-0.0007	-0.0004	0.0004	0.0003	-0.0007	-0.0001	-0.0003	0.0004	-0.0002	0.0003	0.0002	0.0001	-0.0002
0.628		-0.0002	-0.0006	0.0001	0.0007	0.0008	0.0004	0.0002	-0.0001	0.0002	0.0003	0	-0.0001	-0.0002	0.0004	-0.0002	-0.0002	-0.0003	-0.0005	0.0001	-0.0001	-0.0002	-0.0003	0.0002	0	0.0004	-0.0004	0.0004	-0.0001	-0.0001	-0.0003	-0.0003
0.6127		0	0.0002	0.0004	-0.0001	0.0002	-0.0002	-0.0004	-0.0004	0.0003	-0.0005	0.0004	0	-0.0005	-0.0003	-0.0001	0.0008	-0.0003	0.0004	-0.0007	0.0003	-0.0006	-0.0003	0.0003	0.0003	-0.0003	-0.0002	-0.0005	-0.0001	-0.0002	-0.0002	-0.0008
0.5973		0.0005	-0.0006	-0.0003	-0.0001	-0.0004	0.0002	-0.0005	0	-0.0001	0	0.0001	0	-0.0009	0.0003	0.0003	-0.0005	0.0007	-0.0001	-0.0008	0.0005	-0.0001	-0.0004	-0.0003	-0.0005	0.0003	-0.0002	0	-0.0002	-0.0002	-0.0005	-0.0002
0.582		0.0001	-0.0005	-0.0002	-0.0001	0.0004	0.0002	-0.0004	-0.0003	-0.0007	0.0004	-0.0002	-0.0007	-0.0006	0.0001	0	-0.0012	-0.0001	-0.0003	-0.0004	-0.0009	-0.0006	-0.0002	0.0001	0.0001	0	-0.0008	-0.0003	0.0005	-0.0006	-0.0013	-0.0005
0.5666		-0.0005	0.0002	0.0001	0.0003	0.0004	-0.0003	-0.0009	-0.0003	-0.0007	0	-0.0004	-0.0001	-0.0004	-0.0006	0.0004	-0.0001	-0.001	0.0006	0	-0.0003	-0.0008	-0.0001	0.0001	-0.0005	-0.0001	-0.0007	-0.0011	-0.0002	0	-0.0011	-0.0001
0.5513		-0.0001	0.0002	-0.0002	-0.0002	0.0001	0.0001	-0.0001	-0.0001	0.0004	-0.0004	-0.0005	-0.0005	-0.0006	0.0002	-0.0007	-0.0004	-0.0003	-0.0003	-0.0004	-0.0002	0.0001	-0.0001	-0.0001	-0.0003	-0.0002	-0.0001	-0.0007	-0.0006	-0.0003	-0.0005	-0.0001
0.536		0.0006	0.0001	0.0006	-0.0001	0.0005	-0.0003	0	0.0001	-0.0007	-0.0001	-0.0006	0.0003	0	-0.0002	0.0007	-0.0013	-0.0002	0.0002	-0.0001	-0.0008	-0.0001	-0.0009	-0.0006	-0.0004	-0.0005	-0.0004	0.0003	0.0002	-0.0009	-0.0004	0.0002
0.5206		0.0005	0	-0.0001	-0.0002	0.0005	0.0003	0.0007	-0.0001	0.0005	-0.0007	-0.0002	0.0004	-0.0004	-0.0002	-0.0007	-0.0001	-0.0006	0.0003	0.0001	-0.0001	-0.0007	-0.0005	0.0002	-0.0003	-0.0002	-0.0005	-0.0001	-0.0006	-0.0005	0.0003	-0.0002
0.5053		0.0003	0	0.001	0.0002	-0.0005	0.0003	0.0002	-0.0002	-0.0004	0.0003	-0.0008	-0.0002	-0.0002	-0.0002	-0.0006	-0.0007	-0.0009	-0.0007	-0.0009	0.0002	-0.0003	-0.0001	0.0002	-0.0007	-0.0002	-0.0003	-0.0005	-0.0008	-0.0004	-0.0005	-0.0002
0.4899		0	0	-0.0001	0.0001	0.0005	-0.0001	-0.0002	0.0003	0	0.0001	-0.0007	-0.0003	-0.0002	0.0003	0.0002	-0.001	-0.0002	-0.0006	-0.0002	-0.0001	-0.0003	0	0.0001	-0.001	-0.0003	-0.0003	-0.0013	-0.0003	0.0007	-0.0001	0.0003
0.4746		-0.0001	0.0002	-0.0001	-0.0004	0.0004	-0.0001	-0.0002	-0.0002	-0.0007	-0.0003	-0.0003	0.0004	-0.0003	0.0001	-0.0003	-0.0001	-0.0009	0.0007	0.0002	-0.0001	-0.0007	0.0001	0.0005	-0.0005	-0.0001	-0.0004	-0.0005	0	-0.0002	-0.0001	0
0.4593		-0.0008	0.0001	-0.0003	-0.0003	-0.0002	0.0005	-0.0007	0.0005	0.0001	0.0005	-0.0007	0.0003	-0.0008	0.0001	-0.0003	-0.0002	-0.0007	0.0001	-0.0002	0.0003	-0.001	-0.0002	0.0002	0.0001	-0.0003	-0.0007	-0.0003	-0.0007	-0.0002	-0.0003	0.0002
0.4439		-0.0001	0.0004	-0.0005	-0.0001	-0.0003	0.0002	0.0003	-0.0005	-0.0004	-0.0004	0.0001	-0.0004	-0.0004	-0.0004	-0.0006	0.0002	-0.0003	0.0002	-0.0006	-0.0006	0.0002	-0.0002	-0.0007	0	-0.0001	-0.0009	-0.0003	0	-0.0007	-0.0012	-0.0001
0.4286		0.0003	-0.0002	-0.0002	0.0006	0.0006	-0.0004	-0.0002	-0.0002	0.0001	0	-0.0009	0	-0.0004	-0.0007	-0.0001	-0.0006	-0.0007	-0.0002	-0.0004	-0.0004	-0.0008	0.0003	-0.001	-0.0002	-0.0005	-0.0011	0	-0.0004	-0.0004	-0.0005	-0.0004
0.4132		0.0001	-0.0003	-0.0001	0.0003	-0.0004	-0.0001	-0.0001	-0.0002	0.0001	-0.0001	0	-0.0003	-0.0006	0.0001	0.0004	-0.0001	0.0004	-0.0008	-0.0006	-0.0001	0.0002	-0.0002	-0.0005	0	-0.0003	-0.0012	0.0002	-0.0003	-0.0004	-0.0004	-0.0005
0.3979		-0.0001	0.0003	-0.0001	-0.0001	0.0001	-0.0005	-0.0002	-0.0003	-0.0005	-0.0006	-0.0001	-0.0005	-0.001	-0.0003	0.0001	-0.0005	-0.0008	-0.0005	0	0	-0.0008	-0.0001	0.0002	0.0001	-0.0001	-0.0007	-0.0005	-0.0003	-0.0004	-0.0008	-0.0004
0.3826		0.0005	0.0004	-0.0001	-0.0001	0.0004	-0.0001	0.0003	-0.0006	-0.0003	-0.0004	0.0003	0	0.0003	-0.0002	-0.0003	-0.0001	-0.0005	0.0004	0.0001	-0.0009	-0.001	-0.0003	-0.0002	-0.0004	0	-0.0007	-0.0004	-0.0001	-0.0006	-0.0002	-0.0005
0.3672		0.0002	-0.0001	0.0005	-0.0004	-0.0002	0	0.0009	-0.0007	-0.0001	-0.0003	-0.0002	-0.0004	-0.0004	-0.0007	-0.0007	-0.0008	-0.0005	-0.0003	-0.0006	-0.0003	-0.0005	0	0	-0.0002	0.0004	-0.0004	-0.0004	0.0006	-0.0011	-0.001	-0.0005
0.3519		0.0002	0	-0.0007	-0.0001	0.0008	0.0002	-0.0006	0.0002	0.0001	-0.0002	-0.0005	-0.0003	-0.0007	-0.0001	-0.0007	-0.0001	0	-0.0006	-0.0006	0.0002	-0.0003	-0.0001	0.0002	-0.0006	-0.0002	0.0002	-0.0004	-0.0007	-0.0003	-0.0005	0.0007
0.3365		-0.0006	-0.0004	-0.0002	0	0	-0.0002	0	-0.0001	-0.0008	-0.0004	-0.0002	-0.0007	-0.0006	0	-0.0001	-0.0001	-0.0002	-0.0007	-0.0005	-0.0007	0.0002	-0.0007	-0.0002	-0.0003	-0.0006	-0.0009	-0.0002	-0.0001	-0.0003	0.0002	0.0004
0.3212		-0.0007	-0.0006	0.0001	-0.0004	0.0001	-0.0004	0.0003	-0.0002	-0.0004	0	-0.0005	-0.0003	-0.0004	0.0002	-0.0001	-0.0002	-0.0009	-0.0003	0.0005	0.0003	0.0001	-0.0002	0.0002	-0.0005	-0.0005	0	0	-0.0003	-0.0004	-0.0005	-0.0006
0.3059		-0.0004	0.0001	-0.0007	0.0002	0.0012	-0.0001	0.0013	-0.0002	0.0004	0.0002	0.0001	0.0002	0.0002	0.0004	-0.0008	0.0003	-0.0005	0	-0.0007	-0.0002	-0.0008	-0.0006	-0.0003	-0.0004	-0.0001	-0.0012	-0.0005	-0.0003	-0.0003	-0.0005	-0.0004
0.2905		0.0003	-0.0009	0.0001	0.0001	0.0001	0.0007	0.002	-0.0016	0.0006	0.0003	-0.0003	0.0001	0	0.0001	-0.0001	-0.0005	-0.0008	0.0002	-0.0006	0.0003	-0.0001	-0.001	0.0003	-0.0001	-0.0005	-0.0007	-0.0003	-0.0012	-0.0004	-0.0007	0.0002
0.2752		0.0004	-0.0002	-0.0005	0.0001	0.0008	-0.0004	-0.0001	-0.0001	0.0018	-0.0003	-0.0001	-0.0004	0.0002	-0.0003	-0.0004	-0.0004	-0.0011	-0.001	-0.0003	0.0002	-0.001	-0.0004	-0.0012	-0.0005	-0.0003	-0.0011	0.0003	0.0004	-0.0001	-0.0006	-0.0006
0.2598		0.0006	0.0003	0.0001	0.0001	0.0015	0	-0.0003	-0.0009	-0.0004	0.0005	-0.0002	-0.0014	-0.0001	-0.0003	-0.0001	-0.0004	-0.0003	-0.0001	-0.0006	0.0001	-0.0012	-0.0006	0	-0.0002	-0.0004	-0.0012	-0.0002	-0.0008	-0.0005	-0.0005	-0.0003
0.2445		0.0005	0	0.0004	0.0003	0.0019	0	-0.0006	0.0007	-0.0002	-0.0005	0.0002	0.0003	-0.0003	0	-0.0002	-0.0002	0.0005	0.0004	-0.0003	0.0001	-0.0006	0	-0.0007	-0.0009	0	0	-0.0003	-0.0011	0.0001	-0.0006	-0.0003
0.2292		0.0004	0.0004	0.0002	-0.0002	0.0009	-0.0005	-0.001	0.0014	0.0013	-0.0005	-0.0001	0.0001	0	0.0012	-0.0002	-0.0005	0.0002	-0.0006	-0.0003	0.0008	-0.0006	0.0007	0	-0.0008	-0.0008	-0.0007	0.0003	-0.0003	-0.0005	-0.0006	-0.0001
0.2138		0	0.0001	-0.0002	0.0003	-0.0003	0.0001	-0.0009	0.0015	0.0023	0.0004	-0.0006	0.0002	0	0.0012	0	0.0006	0.0004	0	0	0.0004	-0.0002	-0.0005	-0.0008	-0.0007	-0.0002	-0.0006	0	0	-0.0001	-0.0006	-0.0003
0.1985		0	0.0006	0	-0.0002	0	0.0002	-0.0011	0.0001	0.0012	0.0004	0.0001	0.0004	-0.0006	0.0009	0.0003	0.0003	-0.0001	0.0002	-0.0004	0.0004	-0.0007	-0.0003	-0.0007	-0.0002	-0.0003	-0.0008	-0.0002	0.0001	-0.0006	-0.0003	-0.0002
0.1832		0.0002	-0.0006	0.0002	0	0.0011	-0.0003	-0.0007	-0.0013	0.0014	-0.0001	-0.0004	0.0003	-0.0002	-0.0002	0.0007	0.0003	0.0011	-0.0003	0.0005	-0.0004	-0.0002	-0.0007	-0.0004	-0.0007	-0.0003	0	-0.0009	-0.0004	-0.0005	0.0002	-0.0009
0.1678		0.0001	0.0002	0.0003	0	-0.0001	-0.0001	0	0.0001	0.001	-0.0007	0.0003	-0.0003	-0.0005	0.0004	0	0.0005	0.0005	0.0003	-0.0005	-0.0009	-0.0004	-0.0005	-0.0009	-0.0004	-0.0007	-0.0009	-0.0006	-0.0002	0.0003	-0.0005	-0.0001
0.1525		-0.0001	0.0003	0.0015	0.0007	-0.001	0.0007	0.0004	-0.0001	-0.0002	-0.0009	0.0001	-0.0007	0	0.0004	-0.0004	0.0005	0	-0.0003	-0.0002	-0.0002	-0.0002	-0.0005	-0.0005	-0.0007	0	-0.0005	0	0.0003	-0.0008	-0.0006	-0.0003
0.1371		0.0003	0.0003	0.0003	0.0012	0	0.0018	0.0005	-0.0014	-0.0009	-0.0004	-0.001	0.0002	0.0005	0.0004	-0.0007	0.0005	-0.001	-0.0007	-0.0003	-0.0003	-0.0003	-0.0014	-0.0008	-0.0006	-0.0001	-0.0004	-0.0009	0.0001	-0.0005	0	-0.0002
0.1218		-0.0001	-0.0004	0.0002	0.0001	0.0007	-0.0001	0.0016	-0.0003	-0.0003	0.0003	-0.0002	-0.0006	0.0004	-0.0004	0	0.0011	-0.0007	-0.0008	-0.001	-0.0002	0.0003	-0.0011	-0.0009	-0.0009	-0.0004	-0.0008	-0.0003	0	-0.0002	-0.0001	-0.0001
0.1065		0.0005	0	0.0006	0.0001	0.001	-0.0006	0.0014	-0.0009	-0.0001	0.0007	-0.0008	-0.0002	0.0009	-0.0002	-0.0002	-0.0003	-0.0004	-0.0013	0.0003	-0.0007	-0.0008	0.0004	-0.0003	-0.0004	-0.0008	-0.0004	-0.0003	-0.0004	-0.0005	-0.0002	-0.0004
0.0911		0	0.0006	0.0009	-0.0005	-0.0001	0.0001	0.0012	0.0001	-0.0001	0.0001	-0.0005	0.0001	0.0007	-0.0002	0.0003	-0.0005	-0.0001	-0.0002	0.0003	-0.0005	-0.0002	-0.0007	-0.0005	-0.0009	-0.0006	-0.0008	-0.0003	0.0003	-0.0008	-0.0005	0
0.0758		0.0006	0.0011	-0.0003	0.0005	0.0005	-0.0004	0.0001	-0.0007	0.0002	0.0003	-0.0005	0.0006	0.0001	0	0.0004	-0.0003	-0.0003	-0.0004	-0.0002	-0.0008	-0.0004	-0.0008	-0.0009	-0.0003	-0.0003	-0.001	-0.0003	0.0003	-0.0006	-0.0003	-0.0011
0.0604		0.0001	0.0005	-0.0002	0.0003	-0.0001	0.0001	0.0002	-0.001	0	0.0002	-0.0008	0.0006	-0.0006	0.0002	0	-0.0005	-0.0003	0.0004	0.0002	-0.0002	-0.0003	-0.0001	-0.0005	-0.0005	-0.0001	-0.0001	-0.0006	0.0004	-0.0003	-0.0002	-0.0006
0.0451		0.0002	0	0	0.0004	0.0007	0.0011	0.0006	-0.0002	-0.0001	-0.0003	-0.0002	0.0008	-0.0002	-0.0005	-0.0006	-0.0008	-0.0008	-0.0001	0.0003	-0.0009	-0.0003	-0.0003	-0.0006	-0.0002	-0.0003	-0.0007	-0.0008	0.0003	-0.0006	-0.0007	-0.0002
0.0298		0.0001	0.0001	-0.0001	-0.0001	-0.0002	-0.0006	-0.0004	-0.0007	0.0008	-0.0002	0	-0.0003	-0.0005	-0.0002	0.0004	0.0003	0.0004	0.0003	-0.0001	0.0004	-0.0004	0.0009	-0.0004	-0.0002	-0.0007	-0.0001	-0.0004	-0.0002	0.0002	-0.0001	0.0004
0.0144		-0.0001	0.0007	0.0008	0.0006	0.0005	0.0001	0.0004	-0.0001	0.0002	-0.0004	0.0002	-0.0001	0.0001	-0.0008	-0.0005	0.0005	-0.0009	-0.0001	0	0.0003	-0.0002	-0.0003	-0.0011	-0.0004	-0.001	-0.0007	-0.0004	0.0004	-0.0008	-0.0007	-0.0003
-0.0009		0.0005	0.0006	0.001	-0.0003	0.0005	0.0003	-0.0001	-0.0002	0.0004	-0.0005	0.0003	-0.0001	0.0002	0	0.0003	0.0009	-0.0004	0.0002	0.0001	-0.0001	0.0002	0.0001	-0.0011	-0.0003	-0.0006	-0.0001	-0.0004	-0.0003	-0.0002	0.0005	-0.0007
-0.0163		0.0009	0.0002	0.0006	0.0001	-0.0001	-0.0002	0.0009	0.0006	0.0002	0	0	-0.0001	-0.0002	-0.0001	0.0006	-0.0009	-0.0007	0.0001	0	0.0005	-0.0007	-0.0004	-0.0003	-0.0009	-0.0009	-0.0003	0.0002	0.0006	-0.0006	-0.0001	0
-0.0316		0.0007	0.0008	0.0004	0.0007	0.0003	0.0001	0.0002	0.0003	0.0005	-0.0001	0	0.0003	0.0002	0.0001	0.0008	0	-0.0003	-0.0006	-0.0003	0.0001	-0.0006	-0.0005	0.0001	-0.0006	0.0005	0.0004	-0.0008	0.0005	-0.0006	-0.0004	-0.0004
-0.0469		0.0009	0.0006	0.0005	0.0004	0.0003	-0.0007	0.0002	-0.0003	0.0001	-0.0006	0.0006	-0.0004	0.0004	-0.0001	0.0006	0.0001	-0.0007	0.0005	0.0004	-0.0001	-0.0006	-0.0001	-0.0002	-0.0004	0.0004	0.0003	-0.0006	0.0005	0	-0.0006	-0.0004
-0.0623		0.0003	0.0001	0.0006	0.0002	0.0008	-0.0001	0.0008	-0.0002	0.0008	0.0006	0	0.0002	0.0005	0.0005	0.0002	0.0002	-0.0003	0.0002	-0.0003	-0.0004	0.0001	0.0003	-0.0002	-0.0001	-0.0001	0.0002	-0.0004	0.0003	-0.0001	0.0001	-0.0002
-0.0776		0.0008	0.0006	0.0008	-0.0002	0.0005	0.0012	0.0002	0.0001	0.0005	0.0004	0.0002	0.0001	0.0002	0.0006	0.0004	-0.0001	0.0002	0.0001	0.0002	-0.0001	0.0005	-0.0002	-0.0004	-0.0005	0.0001	-0.0007	-0.0004	0	-0.0003	0.0008	-0.0003
-0.093		0.0007	-0.0002	0.0005	-0.0004	0.0007	0.0007	-0.0003	0.0006	0.0011	-0.0007	0.0004	0.0009	0.0003	0.0001	-0.0001	0.0007	0.0002	0.0008	0.0002	0.0003	0.0004	0.0001	-0.0003	-0.0002	-0.0002	-0.0005	0.0003	-0.0003	0.0001	0.0001	-0.0007
-0.1083		0.0007	0	0.001	0	0.0004	0.0003	0.0005	0.0005	0.0003	0.0002	0.0005	0.0011	0.0001	0.0001	0	-0.0003	0	0	-0.0003	0.0005	0.0006	-0.0002	-0.0004	-0.0003	-0.0001	-0.0002	0.0004	0	-0.0001	0.0004	0

## Sheet: 2b
B (T)	MCD 1.6K (avg.)	MCD 3K (avg.)	MCD 5K (avg.)	T (K)	MCD (avg.)
0.2	0.2446	0.2127	0.1165	1.6	0.229
0.19	0.2439	0.2114	0.1105	2	0.0967
0.18	0.2432	0.2061	0.1047	3	0.028
0.17	0.2451	0.2045	0.1021	5	0.0032
0.16	0.2426	0.2043	0.0972
0.15	0.2437	0.1948	0.0901
0.14	0.2419	0.1967	0.0849
0.13	0.2415	0.1899	0.0798
0.12	0.2417	0.1884	0.0746
0.11	0.2418	0.1838	0.0691
0.1	0.2393	0.1752	0.0622
0.09	0.2376	0.1711	0.056
0.08	0.2375	0.1596	0.0505
0.07	0.2371	0.1494	0.0443
0.06	0.235	0.1401	0.0387
0.05	0.233	0.1249	0.0302
0.04	0.232	0.1057	0.0237
0.03	0.2308	0.0918	0.0165
0.028	0.2308	0.0901	0.0189
0.026	0.2281	0.0897	0.0172
0.024	0.2291	0.0851	0.0146
0.022	0.2293	0.0792	0.0116
0.02	0.2286	0.0737	0.0119
0.018	0.2289	0.069	0.0109
0.016	0.2279	0.0635	0.009
0.014	0.2268	0.0592	0.0091
0.012	0.2288	0.0527	0.0066
0.01	0.2263	0.0471	0.0058
0.008	0.225	0.0445	0.0031
0.006	0.2235	0.0368	0.004
0.004	0.2255	0.0336	0.0017
0.002	0.222	0.0241	0.0004
0	0.2206	0.0213	-0.0025
-0.002	0.2201	0.0126	-0.0032
-0.004	0.2209	0.0083	-0.0031
-0.006	0.2171	0.0004	-0.0036
-0.008	-0.0782	-0.0047	-0.0061
-0.01	-0.2272	-0.0118	-0.0074
-0.012	-0.2302	-0.0183	-0.0091
-0.014	-0.231	-0.0237	-0.0104
-0.016	-0.2336	-0.0313	-0.0123
-0.018	-0.2336	-0.0359	-0.0146
-0.02	-0.2351	-0.0469	-0.0138
-0.022	-0.2359	-0.0492	-0.0163
-0.024	-0.2359	-0.0589	-0.0167
-0.026	-0.2358	-0.0645	-0.0176
-0.028	-0.2376	-0.0711	-0.0188
-0.03	-0.2377	-0.0761	-0.0205
-0.04	-0.2403	-0.1035	-0.0298
-0.05	-0.2429	-0.1248	-0.036
-0.06	-0.2446	-0.1383	-0.0441
-0.07	-0.2461	-0.1518	-0.0484
-0.08	-0.2461	-0.1657	-0.0555
-0.09	-0.2475	-0.1748	-0.064
-0.1	-0.249	-0.1808	-0.0702
-0.11	-0.2493	-0.1905	-0.0751
-0.12	-0.2506	-0.1964	-0.0828
-0.13	-0.2521	-0.1977	-0.0867
-0.14	-0.2521	-0.2033	-0.0932
-0.15	-0.2514	-0.208	-0.0983
-0.16	-0.2529	-0.211	-0.1031
-0.17	-0.2538	-0.214	-0.109
-0.18	-0.2541	-0.2169	-0.1122
-0.19	-0.2553	-0.2194	-0.1168
-0.2	-0.2541	-0.2198	-0.1206
-0.2	-0.2551	-0.2234	-0.1223
-0.19	-0.2555	-0.2212	-0.1154
-0.18	-0.254	-0.2174	-0.113
-0.17	-0.2526	-0.2149	-0.1066
-0.16	-0.2532	-0.2131	-0.1027
-0.15	-0.2515	-0.2092	-0.0985
-0.14	-0.2518	-0.2031	-0.0927
-0.13	-0.2519	-0.2	-0.0855
-0.12	-0.252	-0.1976	-0.0788
-0.11	-0.2497	-0.1895	-0.0752
-0.1	-0.2483	-0.1821	-0.0698
-0.09	-0.2486	-0.1785	-0.0622
-0.08	-0.2475	-0.1665	-0.058
-0.07	-0.247	-0.1627	-0.0509
-0.06	-0.2465	-0.1464	-0.044
-0.05	-0.2439	-0.1338	-0.0371
-0.04	-0.2442	-0.1198	-0.0329
-0.03	-0.2395	-0.1067	-0.0249
-0.028	-0.2414	-0.0999	-0.0242
-0.026	-0.2403	-0.0989	-0.0242
-0.024	-0.2401	-0.0955	-0.0217
-0.022	-0.2395	-0.0897	-0.0201
-0.02	-0.24	-0.0836	-0.0175
-0.018	-0.2394	-0.0813	-0.0184
-0.016	-0.2398	-0.0754	-0.0184
-0.014	-0.2392	-0.0698	-0.016
-0.012	-0.2366	-0.0641	-0.0154
-0.01	-0.2362	-0.0626	-0.0138
-0.008	-0.2358	-0.0573	-0.0096
-0.006	-0.2343	-0.0528	-0.0103
-0.004	-0.2343	-0.0449	-0.0096
-0.002	-0.2351	-0.0394	-0.0086
0	-0.2331	-0.033	-0.0076
0.002	-0.2329	-0.0253	-0.0045
0.004	-0.232	-0.0235	-0.0035
0.006	-0.2316	-0.0155	-0.0031
0.008	-0.2305	-0.0102	-0.0018
0.01	-0.2146	-0.0022	-0.0005
0.012	0.2173	0.0023	0.002
0.014	0.2199	0.009	0.002
0.016	0.2216	0.0173	0.0053
0.018	0.223	0.0233	0.0057
0.02	0.2229	0.0289	0.0083
0.022	0.2243	0.0378	0.0091
0.024	0.2253	0.046	0.0103
0.026	0.2267	0.0486	0.0116
0.028	0.2271	0.0557	0.0146
0.03	0.2271	0.0633	0.0144
0.04	0.2296	0.0927	0.022
0.05	0.2334	0.113	0.029
0.06	0.234	0.1275	0.0389
0.07	0.2366	0.1478	0.0437
0.08	0.239	0.157	0.0488
0.09	0.2382	0.1641	0.0575
0.1	0.2397	0.1711	0.0638
0.11	0.2398	0.1775	0.0688
0.12	0.2418	0.1828	0.0752
0.13	0.2414	0.1885	0.0813
0.14	0.2429	0.1939	0.0864
0.15	0.2432	0.1995	0.0915
0.16	0.2441	0.2014	0.0966
0.17	0.2454	0.2037	0.1012
0.18	0.245	0.2056	0.1073
0.19	0.2442	0.2106	0.1115
0.2	0.2438	0.2144	0.1164

## Sheet: 2c
filling factor	E (mV/nm)	MCD (avg.)
1.9667	-82.4176	-0.0008	0.0027	-0.0007	-0.0002	0.0002	0.0009	-0.0007	-0.0004	-0.0007	-0.0001	-0.0004	-0.0004	-0.0001	-0.0005	-0.0004	-0.0004	-0.0004	0.0004	0.0003	-0.0006	0	-0.0003	-0.0001	-0.0001	0.0002	-0.0003	-0.0007	-0.0003	0.0001	-0.0007	0
1.9459	-76.9231	-0.001	0.0016	-0.0004	0.0003	-0.0004	-0.0008	-0.0001	0.0002	-0.0005	0.0007	-0.001	-0.0009	-0.0004	0.0001	-0.0003	0.0004	0	-0.0003	0.0002	0.0004	0	0.0002	-0.0001	-0.0006	-0.0003	0.0001	-0.0004	0.0008	-0.0003	-0.0004	-0.0002
1.9251	-71.4286	-0.0011	0.0022	-0.0007	0	-0.0007	0.0001	0.0002	0.0004	-0.0008	-0.0002	0.0003	-0.0004	0.0004	-0.0008	0.0001	-0.0003	0.0004	0.0009	-0.0004	-0.0005	-0.0002	-0.0001	-0.0001	-0.0003	0.0001	0.0001	-0.0002	-0.0005	0	-0.0004	-0.0002
1.9043	-65.9341	-0.0005	0.0014	-0.0009	-0.0002	0.0001	-0.0003	-0.0001	0.0004	-0.0001	-0.0004	0.0004	-0.0005	-0.0005	-0.0001	-0.0006	-0.0002	0.0003	-0.0001	-0.0002	0.0003	-0.0005	-0.0005	0.0006	-0.0002	-0.0002	0	0.0005	-0.0005	-0.0005	-0.0002	-0.001
1.8834	-60.4396	-0.0018	0.002	-0.0005	-0.0005	0.0001	-0.0006	-0.0003	0.0003	0	-0.0004	0.0002	0	-0.0001	-0.0005	-0.0001	0.0008	0.0002	-0.0007	-0.0001	-0.0008	-0.0003	0.0004	-0.0004	-0.0002	-0.0001	0.0001	0.0001	0.0007	-0.0005	0.0002	-0.0003
1.8626	-54.9451	-0.0013	0.0018	-0.0004	-0.0001	-0.0001	0.0003	0.0002	0.0001	0.0003	-0.0005	-0.0004	-0.0001	-0.0007	-0.0005	0.0004	-0.0001	-0.0005	0.0003	0.0005	-0.0006	-0.0002	0.0001	-0.0005	-0.0006	-0.0002	-0.0002	-0.0003	0.0003	-0.0001	-0.0002	0.0005
1.8418	-49.4505	-0.0011	0.0022	-0.0005	-0.0005	0	0.0009	0.0005	-0.0001	0.0001	0.0003	0.0002	-0.0009	-0.0005	-0.0001	0.0004	-0.0004	0.0005	-0.0001	-0.0002	-0.0004	0.0001	0.0002	0.0005	0	-0.0008	-0.0004	0.0003	-0.0001	0.0004	0.0001	-0.0003
1.821	-43.956	-0.0015	0.0016	-0.0006	0.0008	-0.0003	-0.0002	0.0002	0.0004	0	-0.0001	0.0003	-0.0007	0.0002	-0.0004	-0.0005	0.0003	-0.0002	0.0001	0.0008	-0.0006	-0.0003	-0.0002	-0.0002	0.0001	-0.0004	0.0003	0.0002	-0.0005	-0.0004	-0.0005	-0.0006
1.8002	-38.4615	-0.0009	0.0018	-0.0007	-0.0006	0.0001	0.0003	0.0001	-0.0008	0.0002	-0.0007	0.0001	0	-0.0001	-0.0001	0.0003	-0.0001	-0.0001	0	0.0005	0.001	0.0002	0.0003	0.0003	-0.0002	-0.0003	0.0006	0.0001	0.0001	-0.0001	0.0004	-0.0003
1.7794	-32.967	-0.0013	0.0016	-0.0005	0.0002	0.0004	0.0003	0.0003	0.0002	-0.0002	-0.0003	-0.0004	0.0001	-0.0003	-0.0004	0.0002	0.0005	-0.0001	0.0001	0.0002	0.0006	0.0002	0.0003	0.0003	-0.0001	0	0.0005	0.0007	0.0003	0.0008	0.0005	0.0002
1.7586	-27.4725	-0.0007	0.0028	-0.0001	-0.0002	0.0001	0.0006	0.0008	0.0005	0	-0.0005	-0.0002	0.0009	0.0002	-0.0007	-0.0002	0.0009	0.0004	-0.0002	0.0003	-0.0001	-0.0001	0.0007	0.0003	-0.0005	-0.0003	0.0003	0.0001	0.0003	-0.0005	0	0.0005
1.7378	-21.978	-0.0014	0.0023	0.0003	0	0.0005	0.0004	0.0001	-0.0003	-0.0003	-0.0003	-0.0007	-0.0001	0.0006	0.0007	0.0003	0	0	0.0003	0.0003	0.0001	-0.0007	0.0001	-0.0001	-0.0001	0.0003	-0.0007	0.0003	0.0006	0.0006	0.0002	0.0003
1.7169	-16.4835	-0.001	0.0021	0.0001	0	0.0008	0.0004	0.0004	0.0006	-0.0003	0	0	0.0002	0	0	0	0.0005	0.0001	0.0001	-0.0003	0.0003	-0.0005	-0.0005	0.0005	0.0003	0.0008	-0.0004	0.0012	0.0003	0.0007	0.0005	0.0003
1.6961	-10.989	-0.0009	0.0021	-0.0001	-0.0003	0.0009	0.0004	0.0002	0.0008	-0.0007	-0.0001	-0.0001	0.0002	0.0001	0.0002	0.0003	-0.0006	0.0001	0.0002	0.0005	0.0001	0	-0.0005	0.0004	0.0002	0.0006	-0.0004	-0.0001	0.0003	-0.0002	0.0003	0.0007
1.6753	-5.4945	-0.0008	0.0027	0.0002	0.0005	-0.0001	0.0007	0.0006	-0.0002	0.0007	0.0004	0.0007	0.0004	0.0001	0.0005	0.0008	0.0005	0.0004	-0.0004	-0.0001	0.0004	0.0003	0.0001	0.0005	0	0.0004	-0.0001	0.0002	0.0003	0.0011	0.0009	0.0012
1.6545	0	-0.0005	0.0022	0.0006	0.0002	0.0001	0.0001	-0.0004	-0.0004	0.0002	0.0005	0.0002	0.0004	0.0001	0	0.0002	0.0004	0.0001	0.0001	0.0008	0.0002	-0.0002	-0.0001	-0.0001	0.0003	-0.0001	0.0003	0.0003	-0.0001	0.001	0.0012	0.001
1.6337	5.4945	-0.0007	0.0019	-0.0001	0.0004	0.0005	0	-0.0001	0.0001	-0.0004	0.0003	0.0003	0.0006	0.0009	0.0003	0.0012	-0.0002	0.0005	0.0008	0.0008	0.0006	0.0005	0.0002	0.0008	-0.0001	0.0004	0.0003	0.0006	0.0004	0.0009	0.0012	0.0007
1.6129	10.989	0.0003	0.002	0.0003	0	0.0001	0.001	0.0008	0.0001	0.0007	-0.0002	-0.0002	-0.0002	0.0002	0.0011	0.0002	-0.0005	0.0006	0.001	-0.0001	0.0005	0	0.0005	0.0004	0.0004	0.0005	0.0007	0.0004	0.0005	0.0014	0.0016	0.0024
1.5921	16.4835	0.002	0.0027	0.0011	-0.0002	0.0005	0.0003	0	0.0008	0.0003	0	0.0007	0.0004	-0.0005	0.0002	0.0001	0	0.0001	-0.0003	0.001	0.0005	0.0001	0.0002	0.0004	0	0.001	0.0018	0.0009	0.0019	0.001	0.0019	0.006
1.5713	21.978	0.004	0.004	0.0017	0.0013	0.0002	0.0005	0.0008	0.0008	0.0002	0.0005	0.0005	0.0005	-0.0006	0.0003	-0.0001	0	0.0004	0.0008	0.0007	0.0006	0.0005	0.0005	0.0006	0.0006	0.0006	0.0015	0.0005	0.0019	0.0024	0.0048	0.0101
1.5504	27.4725	0.0074	0.0051	0.0026	0.0005	0.0005	0.0006	0.0009	0.0007	0.0001	-0.0002	0.0007	0.0008	0.0003	0.0002	0.0002	0	0.0005	0.0001	0.0008	0.0007	0.0013	0.0008	0.0009	0.0013	0.0007	0.0015	0.002	0.0027	0.0057	0.0092	0.0145
1.5296	32.967	0.0101	0.0076	0.0034	0.0015	0.0011	0.0008	0.001	0	0	0.0011	0.0012	0.0011	0.0003	0.0004	0.0009	0.0006	0.0002	0.0006	0.0009	0.001	0.0009	0.0006	0.0013	0.0007	0.002	0.0026	0.0025	0.0049	0.008	0.0139	0.0178
1.5088	38.4615	0.0141	0.0101	0.0054	0.0024	0.0008	0.0007	0.0006	-0.0001	0.0008	0.0004	0.0005	0.0001	0.0005	0.0007	0.0008	0.0005	0.0007	0.0006	0.0002	0.0014	0.001	0.0012	0.001	0.001	0.0016	0.002	0.0042	0.0066	0.0118	0.0179	0.0212
1.488	43.956	0.0161	0.0127	0.0078	0.0034	0.0024	0.0017	0.0008	0.0009	0.0004	0.0013	0.001	0.0012	0.001	0.0003	0.0008	0.0006	0.0008	0.0006	-0.0001	0.0011	0.0009	0.0014	0.0012	0.0013	0.0031	0.0037	0.0055	0.0101	0.015	0.0204	0.0233
1.4672	49.4505	0.0192	0.0173	0.0107	0.0056	0.0022	0.0021	0.0018	0.0014	0.0004	0.0009	0.0001	0.001	0.0009	-0.0001	0.0012	0.0003	0.0007	0.0006	0.001	0.0017	0.0012	0.0007	0.0019	0.0019	0.0037	0.0048	0.0089	0.0136	0.0202	0.0234	0.0262
1.4464	54.9451	0.0207	0.0197	0.0138	0.0077	0.004	0.0019	0.0019	0.001	0.0009	0.0008	0.0013	0.001	0	0.0008	0.0004	0.0001	0.0008	0.0003	0.0008	0.0019	0.0011	0.0021	0.0017	0.0024	0.0037	0.0071	0.0127	0.0177	0.0231	0.0267	0.0276
1.4256	60.4396	0.0234	0.0228	0.0179	0.0113	0.0047	0.0027	0.0017	0.0003	0.0013	0.0009	0.0012	0.0012	0.0015	0.0009	0.0011	0.0009	0.0016	0.0008	0.0014	0.0017	0.0012	0.0014	0.0027	0.0033	0.0049	0.0091	0.0149	0.0227	0.0268	0.0295	0.0296
1.4047	65.9341	0.0235	0.0253	0.0213	0.0154	0.0085	0.0047	0.0026	0.0024	0.0017	0.0011	0.0018	0.0014	0.0013	0.0002	0.0019	0.0002	0.0013	0.0012	0.0019	0.0022	0.0019	0.0025	0.0036	0.0042	0.0074	0.012	0.0204	0.0269	0.0294	0.0307	0.0306
1.3839	71.4286	0.0245	0.0272	0.0251	0.0192	0.0112	0.0059	0.0033	0.0023	0.0017	0.0019	0.0021	0.0016	0.002	0.0011	0.0013	0.0021	0.0016	0.0019	0.0016	0.0025	0.0026	0.0031	0.0037	0.0053	0.0099	0.0175	0.0241	0.0294	0.032	0.0325	0.0307
1.3631	76.9231	0.0261	0.0281	0.0269	0.0235	0.0162	0.0092	0.0041	0.0037	0.0023	0.0014	0.0025	0.0012	0.0021	0.0017	0.0015	0.0016	0.0015	0.0021	0.0027	0.0016	0.0032	0.0039	0.0059	0.0077	0.0142	0.0213	0.0288	0.0314	0.0325	0.033	0.0305
1.3423	82.4176	0.025	0.0302	0.0296	0.0266	0.0218	0.0141	0.007	0.0044	0.0032	0.0043	0.0036	0.0027	0.0021	0.0017	0.0019	0.0024	0.0025	0.0022	0.0024	0.003	0.0038	0.0051	0.0079	0.0117	0.0189	0.0266	0.0322	0.0339	0.0344	0.0335	0.0297
1.3215		0.025	0.0303	0.0308	0.0298	0.0268	0.0181	0.0099	0.0057	0.0034	0.0051	0.0041	0.003	0.003	0.002	0.0024	0.0016	0.0029	0.0033	0.0029	0.0041	0.0047	0.0064	0.0095	0.0158	0.0244	0.0302	0.0348	0.0368	0.036	0.0329	0.027
1.3007		0.0239	0.0305	0.0323	0.0319	0.0302	0.0241	0.0161	0.0096	0.0053	0.0057	0.0055	0.0035	0.0044	0.003	0.003	0.0022	0.0034	0.0041	0.0033	0.0057	0.0063	0.0085	0.014	0.0213	0.0292	0.0333	0.0366	0.0371	0.0358	0.0315	0.0237
1.2799		0.0211	0.0308	0.0332	0.033	0.0327	0.0283	0.0217	0.0131	0.0066	0.0074	0.0051	0.005	0.0047	0.0039	0.0028	0.003	0.0046	0.0042	0.0038	0.0061	0.0081	0.0109	0.0179	0.0272	0.0342	0.0365	0.0391	0.0381	0.0363	0.0311	0.0223
1.2591		0.0179	0.0287	0.0326	0.0349	0.0356	0.032	0.0258	0.0207	0.0114	0.0099	0.0065	0.0044	0.0061	0.0031	0.004	0.0032	0.0043	0.0042	0.0059	0.008	0.0099	0.0139	0.0231	0.0313	0.0376	0.0395	0.0406	0.0392	0.0355	0.0282	0.0203
1.2382		0.0169	0.0261	0.0323	0.035	0.0362	0.0345	0.0305	0.0252	0.0168	0.0119	0.0074	0.0058	0.0066	0.005	0.0042	0.0043	0.0053	0.0055	0.006	0.0078	0.0112	0.0177	0.0273	0.0367	0.0404	0.0411	0.041	0.04	0.0339	0.025	0.0181
1.2174		0.0134	0.0238	0.0317	0.0356	0.0382	0.0376	0.0342	0.0302	0.0208	0.0149	0.0092	0.0074	0.0073	0.005	0.0048	0.0051	0.0053	0.0062	0.0069	0.0091	0.0134	0.0217	0.0311	0.0405	0.042	0.0419	0.0411	0.0385	0.0321	0.0227	0.0149
1.1966		0.0115	0.0214	0.0291	0.0367	0.0391	0.0382	0.0385	0.0344	0.0281	0.0191	0.0112	0.0073	0.0079	0.0054	0.0055	0.0057	0.0063	0.0073	0.009	0.0107	0.0173	0.0274	0.0362	0.0416	0.0439	0.0432	0.0425	0.0372	0.0296	0.0204	0.0131
1.1758		0.0106	0.019	0.0269	0.0352	0.0389	0.0403	0.0411	0.0387	0.033	0.0245	0.015	0.0092	0.0095	0.0062	0.0062	0.0064	0.0079	0.0081	0.0101	0.0135	0.0212	0.032	0.0394	0.0438	0.0447	0.0437	0.0408	0.0356	0.0267	0.0174	0.0116
1.155		0.0092	0.0169	0.0248	0.0342	0.0391	0.0411	0.0418	0.0407	0.036	0.03	0.0199	0.0117	0.0115	0.0073	0.0058	0.0064	0.0087	0.0084	0.0121	0.017	0.0256	0.0363	0.0416	0.0461	0.0452	0.0446	0.0415	0.0333	0.023	0.0161	0.011
1.1342		0.0084	0.0148	0.0226	0.0323	0.0375	0.0418	0.0441	0.0429	0.0391	0.0341	0.0248	0.0147	0.0126	0.0095	0.0078	0.0078	0.0097	0.0103	0.0129	0.019	0.0303	0.0397	0.045	0.0471	0.0458	0.0442	0.0394	0.0316	0.022	0.0137	0.0087
1.1134		0.0068	0.0111	0.0181	0.0271	0.0364	0.0409	0.044	0.046	0.042	0.0404	0.0302	0.0185	0.0161	0.0117	0.0092	0.0093	0.0108	0.0131	0.0163	0.0229	0.0347	0.0417	0.046	0.0476	0.0452	0.0447	0.0385	0.0306	0.0195	0.0119	0.0082
1.0926		0.0059	0.0114	0.0166	0.0274	0.036	0.0407	0.0442	0.0454	0.0454	0.0421	0.0348	0.0224	0.0191	0.013	0.0117	0.0104	0.0131	0.0144	0.0187	0.0272	0.0374	0.0455	0.047	0.0473	0.0467	0.0439	0.0378	0.0277	0.018	0.0105	0.0082
1.0728		0.0055	0.0101	0.0147	0.0258	0.0345	0.0417	0.0437	0.046	0.0446	0.0446	0.0392	0.0251	0.0221	0.015	0.0134	0.0116	0.0151	0.0179	0.0222	0.0312	0.0416	0.0469	0.0484	0.0485	0.0474	0.0423	0.0354	0.0255	0.0163	0.0095	0.0068
1.0575		0.005	0.0103	0.014	0.0243	0.0327	0.0398	0.044	0.0474	0.0471	0.0462	0.0419	0.0314	0.0277	0.0185	0.0142	0.0146	0.0179	0.0206	0.0268	0.0368	0.044	0.0482	0.0484	0.0479	0.0455	0.0408	0.0338	0.0231	0.0141	0.0088	0.0069
1.0422		0.0053	0.0091	0.0132	0.0238	0.03	0.0372	0.0429	0.0465	0.0466	0.0476	0.0452	0.0341	0.0326	0.0213	0.0165	0.0175	0.0205	0.0245	0.032	0.0422	0.047	0.0499	0.049	0.0475	0.0434	0.0402	0.0325	0.0204	0.013	0.0073	0.0058
1.0268		0.0034	0.009	0.0116	0.0212	0.0275	0.0359	0.0406	0.0454	0.0473	0.048	0.0473	0.0401	0.037	0.0266	0.021	0.0222	0.0229	0.0272	0.0365	0.0456	0.0499	0.05	0.048	0.0464	0.0422	0.0383	0.029	0.0186	0.0116	0.0077	0.0056
1.0115		0.0033	0.0081	0.0097	0.0159	0.0262	0.0359	0.04	0.0437	0.0462	0.0474	0.0479	0.0437	0.0406	0.0316	0.0253	0.0258	0.027	0.0319	0.04	0.0478	0.0496	0.0485	0.0466	0.0455	0.0418	0.0361	0.0281	0.017	0.0105	0.0061	0.0055
0.9961		0.0038	0.0073	0.0083	0.0149	0.024	0.0342	0.0385	0.04	0.0445	0.0457	0.047	0.0464	0.044	0.036	0.0299	0.0304	0.0309	0.0359	0.0427	0.0474	0.0485	0.0476	0.0456	0.0423	0.0404	0.0346	0.0258	0.0155	0.0096	0.0062	0.0052
0.9808		0.004	0.0076	0.0085	0.0131	0.0232	0.0328	0.0372	0.0396	0.0411	0.044	0.0466	0.0476	0.0457	0.0389	0.0338	0.0334	0.0356	0.0388	0.0448	0.0475	0.0468	0.0456	0.0439	0.0413	0.0387	0.0342	0.0233	0.0138	0.0097	0.0058	0.0055
0.9655		0.0032	0.0073	0.0076	0.0117	0.02	0.0324	0.035	0.0378	0.04	0.0432	0.0446	0.0464	0.0458	0.0419	0.0389	0.0385	0.0389	0.0417	0.0469	0.0468	0.0468	0.0437	0.0417	0.0388	0.0357	0.0318	0.0217	0.0129	0.0079	0.0054	0.0048
0.9501		0.004	0.0066	0.007	0.0107	0.0183	0.0302	0.0344	0.0369	0.0388	0.0417	0.0441	0.0453	0.047	0.0447	0.0445	0.042	0.0432	0.0453	0.0476	0.047	0.0446	0.0419	0.0402	0.0381	0.0367	0.0307	0.0202	0.0118	0.0081	0.0048	0.0047
0.9348		0.0034	0.0069	0.0065	0.0102	0.0168	0.0283	0.0322	0.0353	0.0388	0.0408	0.0442	0.0454	0.05	0.0499	0.0497	0.0476	0.0494	0.0522	0.05	0.0474	0.0448	0.0413	0.0394	0.0371	0.0338	0.0288	0.0177	0.0108	0.0078	0.0053	0.003
0.9194		0.003	0.0063	0.0066	0.009	0.016	0.0272	0.0318	0.0373	0.0406	0.0447	0.0461	0.0466	0.0579	0.0604	0.0583	0.0608	0.065	0.0655	0.0594	0.0536	0.0485	0.045	0.0403	0.0375	0.0331	0.0282	0.0162	0.0097	0.0071	0.0045	0.004
0.9041		0.0029	0.0063	0.006	0.0088	0.0156	0.0261	0.0327	0.0406	0.0464	0.0511	0.0565	0.0591	0.0736	0.0789	0.0848	0.0823	0.0796	0.0776	0.0737	0.0622	0.061	0.0521	0.0469	0.0408	0.0342	0.0266	0.0151	0.0091	0.0069	0.0047	0.0039
0.8888		0.0027	0.0061	0.006	0.0091	0.0141	0.0237	0.0322	0.0449	0.0534	0.0619	0.0704	0.0821	0.0938	0.1029	0.112	0.111	0.109	0.1008	0.091	0.0775	0.0709	0.0637	0.0551	0.0454	0.0353	0.0242	0.0138	0.0083	0.0063	0.0041	0.0029
0.8734		0.0031	0.0067	0.0059	0.0086	0.0132	0.0215	0.0315	0.0461	0.0594	0.0715	0.0864	0.095	0.1094	0.1195	0.1252	0.1275	0.1269	0.122	0.1137	0.1017	0.0875	0.0755	0.063	0.0501	0.0344	0.0215	0.0133	0.0073	0.0067	0.0046	0.0035
0.8581		0.0026	0.0057	0.0051	0.0075	0.0123	0.0197	0.0306	0.0474	0.0634	0.0772	0.0943	0.1057	0.1198	0.1273	0.1301	0.133	0.1313	0.1302	0.1249	0.1152	0.1001	0.0867	0.0706	0.0506	0.0322	0.0192	0.0116	0.0076	0.005	0.0039	0.0035
0.8427		0.0022	0.0053	0.0051	0.0072	0.0101	0.0171	0.0272	0.0457	0.065	0.0809	0.0972	0.1107	0.1233	0.1281	0.1323	0.134	0.134	0.1325	0.1277	0.1176	0.1046	0.0884	0.0695	0.0473	0.0289	0.017	0.0107	0.0072	0.005	0.0036	0.0034
0.8274		0.0023	0.0059	0.0058	0.0074	0.0099	0.015	0.0255	0.0449	0.0645	0.0822	0.0999	0.1131	0.1251	0.1298	0.1328	0.1337	0.1342	0.1333	0.1282	0.1194	0.1054	0.0852	0.0645	0.0412	0.0249	0.0157	0.0098	0.0063	0.0051	0.0038	0.0039
0.8121		0.0025	0.0057	0.0049	0.0064	0.0094	0.0132	0.0231	0.0404	0.0617	0.0825	0.1001	0.1145	0.1259	0.1305	0.1328	0.1336	0.1337	0.1325	0.1274	0.1182	0.1021	0.0812	0.057	0.0354	0.0195	0.0122	0.008	0.0064	0.0052	0.0033	0.0029
0.7967		0.0022	0.0057	0.0041	0.0058	0.0079	0.0118	0.0206	0.0351	0.0582	0.0803	0.0977	0.1139	0.124	0.1293	0.1327	0.1336	0.1334	0.132	0.1274	0.1159	0.0986	0.0772	0.0501	0.0297	0.0183	0.0107	0.0083	0.0056	0.0046	0.0021	0.0029
0.7814		0.0016	0.0053	0.0042	0.0064	0.0076	0.011	0.0177	0.0314	0.0527	0.0766	0.0949	0.1126	0.1233	0.1303	0.1319	0.1331	0.1335	0.1304	0.1258	0.1135	0.0945	0.0724	0.0464	0.0265	0.0141	0.0088	0.0065	0.0051	0.0044	0.0033	0.0025
0.766		0.0026	0.0061	0.0045	0.006	0.0074	0.0097	0.0158	0.0264	0.0457	0.0716	0.0898	0.1107	0.1222	0.1272	0.1307	0.1325	0.1308	0.129	0.1236	0.1107	0.0863	0.0644	0.0393	0.0239	0.0126	0.0083	0.0063	0.0044	0.0039	0.0033	0.0023
0.7507		0.0021	0.0057	0.0045	0.0055	0.0067	0.0091	0.0141	0.0234	0.041	0.0634	0.0871	0.1067	0.1202	0.1261	0.1289	0.1313	0.131	0.1279	0.1211	0.1051	0.0797	0.056	0.0347	0.0197	0.011	0.0071	0.0058	0.0042	0.0049	0.0034	0.0034
0.7354		0.0027	0.006	0.0041	0.0058	0.0066	0.0076	0.0128	0.0198	0.0334	0.0567	0.0793	0.1021	0.1179	0.1258	0.1279	0.1289	0.1287	0.127	0.1173	0.0987	0.0723	0.0477	0.0284	0.0172	0.0098	0.0073	0.0056	0.0039	0.0037	0.0029	0.0029
0.72		0.0026	0.0058	0.0043	0.0048	0.0051	0.0077	0.01	0.0175	0.0277	0.0474	0.0728	0.0972	0.1146	0.1248	0.1277	0.128	0.1272	0.1242	0.1115	0.091	0.0635	0.0398	0.0245	0.0136	0.0092	0.0062	0.0045	0.0054	0.0034	0.0024	0.0029
0.7047		0.0017	0.005	0.0043	0.0049	0.0056	0.0074	0.0102	0.0145	0.0229	0.0396	0.064	0.0913	0.1115	0.1224	0.125	0.1279	0.1262	0.1206	0.1083	0.0837	0.0575	0.0335	0.0189	0.011	0.0081	0.0066	0.0041	0.0042	0.0041	0.0023	0.0024
0.6894		0.0026	0.0055	0.0041	0.0044	0.0061	0.0068	0.0101	0.0133	0.0185	0.0323	0.0529	0.0825	0.1071	0.1185	0.1242	0.1255	0.1236	0.1186	0.1022	0.0784	0.0492	0.0298	0.0167	0.0102	0.0074	0.0059	0.0046	0.0048	0.0034	0.0022	0.0035
0.674		0.0025	0.0053	0.0042	0.0049	0.0064	0.0069	0.0087	0.0103	0.0156	0.0271	0.0465	0.0742	0.0998	0.1137	0.1208	0.1232	0.1217	0.1151	0.0954	0.07	0.0447	0.0264	0.0137	0.0088	0.0079	0.0063	0.0041	0.0046	0.0029	0.003	0.0033
0.6587		0.0018	0.0057	0.004	0.0051	0.0057	0.0061	0.0075	0.0091	0.0146	0.0233	0.0402	0.0667	0.0915	0.1088	0.1175	0.1198	0.1198	0.1101	0.0882	0.0641	0.0387	0.0233	0.0125	0.009	0.0071	0.0053	0.0043	0.0043	0.0037	0.0032	0.0035
0.6433		0.0021	0.0055	0.0039	0.0052	0.0059	0.0061	0.0076	0.0081	0.0129	0.0191	0.0346	0.0585	0.0844	0.1053	0.1149	0.1185	0.1154	0.1052	0.0838	0.0556	0.0325	0.0205	0.0121	0.0088	0.0052	0.0054	0.0054	0.004	0.0043	0.0028	0.0028
0.628		0.0025	0.0064	0.0038	0.0049	0.0055	0.006	0.007	0.0083	0.0108	0.0178	0.03	0.0512	0.0763	0.0987	0.1116	0.1152	0.1122	0.0994	0.0773	0.0497	0.0278	0.017	0.0105	0.0086	0.0062	0.0065	0.0048	0.0038	0.0036	0.0033	0.0022
0.6127		0.0026	0.0063	0.0044	0.0045	0.0058	0.0062	0.007	0.008	0.0105	0.015	0.0241	0.0441	0.0702	0.0933	0.1074	0.1132	0.1082	0.0927	0.0694	0.0438	0.0252	0.0158	0.0102	0.009	0.0058	0.0054	0.004	0.0039	0.003	0.0044	0.0031
0.5973		0.0032	0.0063	0.0043	0.0043	0.0055	0.0057	0.0075	0.0072	0.0095	0.0133	0.0211	0.0379	0.0607	0.0872	0.1041	0.1106	0.104	0.0887	0.0618	0.0378	0.0224	0.0149	0.0105	0.0078	0.0054	0.0052	0.0047	0.0045	0.0034	0.004	0.0028
0.582		0.0027	0.0058	0.0055	0.0046	0.0054	0.0062	0.0071	0.0075	0.0105	0.0131	0.019	0.0333	0.0553	0.0796	0.0988	0.1052	0.0987	0.0813	0.0561	0.0348	0.0201	0.0131	0.0105	0.0079	0.0062	0.0056	0.005	0.0044	0.0042	0.0028	0.0033
0.5666		0.0026	0.0067	0.0047	0.0056	0.0048	0.0061	0.0063	0.0089	0.0094	0.012	0.0169	0.0281	0.0465	0.0718	0.093	0.1007	0.0924	0.0721	0.0481	0.0306	0.0176	0.0131	0.0102	0.0089	0.0056	0.0044	0.0048	0.0044	0.0039	0.0032	0.0031
0.5513		0.0026	0.0072	0.0051	0.0058	0.0057	0.0058	0.0068	0.0076	0.0092	0.0122	0.0166	0.0251	0.0434	0.0626	0.0841	0.0922	0.0839	0.0657	0.0444	0.0263	0.0177	0.0117	0.009	0.008	0.0058	0.0054	0.0048	0.0046	0.0038	0.0049	0.0033
0.536		0.0027	0.0059	0.004	0.0056	0.0067	0.0059	0.0067	0.0077	0.009	0.0127	0.0158	0.0231	0.0398	0.0577	0.0763	0.084	0.0766	0.0585	0.0375	0.023	0.0151	0.0117	0.0085	0.0067	0.006	0.0055	0.0045	0.0049	0.0034	0.0041	0.004
0.5206		0.0034	0.0064	0.0046	0.0059	0.0063	0.0072	0.0073	0.0082	0.01	0.0107	0.0148	0.0217	0.0364	0.0554	0.0732	0.08	0.0725	0.0538	0.0341	0.0209	0.0149	0.0113	0.0081	0.0066	0.0056	0.006	0.0056	0.0047	0.0042	0.0044	0.0035
0.5053		0.0038	0.0084	0.0055	0.0062	0.0062	0.0066	0.0071	0.0084	0.0096	0.0112	0.014	0.0207	0.0345	0.0527	0.0709	0.0774	0.0698	0.0511	0.0319	0.0199	0.013	0.011	0.0076	0.0072	0.0056	0.0059	0.0059	0.0042	0.005	0.0039	0.0035
0.4899		0.0048	0.0072	0.0058	0.0073	0.0069	0.0072	0.0079	0.0081	0.0092	0.0113	0.014	0.0201	0.0336	0.0522	0.0703	0.0762	0.0684	0.049	0.0303	0.02	0.0136	0.0107	0.0088	0.0073	0.0068	0.0051	0.0063	0.0054	0.005	0.0044	0.004
0.4746		0.005	0.0074	0.0058	0.0064	0.0069	0.0073	0.0086	0.0091	0.0105	0.0113	0.0142	0.0191	0.0314	0.0511	0.0702	0.0749	0.0684	0.0481	0.0304	0.0198	0.0145	0.011	0.0091	0.0078	0.0077	0.0056	0.0053	0.0061	0.0051	0.0054	0.0047
0.4593		0.0054	0.008	0.0056	0.0073	0.0075	0.0081	0.0087	0.0086	0.0102	0.012	0.0149	0.0195	0.0316	0.0513	0.0705	0.075	0.0682	0.0489	0.0295	0.0188	0.0137	0.0111	0.0098	0.0077	0.0071	0.006	0.0065	0.006	0.0056	0.0046	0.0041
0.4439		0.0053	0.0092	0.0072	0.0073	0.008	0.0084	0.009	0.0089	0.011	0.0117	0.0141	0.0202	0.0317	0.0522	0.0703	0.0746	0.0694	0.0484	0.0288	0.0184	0.0147	0.0112	0.0097	0.0079	0.0072	0.0061	0.0068	0.0065	0.0061	0.0064	0.0054
0.4286		0.0061	0.0089	0.0074	0.0081	0.0086	0.0083	0.009	0.0094	0.0118	0.0126	0.0141	0.0204	0.0314	0.0534	0.0707	0.0761	0.0698	0.0495	0.0293	0.0188	0.014	0.0117	0.0096	0.0093	0.0072	0.0071	0.0076	0.0072	0.0077	0.0057	0.0054
0.4132		0.0076	0.0095	0.0081	0.0094	0.0089	0.0092	0.0099	0.0103	0.0115	0.0136	0.0157	0.0201	0.0328	0.0544	0.0711	0.0752	0.0701	0.0511	0.0295	0.0208	0.0152	0.0121	0.0098	0.0082	0.0077	0.0071	0.0082	0.0076	0.0075	0.0064	0.0058
0.3979		0.0078	0.0103	0.0093	0.0085	0.0097	0.0101	0.0104	0.0112	0.0125	0.0139	0.0165	0.0217	0.0344	0.055	0.0695	0.0736	0.0692	0.0527	0.0302	0.0192	0.0148	0.0121	0.0096	0.0096	0.0084	0.007	0.0087	0.008	0.0076	0.0063	0.0061
0.3826		0.0082	0.0121	0.0091	0.0102	0.0101	0.0103	0.0108	0.0127	0.0135	0.015	0.0168	0.0236	0.0375	0.058	0.0688	0.0725	0.0689	0.0552	0.0324	0.0208	0.0157	0.0124	0.0101	0.0095	0.0094	0.0079	0.0079	0.0086	0.0086	0.008	0.0065
0.3672		0.0086	0.0113	0.01	0.0106	0.0104	0.0111	0.0124	0.0132	0.0147	0.0151	0.0199	0.0269	0.0445	0.0599	0.0681	0.0708	0.069	0.0569	0.0371	0.0217	0.017	0.0131	0.0107	0.0103	0.0088	0.0091	0.0091	0.0088	0.0083	0.0079	0.0079
0.3519		0.0095	0.0127	0.0112	0.0119	0.0113	0.013	0.013	0.0141	0.0147	0.0172	0.022	0.0357	0.0505	0.0603	0.0667	0.0693	0.0674	0.0595	0.0429	0.025	0.0187	0.0155	0.0135	0.0114	0.0099	0.0098	0.0086	0.0101	0.0093	0.0095	0.0084
0.3365		0.0107	0.0116	0.012	0.0119	0.0132	0.014	0.0147	0.0154	0.016	0.0208	0.0309	0.0456	0.0549	0.0607	0.0661	0.067	0.0658	0.0627	0.0502	0.0286	0.0192	0.0154	0.0136	0.0121	0.0105	0.0105	0.0098	0.0099	0.0106	0.0101	0.0083
0.3212		0.0108	0.0139	0.0114	0.0118	0.0139	0.0144	0.0145	0.0165	0.0179	0.0375	0.0447	0.0507	0.0564	0.06	0.0643	0.0653	0.065	0.0627	0.0553	0.0405	0.0218	0.0164	0.015	0.0146	0.0116	0.0115	0.0105	0.0102	0.0109	0.0098	0.0092
0.3059		0.0122	0.0143	0.0155	0.0115	0.0158	0.0155	0.0146	0.0175	0.0181	0.0317	0.0465	0.0537	0.0576	0.0605	0.0629	0.0645	0.0641	0.0612	0.057	0.05	0.0329	0.0186	0.0153	0.0138	0.0124	0.0126	0.0123	0.0107	0.0112	0.0115	0.0102
0.2905		0.0126	0.0151	0.0151	0.0125	0.0168	0.0159	0.0156	0.0184	0.0195	0.0242	0.0362	0.0502	0.0561	0.0594	0.0628	0.0644	0.0632	0.0624	0.0588	0.0541	0.0444	0.0295	0.0169	0.0157	0.0136	0.0129	0.0118	0.0118	0.0111	0.0128	0.0123
0.2752		0.0129	0.0164	0.0171	0.0129	0.0163	0.0164	0.0178	0.0191	0.0222	0.0244	0.0308	0.0454	0.0535	0.0572	0.0593	0.0615	0.062	0.0601	0.0586	0.0545	0.0483	0.0371	0.0187	0.016	0.015	0.0144	0.0133	0.0138	0.015	0.0147	0.0133
0.2598		0.0137	0.0182	0.0165	0.0144	0.0165	0.018	0.0198	0.0201	0.0251	0.0239	0.0289	0.0411	0.0521	0.0548	0.0592	0.0598	0.0594	0.0583	0.0549	0.0481	0.0357	0.0249	0.0194	0.0165	0.0165	0.0138	0.0131	0.0147	0.0156	0.0142	0.0139
0.2445		0.0152	0.0178	0.0171	0.0152	0.0179	0.0183	0.0202	0.0211	0.0257	0.0253	0.0293	0.0393	0.0507	0.0547	0.0571	0.0573	0.058	0.0567	0.053	0.0415	0.0301	0.0242	0.0201	0.0181	0.0169	0.0143	0.0153	0.0149	0.016	0.0155	0.0141
0.2292		0.0162	0.0188	0.0178	0.0175	0.0182	0.0194	0.0201	0.0214	0.0238	0.026	0.0314	0.0402	0.0527	0.0544	0.0567	0.0559	0.0572	0.0566	0.0527	0.0393	0.03	0.0255	0.0217	0.0194	0.0173	0.0166	0.0158	0.016	0.0168	0.0151	0.0148
0.2138		0.0171	0.0201	0.0186	0.0182	0.0194	0.0205	0.0185	0.0222	0.0243	0.0269	0.0307	0.0457	0.0513	0.054	0.0555	0.0527	0.0566	0.0552	0.0513	0.0404	0.0306	0.0268	0.0225	0.0207	0.0181	0.0174	0.0171	0.0172	0.0183	0.0175	0.0165
0.1985		0.018	0.0213	0.0198	0.0187	0.0202	0.0213	0.0203	0.0235	0.0253	0.0277	0.0334	0.0419	0.0502	0.0526	0.0551	0.0522	0.0549	0.0553	0.053	0.0461	0.0302	0.0262	0.0226	0.0212	0.0198	0.0183	0.0176	0.0181	0.0195	0.0185	0.0173
0.1832		0.0187	0.021	0.0211	0.019	0.0207	0.0219	0.0235	0.024	0.0259	0.028	0.0325	0.0372	0.0434	0.0486	0.0531	0.0525	0.0526	0.0511	0.0484	0.0419	0.0314	0.0272	0.0247	0.0232	0.0223	0.0193	0.0192	0.018	0.0196	0.0193	0.0176
0.1678		0.0204	0.0221	0.0225	0.02	0.0222	0.0211	0.0239	0.0243	0.0252	0.0287	0.0328	0.0348	0.0393	0.0456	0.0501	0.0509	0.0509	0.0485	0.0441	0.0361	0.0309	0.0287	0.0261	0.0248	0.0223	0.02	0.0195	0.0191	0.02	0.0193	0.0185
0.1525		0.0208	0.0229	0.0226	0.0219	0.0225	0.0232	0.0237	0.0253	0.0247	0.0275	0.0328	0.0344	0.0379	0.0423	0.047	0.0485	0.0488	0.0454	0.0422	0.0361	0.0314	0.0278	0.0256	0.0235	0.0219	0.0213	0.0206	0.0193	0.0209	0.0199	0.019
0.1371		0.0207	0.0235	0.0221	0.0224	0.0233	0.0249	0.0261	0.026	0.0272	0.0296	0.0327	0.0336	0.0365	0.0392	0.0439	0.0471	0.0461	0.0423	0.0385	0.0351	0.0315	0.0282	0.0251	0.0246	0.0215	0.0214	0.0209	0.0188	0.0207	0.0195	0.0189
0.1218		0.0196	0.0227	0.0224	0.0237	0.0232	0.0249	0.0256	0.0268	0.0269	0.0297	0.0304	0.0333	0.0347	0.0373	0.0371	0.0431	0.0431	0.0394	0.0362	0.0341	0.0321	0.028	0.0264	0.0247	0.0238	0.0231	0.0208	0.0199	0.0212	0.0202	0.0194
0.1065		0.018	0.0211	0.0215	0.0223	0.0216	0.0237	0.0236	0.0262	0.0273	0.0278	0.0301	0.0312	0.0332	0.0348	0.0374	0.0394	0.0401	0.0379	0.0362	0.0333	0.0306	0.0282	0.0259	0.0248	0.0233	0.0227	0.0205	0.0211	0.0212	0.0202	0.0192
0.0911		0.0152	0.0194	0.0201	0.0225	0.0216	0.0223	0.0237	0.026	0.0266	0.0269	0.0289	0.0302	0.0317	0.0318	0.0361	0.0361	0.0391	0.0355	0.0341	0.0323	0.0305	0.0284	0.0266	0.0247	0.0241	0.0232	0.0221	0.021	0.0201	0.0188	0.0179
0.0758		0.0141	0.0166	0.018	0.02	0.0222	0.0226	0.0233	0.0261	0.0263	0.0256	0.0285	0.0301	0.0311	0.0306	0.0329	0.0331	0.0355	0.0346	0.0333	0.0315	0.0301	0.0276	0.0277	0.025	0.0239	0.0229	0.0229	0.0207	0.0213	0.018	0.0149
0.0604		0.0116	0.0151	0.0164	0.0182	0.0198	0.0215	0.0217	0.0246	0.025	0.0251	0.0272	0.0277	0.0288	0.0289	0.0301	0.0294	0.0337	0.0325	0.0317	0.0299	0.0289	0.0275	0.0267	0.0257	0.0232	0.0231	0.0219	0.0225	0.0207	0.0176	0.0154
0.0451		0.0102	0.0126	0.0147	0.0164	0.019	0.0192	0.0185	0.0227	0.0228	0.0248	0.0249	0.0269	0.0275	0.0267	0.026	0.0271	0.0305	0.0311	0.0302	0.0299	0.0276	0.0265	0.0255	0.0246	0.023	0.023	0.0211	0.0219	0.0215	0.0179	0.0142
0.0298		0.0065	0.0099	0.0114	0.0138	0.0154	0.0166	0.0184	0.0198	0.0208	0.0232	0.0229	0.0233	0.0257	0.0248	0.0233	0.0261	0.0279	0.0291	0.0281	0.0283	0.0266	0.0251	0.0251	0.0233	0.0222	0.0219	0.0219	0.0216	0.0187	0.0176	0.015
0.0144		0.0032	0.0072	0.0081	0.0105	0.0124	0.0141	0.0156	0.0174	0.0193	0.0205	0.0207	0.0216	0.0226	0.0214	0.0204	0.0233	0.0253	0.0264	0.0257	0.0261	0.0251	0.0236	0.0225	0.0225	0.0215	0.0212	0.0206	0.0199	0.0187	0.0177	0.0153
-0.0009		-0.0008	0.0038	0.0049	0.006	0.0082	0.0098	0.0117	0.0131	0.0146	0.0168	0.0175	0.0191	0.0198	0.018	0.018	0.0194	0.0227	0.0243	0.0238	0.0243	0.0246	0.0229	0.0211	0.0187	0.0204	0.0203	0.0198	0.0187	0.0187	0.0171	0.0148
-0.0163		-0.0009	0.002	0.0004	0.0012	0.0041	0.0062	0.0073	0.0097	0.0114	0.013	0.0145	0.0151	0.0158	0.0152	0.0154	0.0166	0.0203	0.0215	0.0221	0.022	0.0229	0.0197	0.0203	0.018	0.0187	0.0187	0.0189	0.0175	0.017	0.0164	0.0146
-0.0316		-0.0012	0.0018	-0.0002	0.0002	0.0009	0.0016	0.0025	0.0051	0.0066	0.0078	0.0093	0.0116	0.0111	0.0116	0.0113	0.0125	0.0163	0.0189	0.0191	0.02	0.0197	0.0183	0.0177	0.0165	0.0162	0.0171	0.0163	0.0175	0.016	0.0147	0.0131
-0.0469		-0.0012	0.0013	0.0002	0.0001	0.0006	0.0003	0.0001	0.0006	0.0013	0.0029	0.0046	0.0051	0.0069	0.0061	0.0067	0.0083	0.0116	0.013	0.0145	0.0176	0.0169	0.0159	0.0162	0.014	0.0147	0.0152	0.0153	0.0146	0.0148	0.014	0.0128
-0.0623		-0.0004	0.0016	-0.0007	0	0.0004	0.0001	0	0.0002	0.0002	0.0007	0.0012	0.0008	0.001	0.002	0.0023	0.0024	0.0042	0.008	0.0104	0.0128	0.0135	0.0121	0.0129	0.0119	0.013	0.0124	0.0125	0.013	0.0133	0.0122	0.0111
-0.0776		-0.0009	0.0014	0.0002	-0.0004	0.0009	-0.0001	-0.0001	0.0007	-0.0005	-0.0001	0.0002	0.0005	0.0003	0.0006	0.0009	0.0011	-0.0003	0.0016	0.004	0.0075	0.0082	0.0084	0.0082	0.0086	0.0093	0.011	0.0109	0.0116	0.011	0.0106	0.0103
-0.093		-0.0017	0.001	-0.0004	-0.0001	0.0003	-0.0001	0.0004	0.0001	-0.0002	-0.0004	0	0.0003	0.0003	0.0004	-0.0007	-0.0002	0.0002	-0.0002	0	0.0007	0.0027	0.0024	0.004	0.0041	0.0046	0.0068	0.009	0.0089	0.0089	0.0096	0.0073
-0.1083		0	0.0006	-0.0001	0.0004	0.0001	0.0007	0.0003	-0.0003	-0.0002	0.0001	0.0004	-0.0002	-0.0007	-0.0001	-0.0007	0.0007	0.0002	0	-0.0003	0.0002	-0.0005	-0.0007	0.0001	0.0001	0.0012	0.0031	0.0049	0.0052	0.0064	0.0071	0.0055

## Sheet: 2d
filling factor	E (mV/nm)	DOS (1/eV 1/nm^2)
0	-115.385	0.0064	0.0064	0.0064	0.0065	0.0065	0.0065	0.0065	0.0065	0.0065	0.0066	0.0066	0.0066	0.0066	0.0066	0.0067	0.0067	0.0067	0.0068	0.0068	0.0068	0.0069	0.0069	0.0069	0.007	0.007	0.007	0.0071	0.0071	0.0072	0.0072	0.0073	0.0073	0.0074	0.0074	0.0075	0.0076	0.0077	0.0077	0.0078	0.0079	0.008	0.0081	0.0082	0.0083	0.0084	0.0086	0.0087	0.0089
0.0125	-113.077	0.9118	0.9124	0.9133	0.9139	0.9148	0.9155	0.9163	0.9172	0.918	0.919	0.9199	0.9207	0.9218	0.923	0.9239	0.9251	0.9263	0.9276	0.9289	0.9302	0.9317	0.9331	0.9349	0.9363	0.938	0.9398	0.9415	0.9432	0.9455	0.9478	0.9497	0.9521	0.9544	0.9571	0.9597	0.9624	0.965	0.9685	0.9717	0.975	0.9785	0.9823	0.9866	0.991	0.9955	1.0001	1.0053	1.0141
0.025	-110.769	1.4065	1.4077	1.4097	1.4109	1.4127	1.4141	1.416	1.4181	1.4202	1.4224	1.4245	1.4263	1.4289	1.4314	1.4333	1.4361	1.4386	1.4415	1.4444	1.4475	1.4505	1.4539	1.4577	1.4607	1.4647	1.4685	1.4725	1.4764	1.4816	1.4863	1.491	1.4961	1.5012	1.5071	1.5132	1.5195	1.5256	1.5328	1.5399	1.5472	1.5555	1.5644	1.5738	1.5838	1.5939	1.6044	1.6174	1.6456
0.0375	-108.462	1.72	1.7218	1.7248	1.7267	1.7291	1.7314	1.7346	1.7379	1.7414	1.7446	1.7479	1.7507	1.7551	1.7587	1.7619	1.7662	1.7701	1.7745	1.7792	1.7844	1.7889	1.7946	1.8	1.8048	1.8113	1.8172	1.8239	1.8301	1.8382	1.8452	1.8528	1.8611	1.8694	1.8788	1.8883	1.8982	1.9081	1.9197	1.9309	1.9428	1.9559	1.9705	1.9855	2.0015	2.0178	2.0351	2.0588	2.12
0.05	-106.154	1.9183	1.9208	1.9247	1.9274	1.9304	1.9335	1.9381	1.9425	1.9474	1.9513	1.9556	1.9595	1.9656	1.9704	1.9748	1.9806	1.9858	1.9919	1.9982	2.0054	2.0109	2.0191	2.0262	2.0329	2.0421	2.0497	2.0589	2.0673	2.0784	2.0878	2.0986	2.1098	2.1212	2.1337	2.1471	2.1607	2.1745	2.1902	2.2057	2.2225	2.2407	2.2606	2.2815	2.304	2.3263	2.3517	2.3902	2.5016
0.0625	-103.846	2.0398	2.0431	2.0477	2.051	2.0546	2.0583	2.0642	2.0696	2.0756	2.08	2.0856	2.0906	2.0981	2.1038	2.1094	2.1164	2.1229	2.1302	2.1382	2.1473	2.1539	2.1643	2.1728	2.1813	2.1926	2.202	2.2136	2.2243	2.2381	2.2494	2.2633	2.2773	2.2921	2.3072	2.324	2.3415	2.3594	2.3787	2.3985	2.42	2.4431	2.4687	2.4951	2.5239	2.5527	2.587	2.6468	2.8258
0.075	-101.538	2.1105	2.1147	2.1197	2.1238	2.1281	2.1322	2.1392	2.1453	2.1521	2.157	2.1635	2.1695	2.1781	2.1846	2.1914	2.1994	2.2069	2.2153	2.2247	2.2353	2.2429	2.2552	2.2648	2.2748	2.2882	2.2992	2.3129	2.3256	2.3414	2.355	2.3716	2.3879	2.4057	2.4234	2.4432	2.464	2.4858	2.5088	2.5322	2.5583	2.5863	2.6171	2.649	2.6834	2.7192	2.7634	2.854	3.1163
0.0875	-99.2308	2.1496	2.1545	2.1598	2.1646	2.1696	2.1742	2.1818	2.1885	2.1955	2.2009	2.2084	2.2153	2.2245	2.2317	2.2394	2.248	2.2566	2.2659	2.2764	2.288	2.2966	2.3101	2.3208	2.3323	2.3471	2.3594	2.375	2.3894	2.4069	2.4223	2.4411	2.4595	2.48	2.4997	2.5223	2.5459	2.5714	2.5977	2.6244	2.6547	2.6868	2.7228	2.7593	2.7995	2.8417	2.8989	3.0321	3.3885
0.1	-96.9231	2.1703	2.1759	2.1812	2.1866	2.1924	2.1975	2.2052	2.2121	2.2192	2.2252	2.2335	2.2411	2.2503	2.2583	2.2667	2.2758	2.2853	2.2952	2.3064	2.3187	2.3284	2.3425	2.3541	2.367	2.3828	2.3962	2.4132	2.4291	2.4476	2.465	2.4853	2.5055	2.5281	2.5497	2.5746	2.6005	2.6293	2.6583	2.6881	2.7219	2.758	2.7983	2.8394	2.8848	2.9338	3.0081	3.1976	3.6521
0.1125	-94.6154	2.1813	2.1874	2.1926	2.1985	2.2049	2.2106	2.2181	2.2252	2.232	2.2387	2.2477	2.2557	2.2647	2.2734	2.2823	2.2918	2.302	2.3125	2.324	2.3367	2.3476	2.3618	2.3742	2.3883	2.4045	2.4191	2.4371	2.4543	2.4735	2.4925	2.5137	2.5356	2.5597	2.583	2.6096	2.6378	2.669	2.7007	2.7331	2.77	2.8096	2.8537	2.8988	2.949	3.0057	3.1034	3.3634	3.9122
0.125	-92.3077	2.1877	2.1939	2.1992	2.2054	2.2124	2.2187	2.2258	2.2329	2.2394	2.2469	2.2563	2.2646	2.2733	2.2826	2.2917	2.3017	2.3124	2.3234	2.3351	2.348	2.3601	2.3739	2.3873	2.4024	2.4186	2.4344	2.4531	2.4714	2.4908	2.5113	2.5332	2.5564	2.5818	2.6066	2.6346	2.6646	2.6979	2.7319	2.7666	2.8062	2.8487	2.8962	2.9451	2.9998	3.0658	3.196	3.5386	4.1709
0.1375	-90	2.1921	2.1984	2.2039	2.2101	2.2174	2.2245	2.231	2.2383	2.2444	2.2528	2.2622	2.2708	2.2793	2.2891	2.2983	2.3088	2.3197	2.3312	2.343	2.3561	2.3693	2.3827	2.397	2.4127	2.4289	2.4457	2.4651	2.4842	2.5038	2.5256	2.5479	2.5723	2.5986	2.6249	2.654	2.6857	2.7206	2.7565	2.7935	2.8355	2.8805	2.9311	2.9834	3.0428	3.1212	3.2955	3.7284	4.4279
0.15	-87.6923	2.196	2.2021	2.2079	2.214	2.2214	2.2291	2.2353	2.2427	2.2487	2.2577	2.267	2.2758	2.2843	2.2945	2.3036	2.3148	2.3257	2.3376	2.3496	2.3629	2.377	2.3901	2.4052	2.4214	2.4375	2.4554	2.4752	2.4951	2.5148	2.5377	2.5605	2.5858	2.6128	2.6406	2.6707	2.7038	2.7401	2.7778	2.8169	2.8613	2.9085	2.9618	3.0175	3.0824	3.1781	3.4099	3.9343	4.6822
0.1625	-85.3846	2.1996	2.2055	2.2118	2.2177	2.225	2.2331	2.2392	2.2466	2.2528	2.2624	2.2713	2.2804	2.289	2.2994	2.3086	2.3203	2.3312	2.3435	2.3558	2.3693	2.3841	2.397	2.4129	2.4293	2.4456	2.4644	2.4845	2.5052	2.525	2.5489	2.5722	2.5984	2.6261	2.6553	2.6863	2.7209	2.7582	2.7976	2.8389	2.8855	2.9348	2.9906	3.0499	3.1216	3.2422	3.5446	4.1549	4.9323
0.175	-83.0769	2.2032	2.209	2.2155	2.2213	2.2286	2.2369	2.243	2.2504	2.2571	2.2669	2.2754	2.2849	2.2936	2.3043	2.3137	2.3256	2.3367	2.3491	2.3619	2.3756	2.3909	2.4039	2.4205	2.4369	2.4536	2.4733	2.4934	2.5149	2.5352	2.5597	2.584	2.6108	2.6391	2.6697	2.7017	2.7376	2.776	2.8169	2.8606	2.9094	2.9608	3.019	3.0824	3.1634	3.3189	3.7029	4.3877	5.1767
0.1875	-80.7692	2.2069	2.2126	2.2193	2.2251	2.2323	2.2407	2.2468	2.2542	2.2616	2.2714	2.2795	2.2895	2.2983	2.3092	2.319	2.3309	2.3424	2.3547	2.3681	2.3819	2.3975	2.4109	2.428	2.4445	2.4618	2.4822	2.5023	2.5245	2.5454	2.5705	2.5959	2.6233	2.6525	2.6843	2.7174	2.7545	2.7941	2.8364	2.8826	2.9336	2.9872	3.048	3.116	3.2105	3.4133	3.8852	4.6287	5.4142
0.2	-78.4615	2.2105	2.2162	2.2229	2.229	2.2362	2.2444	2.2508	2.2581	2.2662	2.2758	2.2838	2.2941	2.3031	2.3142	2.3246	2.3363	2.3483	2.3604	2.3745	2.3881	2.4043	2.4181	2.4355	2.4522	2.4703	2.4911	2.5112	2.5342	2.5558	2.5815	2.608	2.6359	2.6662	2.6991	2.7336	2.7719	2.8126	2.8565	2.9052	2.9583	3.0145	3.078	3.152	3.266	3.5297	4.0895	4.8744	5.6437
0.2125	-76.1538	2.2143	2.2198	2.2265	2.233	2.2402	2.2481	2.2548	2.2622	2.2707	2.2801	2.2883	2.2989	2.308	2.3192	2.3305	2.3417	2.3543	2.3664	2.3809	2.3945	2.411	2.4254	2.4431	2.4602	2.479	2.5001	2.5202	2.5439	2.5665	2.5927	2.6204	2.6489	2.6803	2.7143	2.7502	2.7897	2.8317	2.8772	2.9285	2.9838	3.0429	3.1097	3.1915	3.3337	3.6709	4.3127	5.1213	5.8648
0.225	-73.8462	2.218	2.2234	2.2301	2.2371	2.2441	2.2519	2.2588	2.2665	2.2752	2.2845	2.293	2.3037	2.3131	2.3242	2.3366	2.3473	2.3604	2.3726	2.3873	2.4009	2.4178	2.4329	2.4506	2.4684	2.4878	2.5092	2.5295	2.5538	2.5776	2.6041	2.633	2.6623	2.6949	2.7298	2.7672	2.8082	2.8516	2.8987	2.9528	3.0103	3.0727	3.1433	3.2361	3.4176	3.8379	4.5502	5.3668	6.0773
0.2375	-71.5385	2.2219	2.227	2.2339	2.2412	2.2479	2.2557	2.263	2.271	2.2797	2.289	2.298	2.3086	2.3182	2.3292	2.3426	2.3529	2.3664	2.3792	2.3937	2.4074	2.4246	2.4404	2.4581	2.4768	2.4968	2.5183	2.539	2.5639	2.5889	2.6159	2.6459	2.6759	2.7098	2.7458	2.7847	2.8272	2.8722	2.9212	2.9779	3.0379	3.104	3.1795	3.2882	3.5216	4.0299	4.7979	5.6088	6.2814
0.25	-69.2308	2.2258	2.2306	2.2378	2.2454	2.2517	2.2596	2.2672	2.2757	2.2841	2.2935	2.3031	2.3135	2.3235	2.3343	2.3485	2.3587	2.3723	2.386	2.4	2.4141	2.4316	2.4482	2.4658	2.4855	2.5057	2.5274	2.5489	2.5742	2.6005	2.6281	2.6589	2.69	2.725	2.7623	2.8027	2.8469	2.8936	2.9447	3.004	3.0666	3.1371	3.219	3.3507	3.6492	4.2444	5.0517	5.8454	6.4769
0.2625	-66.9231	2.2297	2.2343	2.2419	2.2496	2.2554	2.2635	2.2714	2.2804	2.2887	2.2982	2.3084	2.3186	2.3288	2.3394	2.3542	2.3646	2.3782	2.393	2.4064	2.421	2.4388	2.4561	2.4737	2.4942	2.5148	2.5368	2.5591	2.5849	2.6125	2.6407	2.6723	2.7046	2.7407	2.7792	2.821	2.8671	2.9158	2.9691	3.0312	3.0968	3.1721	3.2632	3.4273	3.8027	4.4775	5.308	6.0759	6.6646
0.275	-64.6154	2.2335	2.2383	2.2459	2.2538	2.2593	2.2675	2.2758	2.2852	2.2935	2.303	2.3138	2.3239	2.3342	2.3447	2.3598	2.3707	2.3841	2.3999	2.4129	2.4282	2.4463	2.4642	2.4819	2.5031	2.5239	2.5464	2.5697	2.5959	2.6247	2.6538	2.686	2.7197	2.7567	2.7968	2.84	2.8881	2.9388	2.9946	3.0595	3.1284	3.2094	3.3137	3.5219	3.9824	4.7254	5.5639	6.2993	6.8449
0.2875	-62.3077	2.2373	2.2426	2.2499	2.258	2.2635	2.2717	2.2803	2.29	2.2986	2.3079	2.3191	2.3293	2.3397	2.3501	2.3653	2.3768	2.3901	2.4068	2.4197	2.4356	2.4541	2.4725	2.4904	2.5121	2.5332	2.5563	2.5807	2.6073	2.6372	2.6673	2.7001	2.7353	2.7733	2.815	2.8595	2.9098	2.9628	3.0212	3.0892	3.1617	3.2496	3.3732	3.6383	4.1871	4.9834	5.8172	6.5156	7.0186
0.3	-60	2.2409	2.2471	2.2538	2.2623	2.268	2.276	2.2849	2.2946	2.3039	2.3129	2.3243	2.3347	2.3453	2.3558	2.3707	2.383	2.3964	2.4135	2.4266	2.4432	2.4621	2.481	2.4992	2.5213	2.5427	2.5667	2.592	2.6192	2.6499	2.6812	2.7147	2.7514	2.7905	2.8338	2.8799	2.9323	2.9877	3.049	3.1202	3.1971	3.2936	3.4447	3.7797	4.4141	5.2477	6.0661	6.7246	7.1861
0.3125	-57.6923	2.2444	2.2517	2.2578	2.2665	2.2727	2.2804	2.2898	2.2993	2.3094	2.3181	2.3295	2.3402	2.351	2.3616	2.3763	2.3892	2.4029	2.4202	2.4338	2.4511	2.4704	2.4897	2.5083	2.5306	2.5525	2.5774	2.6037	2.6315	2.6629	2.6955	2.7298	2.7681	2.8083	2.8534	2.9012	2.9557	3.0137	3.0782	3.1528	3.2349	3.3431	3.532	3.9477	4.6597	5.5149	6.3096	6.9265	7.3481
0.325	-55.3846	2.248	2.2562	2.2619	2.2708	2.2776	2.2851	2.2948	2.3039	2.3149	2.3234	2.3346	2.3456	2.357	2.3677	2.3821	2.3955	2.4098	2.4268	2.4413	2.459	2.4788	2.4984	2.5177	2.5402	2.5627	2.5884	2.6157	2.6442	2.6761	2.7101	2.7455	2.7852	2.8268	2.8737	2.9234	2.9801	3.0408	3.1088	3.1871	3.2757	3.4002	3.6392	4.1421	4.9194	5.7821	6.5468	7.1215	7.5051
0.3375	-53.0769	2.2516	2.2606	2.2662	2.275	2.2826	2.2899	2.2999	2.3086	2.3203	2.3289	2.3397	2.3511	2.363	2.3739	2.3882	2.4019	2.4169	2.4335	2.4489	2.4672	2.4873	2.5072	2.5272	2.5501	2.5733	2.5998	2.6281	2.6573	2.6896	2.725	2.7617	2.8028	2.846	2.8947	2.9467	3.0056	3.0693	3.1409	3.2235	3.3202	3.4677	3.77	4.3617	5.1892	6.047	6.7769	7.3097	7.6577
0.35	-50.7692	2.2555	2.2648	2.2708	2.2792	2.2875	2.295	2.3051	2.3135	2.3254	2.3344	2.3449	2.3567	2.3691	2.3802	2.3945	2.4085	2.4243	2.4404	2.4568	2.4754	2.4957	2.5161	2.5368	2.5602	2.5844	2.6115	2.6408	2.6707	2.7035	2.7403	2.7785	2.8208	2.866	2.9165	2.9709	3.0322	3.0991	3.1748	3.2622	3.3698	3.5492	3.927	4.6028	5.4651	6.3079	6.9997	7.4915	7.8063
0.3625	-48.4615	2.2596	2.269	2.2755	2.2836	2.2924	2.3003	2.3103	2.3186	2.3303	2.3399	2.3503	2.3624	2.3754	2.3868	2.4009	2.4154	2.4317	2.4475	2.4649	2.4839	2.5042	2.5252	2.5465	2.5707	2.5958	2.6236	2.6538	2.6845	2.7177	2.756	2.7958	2.8394	2.8867	2.9391	2.9962	3.06	3.1304	3.2104	3.3038	3.4262	3.6487	4.1109	4.8617	5.7438	6.563	7.2151	7.6671	7.9512
0.375	-46.1538	2.264	2.2732	2.2802	2.288	2.2972	2.3056	2.3154	2.3238	2.335	2.3455	2.3559	2.3683	2.3817	2.3934	2.4076	2.4225	2.4392	2.4549	2.4731	2.4924	2.5128	2.5344	2.5565	2.5815	2.6076	2.6359	2.667	2.6987	2.7325	2.7721	2.8137	2.8587	2.9082	2.9625	3.0224	3.089	3.1633	3.2481	3.349	3.4919	3.7701	4.3216	5.134	6.0222	6.8117	7.4231	7.8369	8.0926
0.3875	-43.8462	2.2686	2.2776	2.285	2.2926	2.302	2.3109	2.3204	2.3292	2.3397	2.3511	2.3617	2.3744	2.388	2.4004	2.4144	2.4299	2.4468	2.4625	2.4814	2.5012	2.5216	2.5439	2.5667	2.5926	2.6197	2.6486	2.6805	2.7132	2.7479	2.7887	2.8322	2.8786	2.9305	2.9869	3.0496	3.1193	3.1979	3.2882	3.399	3.57	3.9167	4.5563	5.4155	6.2978	7.053	7.6235	8.001	8.2308
0.4	-41.5385	2.2734	2.2821	2.2897	2.2973	2.3069	2.3162	2.3253	2.3347	2.3444	2.3567	2.3678	2.3807	2.3944	2.4075	2.4214	2.4375	2.4546	2.4705	2.4899	2.5101	2.5307	2.5536	2.5773	2.604	2.632	2.6616	2.6941	2.7282	2.7639	2.8058	2.8513	2.8993	2.9536	3.0122	3.0779	3.1511	3.2343	3.331	3.455	3.6644	4.0905	4.8117	5.7021	6.5687	7.2863	7.8163	8.1595	8.3654
0.4125	-39.2308	2.2784	2.2868	2.2945	2.3023	2.3118	2.3214	2.3302	2.3402	2.3495	2.3625	2.374	2.3873	2.4009	2.4149	2.4285	2.4454	2.4624	2.4787	2.4985	2.5193	2.5402	2.5637	2.5883	2.6157	2.6445	2.675	2.7081	2.7436	2.7807	2.8236	2.871	2.921	2.9775	3.0385	3.1074	3.1844	3.2727	3.3773	3.5195	3.7789	4.2913	5.0837	5.9905	6.8334	7.5112	8.0013	8.3127	8.4968
0.425	-36.9231	2.2835	2.2916	2.2994	2.3074	2.3167	2.3266	2.3351	2.3459	2.3549	2.3685	2.3804	2.3939	2.4074	2.4224	2.4358	2.4534	2.4703	2.4873	2.5073	2.5287	2.5501	2.5741	2.5996	2.6277	2.6573	2.6889	2.7224	2.7595	2.7982	2.8421	2.8914	2.9435	3.0022	3.0661	3.1382	3.2195	3.3134	3.4279	3.5952	3.9169	4.5182	5.3676	6.2774	7.0905	7.7273	8.1786	8.4601	8.6246
0.4375	-34.6154	2.2886	2.2965	2.3044	2.3126	2.3217	2.3318	2.3402	2.3518	2.3609	2.3746	2.3869	2.4006	2.4141	2.4299	2.4434	2.4615	2.4784	2.4961	2.5162	2.5383	2.5603	2.5848	2.6112	2.6399	2.6703	2.7032	2.7371	2.7759	2.8164	2.8614	2.9126	2.967	3.028	3.0948	3.1706	3.2564	3.3569	3.4841	3.6856	4.0812	4.7679	5.6589	6.5606	7.339	7.9343	8.3484	8.6019	8.7485
0.45	-32.3077	2.2938	2.3015	2.3095	2.3179	2.3268	2.3372	2.3456	2.3577	2.3673	2.3808	2.3935	2.4072	2.4208	2.4373	2.4512	2.4696	2.4867	2.5053	2.5255	2.5481	2.5708	2.5958	2.6231	2.6525	2.6836	2.7179	2.7524	2.7928	2.8353	2.8815	2.9345	2.9914	3.0547	3.1249	3.2047	3.2955	3.4038	3.548	3.7947	4.2729	5.0363	5.9537	6.8375	7.578	8.1321	8.5106	8.738	8.8682
0.4625	-30	2.2989	2.3066	2.3147	2.3232	2.3321	2.3427	2.3513	2.3639	2.374	2.387	2.4002	2.4138	2.4277	2.4447	2.4592	2.4779	2.4952	2.5147	2.535	2.5583	2.5815	2.6072	2.6352	2.6653	2.6973	2.733	2.7683	2.8103	2.8549	2.9025	2.9573	3.0168	3.0826	3.1563	3.2407	3.3372	3.4549	3.6221	3.9259	4.4911	5.3189	6.2484	7.1067	7.8068	8.3198	8.6645	8.8681	8.9836
0.475	-27.6923	2.304	2.3117	2.32	2.3286	2.3376	2.3483	2.3573	2.3702	2.381	2.3933	2.4069	2.4204	2.4347	2.452	2.4673	2.4861	2.504	2.5243	2.5449	2.5687	2.5926	2.6189	2.6475	2.6785	2.7115	2.7485	2.785	2.8283	2.875	2.9243	2.9809	3.0432	3.1118	3.1894	3.2788	3.3817	3.5115	3.7096	4.0821	4.7334	5.6113	6.5399	7.3668	8.025	8.4978	8.8104	8.9917	9.0937
0.4875	-25.3846	2.3092	2.3168	2.3254	2.334	2.3433	2.354	2.3637	2.3766	2.3881	2.3997	2.4137	2.4271	2.4418	2.4593	2.4756	2.4945	2.513	2.534	2.5551	2.5795	2.6038	2.631	2.6601	2.692	2.726	2.7643	2.8023	2.847	2.8957	2.9469	3.0055	3.0707	3.1424	3.2241	3.3191	3.4298	3.5752	3.8143	4.2649	4.9962	5.9087	6.8257	7.6165	8.2322	8.6662	8.9484	9.1091	9.1985
0.5	-23.0769	2.3143	2.3221	2.3308	2.3396	2.3492	2.3598	2.3703	2.383	2.395	2.4063	2.4205	2.434	2.4491	2.4667	2.484	2.5029	2.5223	2.5439	2.5656	2.5906	2.6154	2.6434	2.6731	2.7058	2.741	2.7804	2.8203	2.8663	2.9169	2.9703	3.031	3.0993	3.1746	3.2607	3.3619	3.482	3.6485	3.9396	4.474	5.2751	6.2073	7.1037	7.8551	8.4282	8.8242	9.0774	9.2191	9.2974
0.5125	-20.7692	2.3196	2.3275	2.3364	2.3453	2.3553	2.3659	2.377	2.3896	2.4019	2.4131	2.4274	2.4412	2.4567	2.4744	2.4926	2.5116	2.5317	2.5538	2.5764	2.6018	2.6272	2.6562	2.6864	2.7201	2.7564	2.7969	2.8389	2.8862	2.9387	2.9945	3.0576	3.129	3.2084	3.2994	3.4076	3.5395	3.7344	4.0885	4.7081	5.5652	6.5036	7.3719	8.0812	8.6117	8.9716	9.198	9.3221	9.3898
0.525	-18.4615	2.325	2.3331	2.342	2.3513	2.3614	2.3722	2.3837	2.396	2.4086	2.4201	2.4345	2.4487	2.4646	2.4823	2.5011	2.5204	2.5412	2.5639	2.5874	2.6133	2.6393	2.6693	2.7002	2.7349	2.7723	2.8139	2.858	2.9067	2.9611	3.0197	3.0852	3.1601	3.244	3.3403	3.4568	3.6038	3.8361	4.2632	4.9635	5.862	6.7946	7.629	8.2947	8.7835	9.109	9.3097	9.4173	9.4754
0.5375	-16.1538	2.3306	2.3388	2.3478	2.3575	2.3677	2.3786	2.3903	2.4025	2.4154	2.4273	2.4418	2.4567	2.4728	2.4906	2.5098	2.5295	2.5508	2.5741	2.5986	2.6249	2.6517	2.6826	2.7144	2.7502	2.7888	2.8314	2.8776	2.928	2.9843	3.0457	3.1141	3.1927	3.2815	3.3838	3.51	3.6771	3.957	4.4638	5.2361	6.1612	7.0777	7.8739	8.4953	8.9435	9.2349	9.4118	9.5043	9.5532
0.55	-13.8462	2.3364	2.3447	2.3537	2.3639	2.3741	2.3852	2.3969	2.409	2.4222	2.4348	2.4494	2.4649	2.4814	2.4991	2.5185	2.5389	2.5607	2.5845	2.6099	2.6367	2.6644	2.6962	2.7291	2.7659	2.8058	2.8495	2.8977	2.95	3.0084	3.0727	3.1442	3.2269	3.3211	3.4303	3.5682	3.7618	4.1005	4.6889	5.5214	6.4587	7.3508	8.1057	8.6827	9.0899	9.3504	9.505	9.5831	9.6236
0.5625	-11.5385	2.3423	2.3507	2.3598	2.3703	2.3808	2.3919	2.4035	2.4156	2.4292	2.4423	2.4572	2.4735	2.4902	2.508	2.5274	2.5486	2.5709	2.595	2.6213	2.6487	2.6774	2.71	2.7443	2.7822	2.8236	2.8682	2.9185	2.9728	3.0334	3.1009	3.1758	3.2628	3.3629	3.4805	3.633	3.8612	4.2679	4.936	5.8144	6.7513	7.6123	8.3235	8.8552	9.2245	9.4545	9.5875	9.6527	9.6849
0.575	-9.2308	2.3482	2.3569	2.3661	2.3767	2.3876	2.3986	2.4101	2.4223	2.4363	2.45	2.4654	2.4822	2.4993	2.5172	2.5364	2.5585	2.5814	2.6057	2.6329	2.661	2.6906	2.724	2.76	2.7989	2.8419	2.8876	2.9399	2.9965	3.0595	3.1302	3.2089	3.3007	3.4071	3.5346	3.7062	3.9784	4.4607	5.2012	6.1107	7.0363	7.8606	8.5261	9.0143	9.3458	9.5472	9.6609	9.7133	9.7381
0.5875	-6.9231	2.3542	2.3632	2.3725	2.3832	2.3947	2.4053	2.417	2.4292	2.4437	2.4578	2.4738	2.4909	2.5085	2.5267	2.5458	2.5687	2.5923	2.6168	2.6447	2.6737	2.7042	2.7384	2.7761	2.8161	2.8608	2.9078	2.9621	3.0211	3.0868	3.1609	3.2437	3.3408	3.4543	3.5937	3.7902	4.1164	4.6773	5.4797	6.4063	7.3112	8.0945	8.714	9.159	9.4543	9.6286	9.723	9.764	9.7812
0.6	-4.6154	2.3602	2.3697	2.3791	2.3897	2.4017	2.412	2.424	2.4364	2.4513	2.4659	2.4825	2.4997	2.5178	2.5364	2.5556	2.5792	2.6035	2.6283	2.6568	2.6867	2.7182	2.7531	2.7927	2.8337	2.8803	2.9288	2.9852	3.0468	3.1154	3.193	3.2803	3.3831	3.5051	3.6593	3.8879	4.277	4.9156	5.7669	6.6975	7.5741	8.3136	8.8871	9.2887	9.5498	9.6981	9.7754	9.805	9.8154
0.6125	-2.3077	2.3662	2.3762	2.3858	2.3964	2.4087	2.4189	2.4314	2.444	2.4591	2.4743	2.4913	2.5085	2.5272	2.5464	2.5658	2.5899	2.6151	2.6402	2.6693	2.7002	2.7326	2.7684	2.8097	2.8518	2.9003	2.9506	3.0091	3.0735	3.1452	3.2268	3.3189	3.4281	3.5598	3.733	4.0022	4.4615	5.172	6.0583	6.9812	7.8234	8.5173	9.0431	9.4047	9.6318	9.7559	9.8161	9.8355	9.8389
0.625	0	2.3724	2.3828	2.3926	2.4032	2.4156	2.426	2.439	2.452	2.4671	2.483	2.5001	2.5173	2.5367	2.5566	2.5765	2.6009	2.627	2.6526	2.6823	2.7142	2.7477	2.7843	2.8271	2.8705	2.9209	2.9732	3.034	3.1013	3.1763	3.2623	3.3598	3.4763	3.6195	3.817	4.136	4.6693	5.4422	6.3495	7.255	8.058	8.7044	9.1841	9.5047	9.7009	9.8016	9.8466	9.8557	9.8526
0.6375	2.3077	2.3787	2.3895	2.3995	2.4101	2.4224	2.4335	2.4469	2.4602	2.4754	2.4919	2.5091	2.5263	2.5463	2.567	2.5876	2.6122	2.639	2.6654	2.6958	2.7285	2.7633	2.8009	2.8451	2.8899	2.9422	2.9968	3.06	3.1303	3.2089	3.2997	3.403	3.5281	3.6854	3.9138	4.291	4.8982	5.7218	6.6371	7.5167	8.2771	8.8745	9.3087	9.5914	9.7563	9.8353	9.8649	9.8649	9.8553
0.65	4.6154	2.3851	2.3963	2.4066	2.4171	2.4292	2.4412	2.455	2.4685	2.4839	2.5011	2.518	2.5354	2.5561	2.5776	2.5991	2.6238	2.6512	2.6787	2.7098	2.7433	2.7795	2.8182	2.8635	2.91	2.9641	3.0213	3.087	3.1605	3.2429	3.3391	3.4488	3.5839	3.7592	4.026	4.4683	5.1451	6.006	6.9176	7.7647	8.4789	9.0283	9.4172	9.6618	9.7987	9.8567	9.8727	9.8632	9.8475
0.6625	6.9231	2.3917	2.4033	2.4138	2.4243	2.4361	2.4492	2.4633	2.477	2.4926	2.5104	2.5271	2.5449	2.5661	2.5883	2.611	2.6357	2.6635	2.6923	2.7243	2.7585	2.7963	2.8362	2.8825	2.931	2.9869	3.0468	3.1152	3.1921	3.2786	3.3807	3.4978	3.6447	3.843	4.1564	4.6679	5.406	6.2908	7.1882	7.9976	8.6634	9.1641	9.5098	9.7189	9.8275	9.8658	9.8683	9.8504	9.8285
0.675	9.2308	2.3986	2.4102	2.4212	2.4315	2.4432	2.4575	2.4716	2.4855	2.5016	2.5198	2.5363	2.5547	2.5764	2.5993	2.6231	2.6479	2.676	2.7063	2.7392	2.7741	2.8137	2.8548	2.9022	2.9528	3.0106	3.0734	3.1447	3.2252	3.3161	3.4246	3.5504	3.7116	3.9389	4.3066	4.8878	5.6768	6.5723	7.4468	8.2135	8.831	9.2829	9.5856	9.7598	9.843	9.8628	9.8528	9.8262	9.7986
0.6875	11.5385	2.4058	2.4173	2.4286	2.4389	2.4506	2.4659	2.48	2.494	2.5108	2.5293	2.5458	2.5649	2.5871	2.6104	2.6355	2.6605	2.6889	2.7206	2.7545	2.7901	2.8315	2.8741	2.9225	2.9756	3.0352	3.101	3.1754	3.2598	3.3556	3.4712	3.6071	3.7861	4.0494	4.4779	5.1252	5.9528	6.8471	7.6915	8.4123	8.9799	9.3845	9.646	9.7876	9.8452	9.8472	9.8253	9.791	9.7574
0.7	13.8462	2.4133	2.4244	2.4361	2.4465	2.4584	2.4743	2.4886	2.5027	2.5202	2.5388	2.5556	2.5756	2.5981	2.6217	2.648	2.6734	2.7021	2.7351	2.7701	2.8067	2.8498	2.894	2.9436	2.9993	3.061	3.1297	3.2076	3.2962	3.3973	3.5208	3.6688	3.87	4.1768	4.67	5.3766	6.2299	7.1126	7.9204	8.5937	9.1105	9.4682	9.6895	9.7993	9.834	9.8196	9.7864	9.7441	9.7052
0.7125	16.1538	2.4211	2.4316	2.4437	2.4544	2.4666	2.4828	2.4973	2.5116	2.5297	2.5485	2.5658	2.5867	2.6096	2.6334	2.6607	2.6866	2.7158	2.75	2.786	2.8239	2.8685	2.9144	2.9655	3.0238	3.0878	3.1596	3.2413	3.3345	3.4416	3.5741	3.7366	3.9653	4.3228	4.8814	5.6379	6.5041	7.366	8.1326	8.7567	9.2237	9.5353	9.718	9.7981	9.8098	9.7794	9.7357	9.6862	9.6418
0.725	18.4615	2.4292	2.4391	2.4515	2.4627	2.4751	2.4912	2.5063	2.5208	2.5395	2.5582	2.5763	2.5981	2.6213	2.6454	2.6735	2.7002	2.7302	2.7653	2.8023	2.8417	2.8876	2.9354	2.9882	3.0493	3.1158	3.1908	3.2766	3.3748	3.4887	3.6314	3.8119	4.0745	4.4886	5.1097	5.9047	6.7723	7.6054	8.3275	8.9002	9.317	9.5842	9.7299	9.7811	9.7724	9.7276	9.6736	9.6168	9.5675
0.7375	20.7692	2.4374	2.4468	2.4595	2.4713	2.4839	2.4998	2.5154	2.5304	2.5494	2.5681	2.5872	2.6098	2.6332	2.6578	2.6866	2.714	2.7452	2.781	2.8191	2.8602	2.9072	2.957	3.0119	3.0757	3.145	3.2234	3.3137	3.4175	3.539	3.6937	3.8963	4.1992	4.6739	5.3515	6.1729	7.0313	7.8293	8.5044	9.0256	9.3934	9.6171	9.7272	9.7515	9.7225	9.6633	9.6	9.5367	9.4822
0.75	23.0769	2.4456	2.4549	2.4678	2.4802	2.4931	2.5085	2.5247	2.5402	2.5596	2.5782	2.5984	2.6216	2.6454	2.6706	2.6998	2.7283	2.7608	2.7973	2.8365	2.8794	2.9273	2.9793	3.0365	3.1031	3.1754	3.2575	3.3526	3.4628	3.5933	3.762	3.9919	4.3416	4.8774	5.6032	6.4387	7.2786	8.0364	8.6616	9.1311	9.4501	9.6319	9.7082	9.7069	9.6596	9.5878	9.5155	9.4456	9.3868
0.7625	25.3846	2.4539	2.4634	2.4765	2.4894	2.5025	2.5174	2.5342	2.5503	2.5699	2.5885	2.6098	2.6335	2.6577	2.6837	2.7134	2.743	2.7771	2.8141	2.8544	2.8992	2.948	3.0024	3.0623	3.1314	3.207	3.2933	3.3937	3.511	3.6519	3.8375	4.1002	4.5022	5.0971	5.8605	6.6989	7.5122	8.2258	8.7996	9.2177	9.4898	9.6315	9.6752	9.6499	9.5847	9.5004	9.4197	9.344	9.2805
0.775	27.6923	2.4624	2.4722	2.4855	2.4988	2.5122	2.5266	2.544	2.5606	2.5804	2.599	2.6213	2.6454	2.6702	2.6972	2.7274	2.7581	2.794	2.8315	2.8731	2.9197	2.9695	3.0264	3.0891	3.1609	3.2401	3.3309	3.437	3.5623	3.7155	3.9219	4.2236	4.6811	5.3297	6.1194	6.9501	7.7301	8.397	8.9188	9.2856	9.5108	9.6132	9.6266	9.5785	9.4976	9.4021	9.3139	9.2325	9.1651
0.7875	30	2.471	2.4812	2.4947	2.5084	2.5221	2.5363	2.554	2.5713	2.5911	2.61	2.6331	2.6575	2.683	2.711	2.7418	2.7736	2.8113	2.8495	2.8925	2.9409	2.9919	3.0513	3.117	3.1917	3.2746	3.3704	3.483	3.6176	3.7851	4.0167	4.363	4.8772	5.5718	6.3763	7.19	7.9313	8.5484	9.0172	9.3335	9.5147	9.5806	9.5646	9.4956	9.3988	9.2931	9.1972	9.1108	9.0395
0.8	32.3077	2.4798	2.4905	2.504	2.5181	2.5323	2.5464	2.5645	2.5822	2.6021	2.6215	2.6452	2.6698	2.6962	2.7252	2.7567	2.7897	2.8291	2.8681	2.9127	2.9627	3.0152	3.0774	3.1461	3.2238	3.3109	3.4121	3.5317	3.677	3.8619	4.124	4.5197	5.0887	5.8195	6.6277	7.4165	8.1145	8.68	9.0963	9.364	9.5009	9.5307	9.4878	9.399	9.289	9.1734	9.0715	8.9803	8.9055
0.8125	34.6154	2.4888	2.4999	2.5134	2.5279	2.5426	2.5568	2.5753	2.5934	2.6135	2.6336	2.6576	2.6825	2.7099	2.7397	2.7722	2.8063	2.8472	2.8874	2.9337	2.9851	3.0395	3.1045	3.1763	3.2574	3.349	3.4561	3.5838	3.7414	3.9473	4.2453	4.6933	5.3125	6.069	6.8705	7.6279	8.2793	8.7923	9.156	9.3741	9.4703	9.4671	9.3987	9.2915	9.1681	9.0446	8.9361	8.8408	8.7633
0.825	36.9231	2.4981	2.5095	2.523	2.5379	2.5532	2.5677	2.5865	2.605	2.6251	2.6462	2.6704	2.6956	2.7241	2.7547	2.7883	2.8235	2.8657	2.9073	2.9555	3.0084	3.065	3.1329	3.2077	3.2927	3.3891	3.5027	3.6397	3.8116	4.0428	4.382	4.883	5.5454	6.3166	7.1024	7.8222	8.4251	8.884	9.1952	9.3674	9.4234	9.3877	9.2955	9.1721	9.0377	8.9057	8.7923	8.6934	8.6131
0.8375	39.2308	2.5075	2.5193	2.5327	2.5481	2.5638	2.5789	2.5979	2.6169	2.6372	2.6593	2.6837	2.7093	2.7389	2.7701	2.8049	2.8412	2.8845	2.9279	2.978	3.0324	3.0916	3.1624	3.2405	3.3298	3.4314	3.5521	3.6999	3.8888	4.1501	4.5347	5.0868	5.7836	6.5589	7.3211	7.9985	8.5497	8.9552	9.2163	9.3419	9.3599	9.2951	9.181	9.0421	8.897	8.7587	8.6409	8.5389	8.4564
0.85	41.5385	2.5171	2.5293	2.5426	2.5585	2.5746	2.5903	2.6095	2.6292	2.6496	2.6728	2.6975	2.7237	2.7543	2.786	2.822	2.8596	2.9038	2.9492	3.0012	3.0573	3.1194	3.1932	3.2746	3.3688	3.4762	3.6048	3.765	3.9742	4.2706	4.7033	5.3022	6.0236	6.7931	7.5247	8.1561	8.6546	9.0074	9.2168	9.2994	9.2818	9.1886	9.0543	8.9023	8.7479	8.604	8.482	8.3776	8.2937
0.8625	43.8462	2.5268	2.5396	2.5529	2.5691	2.5855	2.6019	2.6213	2.6417	2.6625	2.6867	2.7119	2.7387	2.7702	2.8026	2.8397	2.8787	2.9236	2.9711	3.0251	3.0832	3.1484	3.2254	3.3102	3.4097	3.5237	3.6615	3.8361	4.0696	4.4056	4.8872	5.5262	6.2619	7.0165	7.7118	8.2944	8.7398	9.0382	9.1995	9.24	9.1878	9.0693	8.9169	8.7526	8.5909	8.4419	8.3169	8.2107	8.1257
0.875	46.1538	2.5368	2.5503	2.5637	2.5801	2.5966	2.6138	2.6333	2.6545	2.6756	2.7009	2.7267	2.7544	2.7865	2.8198	2.8579	2.8985	2.9441	2.9937	3.0498	3.1102	3.1787	3.2589	3.3476	3.453	3.5742	3.7223	3.9141	4.1761	4.5556	5.0844	5.7552	6.4952	7.227	7.8813	8.4132	8.8032	9.0499	9.1637	9.1638	9.0804	8.9385	8.7697	8.5947	8.4262	8.2737	8.1465	8.0391	7.9535
0.8875	48.4615	2.547	2.5612	2.5748	2.5913	2.608	2.6259	2.6455	2.6676	2.6892	2.7153	2.742	2.7707	2.8033	2.8377	2.8766	2.9189	2.9654	3.0171	3.0754	3.1383	3.2103	3.2939	3.3869	3.4986	3.628	3.7882	4.0002	4.2952	4.7205	5.2926	5.9858	6.7205	7.4225	8.0317	8.5102	8.8466	9.0423	9.1097	9.0728	8.9591	8.7956	8.6126	8.4294	8.2553	8.1004	7.9716	7.8638	7.7781
0.9	50.7692	2.5577	2.5725	2.5864	2.6029	2.6197	2.6384	2.6581	2.6809	2.7032	2.73	2.7577	2.7875	2.8205	2.8562	2.8959	2.94	2.9875	3.0413	3.1019	3.1677	3.2432	3.3306	3.4284	3.5469	3.6858	3.8601	4.096	4.4279	4.8995	5.5087	6.2147	6.9352	7.6016	8.1621	8.5871	8.8706	9.0149	9.0396	8.9655	8.8253	8.6428	8.4475	8.2569	8.0792	7.9229	7.7933	7.6858	7.6006
0.9125	53.0769	2.5688	2.5841	2.5983	2.6148	2.6318	2.6512	2.6711	2.6945	2.7176	2.7451	2.7738	2.8047	2.8383	2.8755	2.9158	2.9617	3.0107	3.0663	3.1295	3.1983	3.2776	3.369	3.4723	3.5981	3.7478	3.9391	4.2025	4.575	5.0909	5.7296	6.4385	7.1371	7.763	8.2728	8.6439	8.8728	8.9698	8.9514	8.8448	8.6801	8.481	8.2751	8.0789	7.8988	7.742	7.6125	7.506	7.4218
0.925	55.3846	2.5804	2.596	2.6106	2.627	2.6445	2.6645	2.6847	2.7085	2.7326	2.7606	2.7903	2.8224	2.8566	2.8953	2.9364	2.9842	3.0348	3.0923	3.1582	3.2304	3.3136	3.4094	3.5189	3.6528	3.8149	4.0262	4.3213	4.736	5.2924	5.9518	6.6545	7.3243	7.9057	8.3633	8.6792	8.8562	8.9059	8.8481	8.711	8.5237	8.3102	8.0965	7.8963	7.7151	7.559	7.4303	7.3255	7.2429
0.9375	57.6923	2.5925	2.6082	2.6231	2.6396	2.6577	2.6783	2.6988	2.7228	2.7481	2.7766	2.8072	2.8404	2.8756	2.9157	2.9578	3.0074	3.06	3.1194	3.1881	3.264	3.3513	3.452	3.5684	3.7114	3.8878	4.1229	4.4529	4.9102	5.5012	6.1721	6.8603	7.4953	8.0291	8.4329	8.6939	8.8206	8.8246	8.7302	8.5641	8.3577	8.1324	7.9125	7.7102	7.5291	7.3749	7.2479	7.1454	7.0649
0.95	60	2.605	2.6207	2.6359	2.6527	2.6715	2.6926	2.7135	2.7377	2.7643	2.7931	2.8245	2.8589	2.8951	2.9366	2.9799	3.0314	3.0862	3.1477	3.2195	3.2991	3.3908	3.4969	3.6212	3.7744	3.9676	4.2302	4.5979	5.096	5.7142	6.3876	7.0535	7.6489	8.1325	8.4809	8.6889	8.765	8.7274	8.5973	8.4063	8.1834	7.9486	7.7245	7.5218	7.3422	7.1908	7.0662	6.9666	6.8887
0.9625	62.3077	2.618	2.6334	2.6489	2.6662	2.6859	2.7073	2.7287	2.7531	2.7809	2.8102	2.8422	2.878	2.9153	2.9582	3.003	3.0563	3.1135	3.1773	3.2523	3.3359	3.4324	3.5445	3.6777	3.8425	4.0554	4.3494	4.7563	5.2911	5.9283	6.5951	7.2321	7.7838	8.2144	8.5085	8.6634	8.692	8.6133	8.4517	8.2386	8.0017	7.7599	7.5338	7.3321	7.1553	7.0077	6.8863	6.7901	6.7151
0.975	64.6154	2.6313	2.6464	2.6622	2.6801	2.7007	2.7225	2.7443	2.7692	2.7981	2.8278	2.8605	2.8975	2.9362	2.9803	3.027	3.0821	3.1418	3.2083	3.2867	3.3746	3.4761	3.595	3.7384	3.9166	4.1524	4.481	4.9269	5.493	6.1401	6.7922	7.3945	7.8987	8.2757	8.516	8.6181	8.6016	8.4846	8.2944	8.0616	7.8139	7.5677	7.3416	7.1424	6.9697	6.8267	6.7091	6.6168	6.545
0.9875	66.9231	2.6448	2.6598	2.676	2.6946	2.716	2.7382	2.7605	2.7859	2.8159	2.846	2.8795	2.9177	2.9577	3.0032	3.052	3.1091	3.1713	3.2408	3.3227	3.4151	3.5223	3.6487	3.8036	3.9978	4.2598	4.6253	5.1081	5.6986	6.3469	6.9769	7.5393	7.9934	8.3163	8.5019	8.5543	8.4936	8.3423	8.1261	7.877	7.6212	7.3732	7.149	6.9538	6.7862	6.6488	6.5355	6.4473	6.3791
1	69.2308	2.6586	2.6737	2.6902	2.7095	2.7316	2.7543	2.7771	2.8034	2.8341	2.8647	2.8991	2.9386	2.9798	3.0269	3.078	3.1371	3.2021	3.2749	3.3606	3.4578	3.5712	3.7062	3.874	4.087	4.3786	4.7821	5.298	5.9048	6.546	7.147	7.6655	8.0677	8.3364	8.4678	8.4722	8.3703	8.1872	7.9481	7.6861	7.4253	7.1776	6.9573	6.7675	6.606	6.4746	6.3661	6.2821	6.2179
1.0125	71.5385	2.6727	2.688	2.705	2.7249	2.7475	2.7707	2.7943	2.8215	2.8529	2.884	2.9196	2.9603	3.0027	3.0515	3.1052	3.1663	3.2341	3.3107	3.4003	3.5028	3.623	3.7678	3.9503	4.1854	4.5094	4.9502	5.4939	6.1087	6.7343	7.301	7.7722	8.1214	8.3346	8.4145	8.3717	8.2324	8.0201	7.7622	7.4905	7.2274	6.9825	6.7676	6.5843	6.4297	6.3049	6.2015	6.1222	6.0618
1.025	73.8462	2.6872	2.703	2.7206	2.7408	2.7638	2.7876	2.8122	2.8401	2.8722	2.904	2.9409	2.9828	3.0265	3.0772	3.1336	3.1968	3.2676	3.3483	3.442	3.5503	3.6781	3.8339	4.0336	4.294	4.6523	5.1282	5.6928	6.3072	6.9101	7.4375	7.8588	8.1542	8.3123	8.3422	8.2549	8.0807	7.8429	7.5697	7.2916	7.029	6.7889	6.5809	6.4052	6.258	6.1402	6.0424	5.9675	5.9111
1.0375	76.1538	2.7021	2.7185	2.7368	2.7572	2.7806	2.8049	2.8306	2.8594	2.892	2.9247	2.9631	3.0062	3.0513	3.104	3.1631	3.2286	3.3026	3.3877	3.486	3.6006	3.7371	3.9056	4.1248	4.4137	4.807	5.3139	5.8919	6.4978	7.0714	7.5554	7.9249	8.1652	8.2701	8.2507	8.1227	7.9162	7.657	7.3721	7.0909	6.8313	6.598	6.3984	6.231	6.0918	5.9811	5.8888	5.8183	5.7659
1.05	78.4615	2.7175	2.7346	2.7538	2.7742	2.7979	2.8227	2.8497	2.8793	2.9126	2.9463	2.9862	3.0305	3.0771	3.132	3.1939	3.2619	3.3393	3.4291	3.5323	3.654	3.8003	3.9835	4.2249	4.5449	4.9725	5.5046	6.0882	6.678	7.2165	7.6538	7.9703	8.1551	8.2084	8.1418	7.9758	7.7409	7.464	7.171	6.8898	6.6359	6.411	6.2207	6.0623	5.9313	5.8276	5.7411	5.6748	5.6263
1.0625	80.7692	2.7335	2.7513	2.7714	2.7918	2.8158	2.8411	2.8694	2.8999	2.9338	2.9689	3.0103	3.0559	3.1042	3.1613	3.2259	3.2967	3.3777	3.4726	3.5812	3.7108	3.8682	4.0685	4.335	4.6875	5.1471	5.6977	6.2787	6.8453	7.3441	7.732	7.994	8.1246	8.1269	8.0166	7.8152	7.5561	7.2653	6.968	6.6899	6.4438	6.2287	6.0484	5.8994	5.7767	5.6801	5.5991	5.5369	5.492
1.075	83.0769	2.75	2.7686	2.7897	2.81	2.8345	2.8603	2.8898	2.9211	2.9559	2.9924	3.0353	3.0823	3.1325	3.192	3.2593	3.3331	3.4181	3.5183	3.633	3.7717	3.9416	4.1617	4.4557	4.8412	5.3287	5.8901	6.4609	6.9979	7.4531	7.7895	7.9962	8.0739	8.0268	7.8758	7.6426	7.3634	7.0627	6.7647	6.4926	6.256	6.052	5.8824	5.743	5.6283	5.5383	5.4629	5.4044	5.3631
1.0875	85.3846	2.7673	2.7866	2.8084	2.829	2.854	2.8803	2.911	2.9432	2.9788	3.0169	3.0614	3.1097	3.1622	3.224	3.294	3.3714	3.4605	3.5665	3.688	3.8368	4.0214	4.2639	4.5874	5.0048	5.5146	6.0793	6.6326	7.1343	7.5425	7.826	7.9775	8.0036	7.9094	7.7207	7.4598	7.1645	6.858	6.5627	6.2991	6.0736	5.8813	5.7225	5.5927	5.4859	5.4024	5.3323	5.2772	5.2391
1.1	87.6923	2.7852	2.8052	2.8278	2.8488	2.8743	2.9012	2.9329	2.966	3.0025	3.0424	3.0884	3.1384	3.1933	3.2575	3.3303	3.4115	3.5053	3.6175	3.7469	3.907	4.1086	4.3762	4.7299	5.1767	5.7024	6.2621	6.7914	7.2531	7.6116	7.8405	7.9382	7.9134	7.7757	7.5524	7.2681	6.9611	6.6527	6.3635	6.1106	5.8975	5.7173	5.5693	5.4488	5.3494	5.272	5.2069	5.155	5.1199
1.1125	90	2.8039	2.8246	2.8476	2.8694	2.8954	2.9231	2.9556	2.9898	3.0273	3.0689	3.1165	3.1682	3.2258	3.2926	3.3682	3.4537	3.5525	3.6714	3.8099	3.983	4.2041	4.4989	4.8828	5.3545	5.8889	6.4361	6.9352	7.3532	7.6598	7.8338	7.8785	7.8048	7.6266	7.3726	7.0695	6.7551	6.4486	6.1685	5.9279	5.7278	5.56	5.4225	5.3112	5.2187	5.1468	5.0866	5.0375	5.0051
1.125	92.3077	2.8234	2.8446	2.8681	2.8908	2.9174	2.9461	2.9792	3.0144	3.053	3.0965	3.1457	3.1993	3.2598	3.3292	3.408	3.4982	3.6025	3.7289	3.8775	4.0655	4.3088	4.6322	5.0447	5.5358	6.0715	6.5991	7.0625	7.4335	7.6868	7.8059	7.799	7.6788	7.4634	7.1832	6.8657	6.5483	6.2474	5.9786	5.752	5.5653	5.4096	5.2822	5.1794	5.0934	5.0266	4.9708	4.9244	4.8943
1.1375	94.6154	2.8439	2.8655	2.8892	2.9131	2.9404	2.9702	3.0037	3.04	3.0798	3.1252	3.176	3.2318	3.2953	3.3676	3.4498	3.5451	3.6556	3.7904	3.9506	4.1557	4.4234	4.7759	5.214	5.7181	6.2475	6.7489	7.1721	7.4934	7.6919	7.7572	7.7001	7.5366	7.2877	6.9857	6.6587	6.3424	6.0504	5.7953	5.5832	5.4099	5.2659	5.148	5.0532	4.9732	4.9109	4.8594	4.8154	4.7874
1.15	96.9231	2.8653	2.8873	2.9112	2.9363	2.9642	2.9952	3.0293	3.0667	3.1078	3.155	3.2076	3.2658	3.3324	3.4079	3.4938	3.5948	3.7122	3.8561	4.0299	4.2543	4.5482	4.9292	5.3884	5.8983	6.414	6.8837	7.2626	7.5322	7.6755	7.688	7.5825	7.3792	7.101	6.7821	6.4504	6.1393	5.8589	5.6187	5.4217	5.2615	5.1287	5.0197	4.9322	4.8577	4.7996	4.7519	4.7102	4.6841
1.1625	99.2308	2.8877	2.91	2.934	2.9604	2.989	3.0213	3.0559	3.0944	3.137	3.1861	3.2406	3.3015	3.3713	3.4503	3.5404	3.6474	3.7727	3.9269	4.1161	4.3622	4.6834	5.0907	5.5655	6.0739	6.569	7.0014	7.3332	7.5496	7.6379	7.5988	7.4477	7.2083	6.9054	6.5745	6.2428	5.9404	5.6741	5.4499	5.2679	5.1202	4.9977	4.8969	4.8161	4.7466	4.6921	4.6479	4.6085	4.5839
1.175	101.538	2.9112	2.9338	2.9579	2.9856	3.0148	3.0483	3.0837	3.1234	3.1676	3.2186	3.2751	3.3389	3.4121	3.4949	3.5897	3.7035	3.8375	4.0034	4.2104	4.48	4.8284	5.2587	5.7426	6.2423	6.7105	7.1009	7.3832	7.5451	7.5792	7.4903	7.2968	7.0253	6.7027	6.365	6.0376	5.7473	5.4966	5.2888	5.1213	4.9854	4.8726	4.7791	4.7045	4.6395	4.5884	4.5473	4.51	4.4868
1.1875	103.846	2.9357	2.9586	2.9829	3.0118	3.0417	3.0764	3.1127	3.1538	3.1997	3.2526	3.3112	3.3782	3.455	3.5419	3.6422	3.7634	3.9073	4.0867	4.3133	4.6078	4.9823	5.4307	5.917	6.4005	6.8365	7.1812	7.4118	7.5188	7.4999	7.3635	7.1311	6.8321	6.495	6.1554	5.8368	5.5608	5.3268	5.1355	4.9819	4.8568	4.753	4.666	4.5969	4.5362	4.4879	4.4497	4.4145	4.3926
1.2	106.154	2.9613	2.9845	3.0092	3.0391	3.0698	3.1056	3.1431	3.1857	3.2334	3.2883	3.3491	3.4196	3.5003	3.5917	3.6982	3.8274	3.9825	4.1773	4.4256	4.7455	5.1436	5.6043	6.0858	6.5467	6.9452	7.2413	7.4188	7.4709	7.4006	7.2193	6.9523	6.6308	6.2844	5.9481	5.6416	5.3821	5.1654	4.9898	4.8492	4.734	4.6383	4.5573	4.493	4.4363	4.3906	4.3548	4.322	4.3011
1.2125	108.462	2.9881	3.0116	3.0367	3.0676	3.0992	3.136	3.175	3.2192	3.2688	3.3259	3.3892	3.4632	3.5481	3.6446	3.758	3.8963	4.0641	4.2762	4.5476	4.8925	5.3102	5.7769	6.2467	6.6787	7.0352	7.2803	7.4039	7.4019	7.282	7.0592	6.7621	6.4232	6.0732	5.7445	5.4537	5.2116	5.0122	4.8515	4.7226	4.6165	4.5281	4.4525	4.3924	4.3396	4.2962	4.2626	4.232	4.212
1.225	110.769	3.016	3.0399	3.0656	3.0975	3.1301	3.1679	3.2085	3.2544	3.3062	3.3656	3.4315	3.5094	3.5988	3.7011	3.822	3.9706	4.1528	4.384	4.6793	5.0475	5.4798	5.9458	6.3969	6.7949	7.1055	7.2977	7.3671	7.3121	7.1452	6.8847	6.5623	6.2118	5.8635	5.5468	5.2735	5.0495	4.8668	4.7201	4.6018	4.5039	4.4221	4.3513	4.2951	4.2459	4.2046	4.1728	4.1444	4.1253
1.2375	113.077	3.0452	3.0695	3.0961	3.1288	3.1625	3.2013	3.2437	3.2916	3.3455	3.4076	3.4765	3.5583	3.6529	3.7613	3.891	4.051	4.2493	4.5014	4.8203	5.2088	5.6499	6.1079	6.5341	6.8934	7.1551	7.2932	7.3084	7.2022	6.9914	6.6977	6.3554	5.9989	5.6574	5.3559	5.102	4.8958	4.7291	4.595	4.4863	4.3958	4.3199	4.2535	4.2006	4.1549	4.1154	4.0851	4.0591	4.0408
1.25	115.385	3.0758	3.1005	3.1282	3.1617	3.1966	3.2366	3.2808	3.3309	3.3871	3.4522	3.5243	3.6105	3.7104	3.826	3.9653	4.1383	4.3544	4.6282	4.9696	5.3743	5.8178	6.2612	6.6567	6.9725	7.1832	7.2665	7.2282	7.073	6.822	6.4999	6.1436	5.7867	5.4566	5.1731	4.9393	4.7504	4.5984	4.4758	4.3755	4.2917	4.2211	4.1589	4.1089	4.0664	4.0286	3.9997	3.9758	3.9583
1.2625	119.231	3.1078	3.1332	3.1621	3.1963	3.2326	3.2739	3.32	3.3724	3.4311	3.4995	3.5753	3.6661	3.772	3.8957	4.0459	4.2333	4.4685	4.7644	5.1258	5.5416	5.9807	6.4032	6.7626	7.0314	7.1894	7.2175	7.127	6.9258	6.6388	6.2938	5.9292	5.5776	5.263	4.9993	4.7855	4.6129	4.4744	4.3619	4.269	4.1912	4.1255	4.0671	4.0198	3.9802	3.9441	3.9163	3.8945	3.8778
1.275	123.077	3.1416	3.1677	3.198	3.233	3.2708	3.3135	3.3614	3.4165	3.4779	3.55	3.6299	3.7256	3.8382	3.9709	4.1333	4.3366	4.5917	4.909	5.287	5.7079	6.136	6.531	6.8504	7.0692	7.1732	7.1465	7.0056	6.7616	6.4434	6.0813	5.7147	5.3735	5.0776	4.8347	4.6403	4.4825	4.3562	4.2528	4.1664	4.0942	4.0328	3.9779	3.933	3.896	3.8617	3.8348	3.815	3.799
1.2875	126.923	3.1773	3.2042	3.2361	3.2718	3.3113	3.3555	3.4055	3.4633	3.5277	3.6038	3.6883	3.7896	3.9095	4.0526	4.2283	4.4486	4.7239	5.0607	5.4509	5.8708	6.281	6.6432	6.9185	7.0851	7.1343	7.0539	6.865	6.582	6.238	5.8653	5.5027	5.1763	4.9013	4.6793	4.5032	4.359	4.2435	4.1481	4.0675	4.0003	3.9428	3.8911	3.8484	3.8139	3.7813	3.7553	3.7372	3.722
1.3	130.769	3.2151	3.2431	3.2766	3.3131	3.3543	3.4004	3.4524	3.5132	3.5809	3.6613	3.7512	3.8586	3.9865	4.1413	4.3315	4.5698	4.8646	5.218	5.6149	6.0272	6.4137	6.738	6.9655	7.0786	7.0729	6.9401	6.7063	6.3891	6.0254	5.6483	5.2952	4.9874	4.7345	4.5328	4.3735	4.2416	4.1357	4.0472	3.9719	3.9093	3.8552	3.8067	3.766	3.7336	3.7027	3.6776	3.6609	3.6465
1.3125	134.615	3.2555	3.2846	3.3198	3.3573	3.4003	3.4482	3.5026	3.5666	3.638	3.7231	3.819	3.9333	4.0702	4.2375	4.4433	4.6997	5.0124	5.3786	5.7765	6.1748	6.5318	6.8139	6.9908	7.0492	6.989	6.8062	6.5313	6.1852	5.8078	5.4329	5.0943	4.8079	4.5775	4.395	4.2506	4.1296	4.0323	3.9501	3.8793	3.8209	3.7698	3.7244	3.6857	3.6551	3.626	3.6018	3.5862	3.5726
1.325	138.462	3.2987	3.3291	3.366	3.4046	3.4495	3.4996	3.5566	3.624	3.6995	3.7897	3.8922	4.0141	4.161	4.3419	4.5638	4.8377	5.1659	5.54	5.9328	6.3109	6.6328	6.8695	6.9936	6.9967	6.8833	6.6532	6.3416	5.9723	5.5881	5.2216	4.9018	4.6384	4.4298	4.2649	4.1339	4.0226	3.933	3.8562	3.7897	3.735	3.6867	3.644	3.6073	3.5782	3.5509	3.5277	3.513	3.5001
1.3375	142.308	3.3451	3.3769	3.4156	3.4554	3.5023	3.5548	3.6148	3.6859	3.7659	3.8616	3.9716	4.102	4.2595	4.4547	4.6926	4.9827	5.323	5.6998	6.0814	6.433	6.7155	6.9035	6.9733	6.9213	6.7563	6.4826	6.1389	5.7533	5.3691	5.0167	4.7188	4.4791	4.2912	4.142	4.0226	3.9201	3.8373	3.7653	3.7026	3.6513	3.6055	3.5656	3.5308	3.5029	3.4775	3.4552	3.4412	3.429
1.35	146.154	3.3952	3.4285	3.469	3.5104	3.5593	3.6145	3.6779	3.753	3.838	3.9397	4.0576	4.1971	4.366	4.5758	4.8291	5.1332	5.4813	5.8551	6.2192	6.5394	6.7782	6.9145	6.9296	6.8232	6.6091	6.2955	5.926	5.5309	5.1534	4.8201	4.5463	4.3295	4.1607	4.0255	3.9162	3.8218	3.7449	3.6771	3.6182	3.5698	3.5264	3.489	3.4561	3.4293	3.4056	3.3843	3.3708	3.3593
1.3625	150	3.4495	3.4844	3.5268	3.57	3.6212	3.6793	3.7465	3.8258	3.9163	4.0244	4.1506	4.3	4.4807	4.7045	4.972	5.2871	5.6383	6.0033	6.3442	6.6281	6.8198	6.9023	6.8624	6.703	6.4423	6.0942	5.7054	5.3081	4.9437	4.6332	4.3843	4.1896	4.0377	3.9147	3.8141	3.7272	3.6555	3.5915	3.5361	3.4903	3.4491	3.4142	3.383	3.3572	3.3351	3.3149	3.3019	3.2908
1.375	153.846	3.5087	3.5453	3.5895	3.6349	3.6886	3.7498	3.8212	3.9049	4.0012	4.116	4.251	4.4105	4.6031	4.8402	5.1198	5.4422	5.7913	6.1415	6.4542	6.6971	6.839	6.8664	6.7718	6.5611	6.2578	5.8815	5.4801	5.088	4.7421	4.457	4.2327	4.0582	3.9213	3.8089	3.7162	3.6359	3.5689	3.5084	3.4564	3.4127	3.3738	3.3409	3.3115	3.2865	3.2659	3.2468	3.2343	3.2235
1.3875	157.692	3.5735	3.6118	3.6579	3.7057	3.762	3.8267	3.9027	3.9908	4.0932	4.2151	4.3586	4.5283	4.7324	4.9813	5.2704	5.596	5.9377	6.2676	6.5464	6.7446	6.8349	6.8063	6.6581	6.3984	6.0579	5.6593	5.2532	4.8734	4.5504	4.2921	4.0911	3.9349	3.8108	3.7078	3.6218	3.5476	3.4848	3.4276	3.3788	3.337	3.3002	3.2693	3.2415	3.2174	3.198	3.18	3.168	3.1575
1.4	161.538	3.6444	3.6846	3.7325	3.7829	3.8421	3.9104	3.991	4.0836	4.1923	4.3211	4.4732	4.6527	4.8673	5.1262	5.4216	5.7458	6.0746	6.379	6.6195	6.7698	6.8062	6.7222	6.5214	6.217	5.8443	5.4312	5.028	4.6667	4.3699	4.1382	3.9585	3.8184	3.7054	3.6108	3.5307	3.462	3.403	3.349	3.3033	3.2631	3.2285	3.1991	3.1729	3.1496	3.1313	3.1144	3.103	3.0927
1.4125	165.385	3.722	3.764	3.8137	3.8669	3.9291	4.001	4.0863	4.1834	4.2983	4.4339	4.5939	4.7826	5.0064	5.2726	5.5708	5.8887	6.1996	6.4731	6.6718	6.7716	6.7528	6.614	6.3628	6.0184	5.6199	5.2001	4.8074	4.4701	4.201	3.9947	3.8344	3.7082	3.6046	3.5176	3.4425	3.3789	3.3234	3.2726	3.2297	3.191	3.1585	3.1304	3.1058	3.0832	3.0658	3.05	3.0391	3.029
1.425	169.231	3.8064	3.8504	3.9016	3.9578	4.0228	4.0983	4.1884	4.2896	4.4103	4.5523	4.7194	4.9162	5.1475	5.4184	5.7153	6.0225	6.3105	6.5486	6.702	6.7491	6.6745	6.4821	6.184	5.8043	5.3877	4.9697	4.5946	4.2851	4.0439	3.8609	3.7175	3.6033	3.5081	3.4276	3.3572	3.2981	3.2459	3.1983	3.1579	3.1206	3.0901	3.063	3.0399	3.0181	3.0015	2.9866	2.9763	2.9664
1.4375	173.077	3.8976	3.9435	3.9961	4.0552	4.123	4.202	4.2961	4.4014	4.5272	4.6751	4.8482	5.0519	5.2885	5.561	5.8527	6.1441	6.4043	6.6035	6.7087	6.7016	6.5715	6.3265	5.9863	5.5781	5.1511	4.7433	4.3918	4.1123	3.898	3.7358	3.6071	3.5032	3.4153	3.3406	3.2744	3.2194	3.1703	3.1259	3.0876	3.0518	3.0231	2.9969	2.9753	2.9542	2.9384	2.9242	2.9145	2.9048
1.45	176.923	3.9949	4.0425	4.0964	4.1581	4.2286	4.3106	4.4085	4.5173	4.6476	4.8004	4.9784	5.1873	5.4271	5.6978	5.9802	6.2514	6.4796	6.6364	6.6903	6.6284	6.4438	6.1493	5.7715	5.3423	4.9139	4.5241	4.201	3.9521	3.7625	3.6183	3.5022	3.4076	3.3259	3.2564	3.1942	3.1428	3.0965	3.0553	3.0189	2.9847	2.9576	2.9321	2.9118	2.8915	2.8763	2.863	2.8535	2.8443
1.4625	180.769	4.0971	4.1464	4.2012	4.2653	4.3381	4.4228	4.5237	4.6355	4.7695	4.9261	5.1078	5.3202	5.5606	5.8264	6.0954	6.3424	6.5344	6.6448	6.6461	6.5287	6.2914	5.9518	5.5425	5.1007	4.6797	4.3151	4.0232	3.8037	3.6362	3.5076	3.4023	3.3157	3.2396	3.1747	3.1163	3.0682	3.0244	2.9863	2.9515	2.9191	2.8933	2.8685	2.8493	2.83	2.8153	2.8027	2.7934	2.7849
1.475	184.615	4.2027	4.2532	4.3089	4.3748	4.4496	4.5364	4.6397	4.754	4.8907	5.0501	5.2341	5.4481	5.6867	5.944	6.1962	6.4141	6.5673	6.6284	6.5759	6.4035	6.1155	5.7352	5.3024	4.857	4.4523	4.1182	3.8588	3.6663	3.5182	3.4027	3.3069	3.2273	3.1561	3.0954	3.0407	2.9954	2.954	2.9187	2.8854	2.8548	2.8301	2.8062	2.7879	2.7696	2.7554	2.7434	2.7342	2.7263
1.4875	188.462	4.3094	4.361	4.4171	4.4846	4.5609	4.6493	4.7542	4.8704	5.0088	5.17	5.355	5.5689	5.8029	6.0487	6.2794	6.4652	6.5756	6.5862	6.4793	6.253	5.9181	5.5027	5.0544	4.6156	4.2349	3.935	3.7071	3.5387	3.4073	3.3028	3.2153	3.1418	3.0753	3.0184	2.9672	2.9244	2.8851	2.8523	2.8204	2.7918	2.7679	2.7449	2.7274	2.7103	2.6964	2.6852	2.6759	2.6687
1.5	192.308	4.4147	4.4671	4.5234	4.592	4.6694	4.7589	4.8647	4.9822	5.1215	5.2834	5.468	5.6797	5.907	6.138	6.3441	6.4941	6.5588	6.5175	6.356	6.0773	5.6994	5.2572	4.803	4.3803	4.0304	3.7658	3.5675	3.4198	3.3024	3.2076	3.1272	3.0592	2.9971	2.9436	2.8958	2.8551	2.8178	2.787	2.7567	2.73	2.7067	2.6848	2.6677	2.6519	2.6382	2.6279	2.6186	2.6118
1.5125		4.5158	4.5688	4.6251	4.6943	4.7725	4.8627	4.9687	5.087	5.2262	5.3879	5.5711	5.779	5.9966	6.2097	6.3883	6.4994	6.5159	6.4215	6.2051	5.8778	5.4632	5.002	4.5526	4.1553	3.8405	3.6104	3.4385	3.3081	3.2027	3.1164	3.0421	2.979	2.9211	2.8708	2.8261	2.7874	2.752	2.7228	2.6942	2.6691	2.6464	2.6257	2.609	2.5945	2.581	2.5715	2.5623	2.5558
1.525		4.6101	4.6633	4.7195	4.789	4.8676	4.958	5.0638	5.1824	5.3207	5.4814	5.6621	5.8642	6.0704	6.2623	6.4092	6.4785	6.4462	6.297	6.0286	5.6563	5.2119	4.7419	4.3077	3.9434	3.6659	3.4678	3.3187	3.2029	3.1078	3.0289	2.9598	2.9012	2.8473	2.8	2.7582	2.7212	2.6877	2.6596	2.6328	2.6092	2.587	2.5676	2.5512	2.5379	2.5245	2.516	2.507	2.5005
1.5375		4.6947	4.748	4.804	4.8735	4.9522	5.0425	5.1476	5.2662	5.4032	5.5622	5.739	5.9339	6.1252	6.2937	6.4061	6.4311	6.3479	6.1453	5.8267	5.4148	4.9492	4.4815	4.0728	3.7472	3.5065	3.3365	3.2069	3.1028	3.017	2.9445	2.8802	2.8256	2.7754	2.731	2.6917	2.6565	2.6247	2.5976	2.5725	2.5501	2.5285	2.5104	2.4943	2.482	2.469	2.4613	2.4525	2.446
1.55		4.7671	4.8203	4.876	4.9454	5.024	5.1139	5.2182	5.3363	5.4717	5.628	5.8005	5.9858	6.1607	6.3021	6.3779	6.3565	6.221	5.9663	5.6008	5.1561	4.6798	4.2262	3.8518	3.5676	3.3614	3.2152	3.1017	3.0078	2.9297	2.8632	2.803	2.7519	2.7053	2.6637	2.6266	2.593	2.5631	2.5367	2.5133	2.4917	2.4709	2.4541	2.4384	2.4267	2.4143	2.4073	2.3988	2.3921
1.5625		4.825	4.878	4.9335	5.0026	5.0809	5.1705	5.2738	5.3909	5.5241	5.6778	5.8443	6.0192	6.1747	6.2867	6.323	6.2536	6.0661	5.76	5.3531	4.8843	4.4088	3.9807	3.6473	3.4045	3.2288	3.1023	3.0022	2.917	2.8457	2.7845	2.7282	2.6802	2.6368	2.5979	2.5628	2.5309	2.5026	2.4769	2.455	2.4342	2.4141	2.3986	2.3836	2.3721	2.3605	2.354	2.3458	2.3389
1.575		4.8663	4.9192	4.9744	5.0432	5.1212	5.2105	5.3124	5.4288	5.5598	5.7099	5.8699	6.0315	6.1656	6.2459	6.2396	6.1209	5.882	5.5288	5.0866	4.6041	4.1421	3.7502	3.4611	3.2568	3.1071	2.9965	2.9077	2.83	2.7645	2.7082	2.6555	2.6102	2.5697	2.5334	2.5002	2.4699	2.4432	2.4183	2.3977	2.3775	2.3583	2.344	2.3296	2.3181	2.3076	2.3011	2.2934	2.2865
1.5875		4.8894	4.9423	4.9974	5.0659	5.1434	5.2323	5.3331	5.4489	5.5774	5.7234	5.8756	6.0227	6.133	6.178	6.1283	5.9597	5.6705	5.2742	4.805	4.321	3.8854	3.5379	3.293	3.1227	2.9946	2.8965	2.8174	2.7463	2.6859	2.6341	2.5849	2.542	2.504	2.47	2.4387	2.4101	2.3848	2.3607	2.3411	2.3216	2.3033	2.2902	2.2766	2.2648	2.2555	2.2489	2.2416	2.2348
1.6		4.8931	4.946	5.0012	5.0695	5.1468	5.2352	5.3351	5.4497	5.5758	5.7177	5.8608	5.9911	6.0748	6.0832	5.9876	5.7687	5.4318	4.9987	4.5134	4.0416	3.6442	3.3457	3.142	3.0001	2.8895	2.802	2.7307	2.6658	2.6097	2.5619	2.5161	2.4755	2.4396	2.4077	2.3783	2.3514	2.3272	2.3041	2.2853	2.2666	2.2493	2.2372	2.2242	2.2124	2.2041	2.1972	2.1904	2.1839
1.6125		4.8766	4.9297	4.9851	5.0532	5.1305	5.2187	5.3179	5.4314	5.5551	5.6915	5.8245	5.9359	5.9907	5.9596	5.8172	5.5495	5.1685	4.7068	4.2178	3.7725	3.423	3.1739	3.0059	2.8869	2.7907	2.7118	2.6473	2.588	2.5358	2.4913	2.4489	2.4106	2.3765	2.3463	2.3189	2.2936	2.2705	2.2484	2.2302	2.2124	2.1962	2.1849	2.1725	2.1609	2.1533	2.1462	2.1398	2.1338
1.625		4.8397	4.8929	4.9487	5.0167	5.0944	5.1824	5.2806	5.3937	5.5144	5.6456	5.7663	5.8566	5.88	5.8073	5.6174	5.3019	4.8833	4.4034	3.9255	3.5203	3.224	3.021	2.8825	2.7814	2.6973	2.6255	2.5668	2.5127	2.464	2.4223	2.3833	2.3471	2.3147	2.286	2.2606	2.2367	2.2146	2.1936	2.1759	2.1591	2.144	2.1331	2.1213	2.1103	2.1029	2.0958	2.0898	2.0845
1.6375		4.7823	4.8357	4.8922	4.9602	5.0385	5.1265	5.224	5.336	5.4541	5.5782	5.6854	5.7521	5.7413	5.6257	5.3887	5.029	4.58	4.0953	3.6442	3.2903	3.0476	2.8846	2.7694	2.682	2.6083	2.5426	2.4889	2.4397	2.3941	2.3547	2.319	2.285	2.2542	2.2268	2.2031	2.1805	2.1594	2.1395	2.1224	2.1065	2.0926	2.0819	2.0706	2.0606	2.0531	2.0462	2.0402	2.0359
1.65		4.7052	4.7588	4.816	4.8844	4.9631	5.0512	5.1485	5.2595	5.3746	5.4907	5.5823	5.6224	5.5751	5.4155	5.1316	4.7332	4.2645	3.7905	3.3816	3.0855	2.8922	2.7616	2.6644	2.588	2.5231	2.4628	2.4134	2.3687	2.326	2.2885	2.2559	2.224	2.1948	2.1687	2.1466	2.125	2.1049	2.0861	2.0697	2.0547	2.042	2.0312	2.0204	2.0115	2.0037	1.9971	1.9913	1.9878
1.6625		4.6092	4.6631	4.7213	4.7901	4.8694	4.9577	5.0549	5.1648	5.276	5.3828	5.4556	5.4671	5.381	5.1759	4.8486	4.4188	3.9439	3.4978	3.1439	2.9065	2.7549	2.6491	2.5659	2.4984	2.4412	2.3857	2.3401	2.2994	2.2596	2.2238	2.1939	2.1641	2.1366	2.1117	2.0909	2.0703	2.0513	2.0334	2.018	2.0036	1.9921	1.9811	1.9709	1.9629	1.9549	1.9486	1.9429	1.9402
1.675		4.496	4.5503	4.6094	4.6788	4.7589	4.8474	4.9444	5.0529	5.1593	5.2544	5.3063	5.2855	5.1586	4.9092	4.5427	4.0918	3.6272	3.2262	2.935	2.7511	2.6321	2.5448	2.4732	2.4125	2.362	2.311	2.2688	2.2316	2.1949	2.1607	2.1331	2.105	2.0794	2.0559	2.0361	2.0164	1.9983	1.9816	1.9671	1.9533	1.9428	1.9316	1.922	1.9146	1.9067	1.9005	1.8951	1.893
1.6875		4.3679	4.4224	4.4825	4.5524	4.6332	4.7219	4.8185	4.925	5.0254	5.1065	5.1343	5.0786	4.9093	4.6172	4.2184	3.7603	3.3247	2.983	2.7549	2.6156	2.5208	2.4468	2.385	2.3301	2.2854	2.2383	2.1994	2.1652	2.1315	2.099	2.0733	2.0468	2.0232	2.0011	1.9821	1.9633	1.9461	1.9306	1.9168	1.9037	1.8939	1.883	1.8737	1.8665	1.8591	1.8528	1.8479	1.8461
1.7		4.2273	4.2819	4.3429	4.413	4.4945	4.5834	4.6793	4.7827	4.8753	4.9395	4.9397	4.8464	4.6343	4.3032	3.882	3.4344	3.0466	2.7722	2.601	2.4957	2.4181	2.3544	2.3008	2.2508	2.2109	2.1677	2.1318	2.0999	2.0694	2.0388	2.0147	1.9895	1.9679	1.9473	1.9289	1.9111	1.8945	1.8804	1.8671	1.8548	1.8453	1.8349	1.8258	1.8186	1.8119	1.8057	1.8012	1.7995
1.7125		4.077	4.1314	4.1934	4.2636	4.3456	4.4341	4.5289	4.6278	4.7103	4.754	4.7229	4.5899	4.3359	3.9718	3.5428	3.1259	2.8015	2.5935	2.4683	2.3874	2.3221	2.2664	2.2199	2.1744	2.1383	2.0989	2.0658	2.0358	2.0082	1.9798	1.957	1.9333	1.9135	1.8943	1.8763	1.8597	1.8437	1.8309	1.8177	1.8065	1.797	1.7871	1.7783	1.771	1.7652	1.7589	1.755	1.753
1.725		3.9204	3.9745	4.0369	4.1071	4.1892	4.2768	4.3696	4.4621	4.5313	4.5507	4.4847	4.3106	4.0172	3.6306	3.2119	2.8464	2.5936	2.4433	2.3517	2.2875	2.2316	2.1824	2.1418	2.1005	2.0675	2.0319	2.0012	1.9728	1.9477	1.9218	1.9002	1.878	1.8599	1.8418	1.8243	1.809	1.7935	1.7819	1.7686	1.7585	1.7489	1.7395	1.7311	1.7238	1.7187	1.7126	1.7092	1.7068
1.7375		3.7607	3.8141	3.8768	3.9466	4.0283	4.1144	4.2038	4.2872	4.3396	4.3303	4.2262	4.0109	3.6842	3.2893	2.9026	2.6049	2.4211	2.3152	2.2467	2.194	2.1455	2.1021	2.0662	2.0289	1.9983	1.9667	1.9382	1.9111	1.8879	1.8646	1.8442	1.8237	1.8068	1.7897	1.773	1.7588	1.7439	1.7332	1.7201	1.7107	1.7011	1.692	1.6842	1.6772	1.6725	1.6668	1.6637	1.6608
1.75		3.6012	3.6536	3.7162	3.7851	3.8658	3.9494	4.0335	4.1046	4.1354	4.0932	3.9489	3.6946	3.3445	2.9607	2.628	2.4048	2.2786	2.2033	2.15	2.1056	2.0631	2.025	1.9927	1.9594	1.9306	1.903	1.8764	1.8509	1.8291	1.8082	1.7889	1.7701	1.7542	1.7381	1.7222	1.709	1.695	1.6846	1.6722	1.663	1.6536	1.6448	1.6376	1.6313	1.6266	1.6214	1.6184	1.6151
1.7625		3.4446	3.4958	3.5578	3.6255	3.7043	3.7842	3.8605	3.9151	3.9198	3.8406	3.6552	3.3672	3.0091	2.6591	2.3964	2.2428	2.1584	2.1025	2.0597	2.021	1.984	1.9508	1.921	1.8917	1.8644	1.8406	1.816	1.7921	1.7715	1.7526	1.7344	1.7172	1.7018	1.6868	1.6719	1.6595	1.6464	1.6362	1.625	1.6157	1.6067	1.598	1.5916	1.5861	1.581	1.5765	1.5734	1.5699
1.775		3.2933	3.3431	3.404	3.4701	3.5458	3.6203	3.6856	3.719	3.6924	3.5732	3.3486	3.0371	2.6916	2.3978	2.2098	2.1107	2.0533	2.0095	1.9743	1.9396	1.9077	1.879	1.851	1.8255	1.7998	1.7791	1.7566	1.7345	1.7152	1.6978	1.6805	1.6649	1.65	1.636	1.622	1.6102	1.598	1.5881	1.5781	1.5689	1.5605	1.5519	1.5461	1.5413	1.5356	1.5321	1.5286	1.5251
1.7875		3.1486	3.197	3.2564	3.3204	3.3918	3.4585	3.5087	3.5158	3.4532	3.2927	3.0346	2.7156	2.407	2.1841	2.062	1.9992	1.9582	1.9225	1.8927	1.8613	1.834	1.8092	1.7829	1.7607	1.7369	1.7185	1.698	1.6778	1.66	1.6437	1.6272	1.6131	1.5986	1.5855	1.5723	1.561	1.5499	1.5403	1.5314	1.5226	1.5148	1.5066	1.5009	1.4965	1.4907	1.4878	1.4842	1.4809
1.8		3.0113	3.0582	3.1158	3.1771	3.2423	3.2983	3.3287	3.3041	3.2017	3.002	2.7216	2.4169	2.168	2.017	1.9425	1.9009	1.8698	1.84	1.8143	1.7859	1.7626	1.741	1.7167	1.6971	1.6754	1.6586	1.6401	1.6216	1.6055	1.5903	1.5745	1.5616	1.5478	1.5353	1.5231	1.512	1.502	1.4929	1.4846	1.4766	1.4693	1.4617	1.456	1.4515	1.4463	1.4434	1.4401	1.437
1.8125		2.8812	2.9267	2.982	3.0398	3.0967	3.1381	3.1432	3.0822	2.9384	2.7058	2.4213	2.1563	1.9788	1.8868	1.8413	1.8111	1.7862	1.7609	1.7384	1.7132	1.6932	1.674	1.6521	1.6345	1.6152	1.5996	1.5825	1.5659	1.5514	1.5374	1.5223	1.5105	1.4974	1.4853	1.4744	1.4634	1.4544	1.4458	1.4377	1.4307	1.4237	1.417	1.4112	1.4064	1.4023	1.3991	1.396	1.3934
1.825		2.7576	2.8018	2.8544	2.9073	2.9527	2.9748	2.949	2.8481	2.6652	2.4128	2.1485	1.9445	1.8339	1.781	1.7511	1.7274	1.7062	1.6848	1.6647	1.6431	1.6256	1.6083	1.589	1.573	1.5559	1.5413	1.5255	1.5108	1.4974	1.4847	1.4706	1.4594	1.4472	1.4359	1.426	1.4154	1.4072	1.3988	1.3911	1.3847	1.3781	1.372	1.3665	1.3614	1.3582	1.3547	1.3518	1.3498
1.8375		2.6398	2.6825	2.7314	2.7773	2.8072	2.8044	2.7425	2.6012	2.387	2.1358	1.9178	1.7823	1.7207	1.6894	1.6679	1.6481	1.6292	1.6114	1.5933	1.5753	1.5597	1.544	1.5269	1.5126	1.4974	1.4838	1.4693	1.4564	1.4437	1.4321	1.4193	1.4085	1.3972	1.3868	1.3777	1.3682	1.3606	1.3519	1.3449	1.3387	1.3324	1.3269	1.3218	1.3169	1.3141	1.3105	1.3076	1.3063
1.85		2.5264	2.5673	2.6109	2.6465	2.6558	2.6223	2.5208	2.3434	2.1141	1.8911	1.737	1.6598	1.6267	1.606	1.5891	1.5722	1.5553	1.5404	1.5242	1.5093	1.4952	1.481	1.466	1.4531	1.4396	1.4269	1.4139	1.4026	1.3905	1.3798	1.3684	1.3578	1.3475	1.3382	1.3296	1.3214	1.3142	1.3053	1.299	1.2926	1.2869	1.2819	1.2771	1.273	1.2698	1.2662	1.2638	1.2628
1.8625		2.4164	2.4543	2.4903	2.5108	2.4937	2.4242	2.2836	2.0816	1.8624	1.6927	1.6019	1.5628	1.5432	1.5276	1.5135	1.4991	1.4842	1.4716	1.4571	1.4447	1.4318	1.4192	1.4061	1.3944	1.3825	1.3703	1.3592	1.3488	1.3376	1.3276	1.3178	1.3074	1.2981	1.2897	1.2816	1.2744	1.2676	1.2591	1.2533	1.2468	1.2416	1.2372	1.2326	1.2293	1.2255	1.2219	1.2203	1.2192
1.875		2.3083	2.3414	2.3658	2.3651	2.3159	2.2078	2.035	1.8299	1.6502	1.5441	1.4992	1.4792	1.4653	1.4527	1.4404	1.4283	1.4156	1.4045	1.392	1.3813	1.3696	1.3583	1.347	1.3362	1.3257	1.3142	1.3046	1.2952	1.2851	1.2756	1.2674	1.2573	1.249	1.2411	1.2338	1.2272	1.2203	1.2132	1.2074	1.2013	1.1964	1.1926	1.1882	1.1853	1.1814	1.1778	1.1769	1.1753
1.8875		2.2005	2.2255	2.2328	2.2041	2.1185	1.9749	1.7872	1.6087	1.4887	1.4349	1.4145	1.4021	1.3909	1.3806	1.3698	1.3597	1.349	1.339	1.3283	1.3189	1.3082	1.2982	1.2886	1.2783	1.2692	1.259	1.2498	1.2416	1.2328	1.2237	1.2168	1.2076	1.2	1.1924	1.1859	1.1795	1.1729	1.1672	1.1616	1.1559	1.1515	1.1479	1.1439	1.1406	1.1373	1.1339	1.1328	1.1308
1.9		2.0904	2.1024	2.0857	2.023	1.9015	1.7352	1.5609	1.4353	1.3726	1.3488	1.3381	1.3286	1.3191	1.3109	1.3015	1.2931	1.2837	1.2747	1.2659	1.2572	1.2478	1.239	1.2305	1.221	1.213	1.2043	1.1952	1.1882	1.1807	1.1719	1.1659	1.158	1.1509	1.1439	1.1378	1.1316	1.1257	1.1206	1.1156	1.1104	1.1065	1.103	1.0994	1.0953	1.093	1.0901	1.0882	1.0861
1.9125		1.9741	1.9663	1.9188	1.8199	1.6719	1.5084	1.3788	1.3113	1.2849	1.2734	1.2657	1.2578	1.2499	1.2431	1.2352	1.2278	1.2194	1.2114	1.2043	1.1961	1.1881	1.1803	1.1726	1.1645	1.157	1.1499	1.1413	1.1351	1.1285	1.1204	1.1147	1.1081	1.1017	1.0954	1.0895	1.0833	1.0786	1.0735	1.0694	1.0648	1.061	1.0575	1.0545	1.0502	1.0481	1.046	1.0436	1.0416
1.925		1.8458	1.8109	1.7287	1.6	1.4484	1.3207	1.2487	1.2211	1.2102	1.2026	1.1957	1.1894	1.183	1.1768	1.1701	1.1634	1.1563	1.1491	1.1433	1.1356	1.1288	1.1219	1.1152	1.1088	1.101	1.0953	1.088	1.0821	1.0758	1.0692	1.0636	1.0575	1.0521	1.0464	1.0408	1.0348	1.0311	1.0262	1.0227	1.0186	1.0147	1.0111	1.0086	1.0052	1.0028	1.0012	0.9989	0.9973
1.9375		1.6982	1.6311	1.5185	1.3805	1.2587	1.1858	1.1566	1.1464	1.1404	1.1342	1.1277	1.1231	1.1177	1.1117	1.1058	1.0998	1.0941	1.0877	1.0824	1.0759	1.0698	1.0636	1.0581	1.0529	1.0453	1.0405	1.0347	1.0288	1.0225	1.0177	1.0121	1.0063	1.0018	0.9968	0.9916	0.9865	0.9827	0.9787	0.9751	0.9717	0.9681	0.9644	0.9619	0.9596	0.9574	0.9557	0.954	0.9524
1.95		1.5228	1.4267	1.303	1.1899	1.1209	1.0917	1.0811	1.0761	1.0715	1.0662	1.0608	1.0571	1.0521	1.0465	1.0413	1.0361	1.0315	1.0263	1.021	1.0159	1.0104	1.0051	1.0004	0.9958	0.9894	0.9848	0.9799	0.9742	0.9686	0.9647	0.9594	0.9543	0.9506	0.9463	0.9416	0.9376	0.9332	0.9304	0.9264	0.9238	0.9207	0.9174	0.9148	0.9128	0.911	0.9093	0.9081	0.9067
1.9625		1.3123	1.2065	1.1067	1.0442	1.019	1.0095	1.0043	1.0004	0.9969	0.9925	0.9885	0.985	0.9807	0.9757	0.9715	0.9673	0.9631	0.9592	0.9542	0.9506	0.946	0.9415	0.9376	0.9328	0.9286	0.9239	0.9196	0.9147	0.9104	0.9067	0.902	0.8982	0.895	0.8914	0.8878	0.8844	0.88	0.8777	0.8739	0.8717	0.8692	0.867	0.8643	0.8624	0.8609	0.8594	0.8587	0.8575
1.975		1.0568	0.9777	0.9284	0.9082	0.9019	0.8983	0.8954	0.892	0.8899	0.8865	0.8843	0.8805	0.878	0.8741	0.8714	0.8683	0.8648	0.862	0.8583	0.8559	0.8525	0.849	0.8462	0.8421	0.8396	0.8357	0.8325	0.8292	0.8263	0.8228	0.8195	0.8173	0.8144	0.8116	0.8093	0.8067	0.8036	0.8013	0.7986	0.7967	0.7947	0.7934	0.7913	0.79	0.7885	0.7876	0.787	0.7861
1.9875		0.7153	0.6871	0.677	0.6734	0.6719	0.6706	0.6696	0.6678	0.6669	0.6648	0.6641	0.6614	0.6607	0.6586	0.6575	0.6557	0.654	0.6524	0.6505	0.6495	0.6477	0.6457	0.6445	0.6426	0.641	0.639	0.6378	0.6361	0.6347	0.6327	0.6311	0.6301	0.6283	0.627	0.6259	0.6246	0.6233	0.6218	0.6204	0.6194	0.6182	0.6176	0.6168	0.6162	0.615	0.6149	0.6143	0.6139
2		0.0014	0.0012	0.001	0.0008	0.0007	0.0005	0.0004	0.0003	0.0002	0.0001	0.0001	0	0	0	0	0	0	0	0	0	0	0	0	0	0	0	0	0	0	0	0	0	0	0	0	0	0	0	0	0	0	0	0	0	0	0	0	0
[truncated: 73 more columns]

## Sheet: 3a
filling factor	Magnetic field (T)	MCD (avg.)
1.5441	0	0.0007	0.0006	0.0008	0.0017	0.0022	0.0024	0.0031	0.0039	0.0046	0.0048	0.0049	0.0062	0.0065	0.0072	0.0081	0.0084	0.0085	0.0096	0.0105	0.0107	0.0108	0.0116	0.012	0.013	0.0137	0.0139	0.0151	0.0152	0.0151	0.0165	0.0167	0.0182	0.0189	0.0212	0.0222	0.0237	0.0241	0.0262	0.0295	0.0293	0.0287	0.0281	0.029	0.0327	0.0369	0.0386	0.0384	0.0385
1.5378	0.1	0.0002	0.0008	0.0013	0.0016	0.0025	0.0033	0.0034	0.004	0.0047	0.0055	0.0057	0.0059	0.0069	0.0073	0.0081	0.0087	0.0094	0.0103	0.011	0.011	0.0116	0.0129	0.0129	0.0138	0.0139	0.0149	0.0152	0.0155	0.0162	0.0163	0.0174	0.0183	0.0202	0.0214	0.0237	0.0244	0.0246	0.0272	0.03	0.0305	0.0297	0.0289	0.0298	0.0338	0.0381	0.0399	0.0392	0.0394
1.5315	0.2	0.001	0.0008	0.0007	0.002	0.0024	0.0027	0.0028	0.0041	0.0048	0.0054	0.0064	0.0071	0.0071	0.0078	0.0086	0.0088	0.0096	0.0099	0.0108	0.0114	0.0119	0.013	0.0129	0.0139	0.0141	0.0149	0.0155	0.016	0.0165	0.0174	0.0175	0.0184	0.0205	0.0221	0.0241	0.0248	0.025	0.0273	0.0309	0.0312	0.0307	0.0303	0.0307	0.0351	0.0386	0.0405	0.0399	0.0399
1.5252	0.3	0.0007	0.0009	0.0012	0.002	0.002	0.0029	0.0038	0.0048	0.0047	0.0053	0.006	0.0067	0.0071	0.0078	0.0086	0.0091	0.0091	0.0104	0.0112	0.0113	0.0117	0.0129	0.0138	0.0139	0.015	0.0151	0.016	0.0162	0.017	0.0176	0.0186	0.0198	0.021	0.0227	0.0249	0.0256	0.0258	0.028	0.0309	0.0315	0.0317	0.0314	0.032	0.0357	0.0399	0.0414	0.0412	0.0413
1.5189	0.4	0.0015	0.001	0.0018	0.002	0.0023	0.0026	0.0035	0.0045	0.0049	0.0057	0.0063	0.0064	0.007	0.0081	0.0088	0.0098	0.0099	0.0112	0.0114	0.0118	0.0121	0.0137	0.0138	0.0147	0.015	0.0156	0.0163	0.0164	0.0171	0.0175	0.0191	0.02	0.0208	0.0231	0.0252	0.0264	0.0265	0.0286	0.032	0.0324	0.0323	0.0317	0.0324	0.0364	0.0411	0.0422	0.0416	0.0417
1.5126	0.5	0.0012	0.0005	0.0009	0.0016	0.0024	0.0032	0.0037	0.0046	0.0052	0.0061	0.0066	0.0073	0.0071	0.0079	0.0091	0.0098	0.01	0.0113	0.0116	0.0115	0.0129	0.0145	0.0144	0.0154	0.0155	0.0163	0.0171	0.0177	0.0184	0.0183	0.0192	0.0203	0.0227	0.0237	0.0262	0.0273	0.0271	0.0295	0.0329	0.0342	0.0332	0.033	0.0339	0.0372	0.0422	0.0435	0.0432	0.0426
1.5063	0.6	0.0011	0.0017	0.0013	0.0021	0.0025	0.0032	0.0036	0.0046	0.0053	0.0063	0.0067	0.0071	0.0079	0.0081	0.0096	0.0097	0.0103	0.0114	0.0116	0.0126	0.0133	0.0139	0.0145	0.0148	0.0164	0.0167	0.0168	0.0179	0.0187	0.0193	0.0196	0.0213	0.0225	0.0245	0.0264	0.0284	0.0279	0.0304	0.0345	0.0346	0.0343	0.0339	0.0344	0.039	0.043	0.0439	0.0443	0.0437
1.5	0.7	0.0006	0.0008	0.0009	0.0015	0.0025	0.0039	0.0037	0.0045	0.0054	0.0065	0.0068	0.0073	0.0079	0.0087	0.0094	0.0101	0.0111	0.0115	0.0131	0.0126	0.0138	0.0146	0.0147	0.0152	0.0163	0.0173	0.0178	0.0186	0.0189	0.0196	0.0199	0.021	0.0235	0.0247	0.0269	0.0292	0.0288	0.031	0.035	0.0355	0.0348	0.0345	0.0352	0.0402	0.0448	0.045	0.0448	0.0449
1.4937	0.8	0.001	0.0008	0.0018	0.002	0.0029	0.004	0.0038	0.005	0.0053	0.0063	0.007	0.0071	0.0085	0.0086	0.0101	0.0103	0.0109	0.0122	0.0131	0.0126	0.0138	0.0144	0.0152	0.0162	0.0174	0.0175	0.0182	0.019	0.0196	0.0198	0.0208	0.0218	0.024	0.0253	0.0281	0.0297	0.0298	0.0319	0.0362	0.0367	0.036	0.0352	0.0363	0.0412	0.0452	0.0461	0.0459	0.0456
1.4874	0.9	0.0002	0.001	0.002	0.0019	0.003	0.0039	0.0038	0.0047	0.0055	0.0066	0.007	0.0078	0.009	0.0087	0.0103	0.0105	0.0111	0.0124	0.0128	0.0137	0.0141	0.0151	0.0158	0.0165	0.0169	0.0177	0.0185	0.0192	0.0198	0.0201	0.0206	0.0223	0.0245	0.0262	0.0289	0.0308	0.0303	0.0323	0.037	0.0374	0.0372	0.0363	0.0374	0.0431	0.0464	0.0468	0.0465	0.0465
1.4811	1	0.0009	0.0007	0.0011	0.0023	0.0026	0.0035	0.0043	0.0047	0.0063	0.0066	0.0075	0.0081	0.0087	0.0098	0.0103	0.0111	0.0113	0.0129	0.0135	0.0137	0.0146	0.0152	0.0162	0.0168	0.0177	0.0183	0.0188	0.0197	0.0204	0.0206	0.0218	0.0227	0.025	0.0266	0.0295	0.0319	0.0309	0.0331	0.0377	0.0381	0.0377	0.0375	0.0393	0.0445	0.0475	0.0483	0.0478	0.0475
1.4748	1.1	0.0005	0.0011	0.0011	0.0021	0.003	0.0034	0.0046	0.0056	0.0061	0.007	0.0076	0.0081	0.0092	0.0099	0.0107	0.0104	0.0118	0.013	0.014	0.0136	0.0146	0.0159	0.0166	0.0172	0.0182	0.0188	0.0196	0.02	0.0214	0.0218	0.0223	0.0237	0.0263	0.027	0.0299	0.0319	0.0321	0.0339	0.0383	0.0386	0.0388	0.038	0.0399	0.0456	0.0491	0.049	0.0487	0.049
1.4685	1.2	0.0005	0.0009	0.0015	0.0022	0.003	0.0042	0.0046	0.0058	0.0067	0.0068	0.008	0.0074	0.0094	0.0102	0.0104	0.0121	0.012	0.0134	0.0143	0.0145	0.0148	0.0161	0.0168	0.0178	0.0191	0.0194	0.0205	0.0207	0.0214	0.0224	0.0227	0.0245	0.0268	0.0283	0.0312	0.0327	0.033	0.0347	0.039	0.0406	0.0393	0.0391	0.0409	0.0471	0.05	0.0498	0.0498	0.0492
1.4622	1.3	0.0003	0.0006	0.0015	0.002	0.0026	0.0037	0.0044	0.0049	0.0066	0.0072	0.008	0.0088	0.0089	0.0099	0.0109	0.0126	0.0123	0.0134	0.0147	0.015	0.016	0.017	0.0178	0.0184	0.0189	0.0198	0.0213	0.021	0.0221	0.0225	0.0239	0.025	0.0269	0.0284	0.0314	0.0342	0.0334	0.0359	0.0403	0.0419	0.0407	0.0406	0.0432	0.0494	0.0507	0.0511	0.0509	0.0502
1.4559	1.4	0.0009	0.0014	0.001	0.0022	0.003	0.0042	0.0049	0.006	0.0062	0.0073	0.0082	0.0095	0.0095	0.0103	0.0117	0.0117	0.0134	0.0139	0.0147	0.0151	0.0162	0.0177	0.0183	0.0181	0.0196	0.0201	0.021	0.0223	0.0225	0.0234	0.0241	0.0262	0.0282	0.0294	0.0325	0.0344	0.0342	0.0367	0.0411	0.0416	0.0412	0.0412	0.0452	0.0509	0.0524	0.0521	0.0522	0.0518
1.4496	1.5	0.0012	0.0011	0.0015	0.0023	0.0034	0.0037	0.0053	0.0061	0.0066	0.0074	0.0082	0.0093	0.0096	0.0104	0.0118	0.0131	0.0133	0.0144	0.0154	0.0161	0.017	0.0182	0.0185	0.0194	0.02	0.0214	0.0223	0.0226	0.0239	0.0243	0.0254	0.0267	0.0292	0.0307	0.0335	0.036	0.0353	0.0381	0.0425	0.0433	0.0425	0.0426	0.0473	0.0522	0.0532	0.0533	0.053	0.0533
1.4432	1.6	0.0013	0.0008	0.0014	0.0023	0.0032	0.0042	0.0052	0.0057	0.0068	0.008	0.0088	0.0096	0.0101	0.0107	0.0123	0.0125	0.0141	0.0147	0.0163	0.0163	0.0173	0.0186	0.0193	0.0205	0.0204	0.0218	0.0224	0.0236	0.0243	0.0251	0.0263	0.0273	0.0299	0.0309	0.0344	0.037	0.0365	0.0395	0.0437	0.0446	0.0435	0.0441	0.0482	0.0536	0.0547	0.0549	0.0543	0.0537
1.4369	1.7	0.0012	0.0009	0.0017	0.0025	0.0034	0.0042	0.0052	0.0061	0.0066	0.0084	0.0093	0.0094	0.0105	0.0112	0.0126	0.0134	0.0145	0.0153	0.0167	0.0166	0.0181	0.0193	0.0196	0.0207	0.0219	0.0225	0.0232	0.0243	0.0247	0.0258	0.0264	0.0281	0.0309	0.0321	0.0353	0.0377	0.0372	0.0405	0.0448	0.0446	0.0444	0.0448	0.0499	0.0546	0.055	0.0548	0.055	0.0542
1.4306	1.8	0.0007	0.0007	0.0018	0.0024	0.0032	0.0046	0.0054	0.0068	0.0077	0.0087	0.0097	0.0097	0.0106	0.0118	0.0126	0.0138	0.0145	0.0156	0.0171	0.0171	0.0182	0.0192	0.0202	0.0211	0.0218	0.0226	0.0238	0.0248	0.026	0.0262	0.027	0.029	0.0311	0.0332	0.0358	0.0382	0.0384	0.0416	0.0459	0.0449	0.0452	0.0459	0.0517	0.056	0.0563	0.0565	0.0557	0.0557
1.4243	1.9	0.0009	0.0012	0.0015	0.0029	0.0032	0.0044	0.0053	0.0068	0.0078	0.0091	0.009	0.0102	0.0109	0.0124	0.0128	0.0143	0.0149	0.0161	0.0173	0.0174	0.0188	0.0199	0.0207	0.0217	0.0224	0.0234	0.0249	0.0252	0.026	0.0266	0.0279	0.0295	0.0319	0.0337	0.0371	0.0385	0.0388	0.0425	0.0467	0.0465	0.0458	0.0475	0.0536	0.0566	0.0572	0.057	0.0565	0.0565
1.418	2	0.0009	0.001	0.0015	0.0027	0.0039	0.0048	0.0054	0.0065	0.0079	0.0086	0.0097	0.0105	0.0118	0.0121	0.014	0.0145	0.0153	0.0164	0.0174	0.0178	0.0189	0.0204	0.0212	0.0221	0.0227	0.0239	0.0252	0.0258	0.0264	0.0278	0.0284	0.0305	0.0323	0.0348	0.038	0.0397	0.0396	0.0439	0.0472	0.0474	0.0468	0.0489	0.0556	0.058	0.0583	0.0586	0.0575	0.0571
1.4117	2.1	0.0009	0.0005	0.0016	0.0029	0.0034	0.0048	0.0054	0.007	0.0079	0.0084	0.0099	0.0111	0.0115	0.0124	0.0137	0.0145	0.0158	0.0164	0.018	0.0184	0.0198	0.0205	0.0215	0.0228	0.0237	0.0245	0.026	0.0262	0.0271	0.0277	0.0288	0.0304	0.033	0.0354	0.0384	0.0411	0.041	0.0453	0.0482	0.0478	0.0481	0.0504	0.0574	0.0592	0.059	0.0591	0.0588	0.0581
1.4054	2.2	0.0005	0.0004	0.0015	0.0031	0.004	0.0046	0.0058	0.007	0.0086	0.0089	0.0102	0.0111	0.0122	0.0133	0.0142	0.0148	0.016	0.0174	0.0187	0.0187	0.0198	0.0208	0.0218	0.023	0.0242	0.0248	0.0263	0.0268	0.028	0.0284	0.0299	0.0311	0.0345	0.0361	0.04	0.0415	0.0419	0.0468	0.0493	0.0492	0.0493	0.0521	0.0589	0.0601	0.0596	0.0596	0.0595	0.059
1.3991	2.3	0.0005	0.001	0.0019	0.0027	0.0042	0.0049	0.006	0.0074	0.0084	0.0095	0.0101	0.0113	0.0119	0.0133	0.0144	0.0153	0.0166	0.018	0.0192	0.0194	0.0203	0.0219	0.0224	0.0242	0.025	0.0253	0.0265	0.0275	0.0284	0.0294	0.031	0.0324	0.0353	0.0373	0.0414	0.0421	0.043	0.0483	0.0503	0.0499	0.0501	0.054	0.0595	0.0608	0.0605	0.0609	0.0605	0.0605
1.3928	2.4	0.0006	0.0011	0.002	0.0029	0.0038	0.0056	0.0056	0.0077	0.0084	0.0098	0.0104	0.0113	0.0125	0.0136	0.0151	0.0156	0.0171	0.0182	0.0195	0.0203	0.0212	0.0226	0.0235	0.0246	0.0249	0.0266	0.0277	0.0285	0.0288	0.0304	0.0314	0.0333	0.0363	0.0382	0.0417	0.0442	0.044	0.0499	0.051	0.0509	0.0516	0.0565	0.0616	0.0621	0.0614	0.0616	0.0613	0.0613
1.3865	2.5	0.0011	0.0011	0.0019	0.0032	0.0042	0.0054	0.0061	0.0075	0.0084	0.01	0.0106	0.0121	0.0133	0.0137	0.0152	0.0163	0.0173	0.0183	0.0205	0.0207	0.022	0.0232	0.0239	0.0252	0.0262	0.0275	0.0281	0.0295	0.0306	0.0314	0.0323	0.0343	0.0369	0.0391	0.0431	0.0446	0.0453	0.0508	0.0521	0.0518	0.053	0.0589	0.0625	0.0631	0.0631	0.0629	0.0621	0.0628
1.3802	2.6	0.0016	0.001	0.0018	0.0028	0.0048	0.0054	0.0068	0.0077	0.0086	0.01	0.0111	0.0123	0.013	0.0147	0.0158	0.017	0.0185	0.0196	0.0204	0.0216	0.0225	0.0241	0.0246	0.026	0.0273	0.0282	0.0293	0.0305	0.0314	0.0323	0.0334	0.0355	0.0382	0.0407	0.0446	0.0452	0.047	0.0522	0.0534	0.0532	0.055	0.0608	0.0643	0.0641	0.0635	0.0644	0.0632	0.0643
1.3739	2.7	0.0006	0.0005	0.0022	0.0035	0.0047	0.0054	0.0065	0.0083	0.01	0.0106	0.0115	0.013	0.0139	0.0145	0.0167	0.0172	0.0186	0.02	0.0216	0.0225	0.0232	0.0246	0.0255	0.0268	0.0278	0.0292	0.0301	0.0317	0.0322	0.0332	0.034	0.0359	0.0395	0.0418	0.0457	0.0471	0.048	0.0535	0.0543	0.0545	0.0569	0.063	0.065	0.0649	0.0647	0.0649	0.0644	0.0655
1.3676	2.8	0.0006	0.0012	0.0023	0.0035	0.0046	0.0054	0.0072	0.0082	0.0095	0.011	0.0125	0.013	0.0143	0.0151	0.0172	0.0179	0.0191	0.0206	0.0218	0.0231	0.0239	0.0253	0.0263	0.0278	0.0286	0.0297	0.0309	0.0322	0.033	0.0346	0.0358	0.0373	0.0403	0.0426	0.0467	0.0478	0.0501	0.0546	0.0554	0.0554	0.0594	0.0648	0.0661	0.0665	0.0667	0.0661	0.0661	0.0674
1.3613	2.9	0.0011	0.0009	0.0021	0.0034	0.0047	0.0059	0.0076	0.0081	0.0096	0.011	0.0124	0.0137	0.0143	0.016	0.0177	0.0186	0.0198	0.0212	0.0228	0.0237	0.0243	0.0263	0.0273	0.0284	0.0298	0.0308	0.0322	0.0331	0.0346	0.0352	0.0364	0.0383	0.0415	0.0438	0.0485	0.0491	0.0523	0.056	0.0563	0.0565	0.0619	0.0661	0.0679	0.0674	0.0672	0.0676	0.0676	0.0701
1.355	3	0.0015	0.001	0.002	0.0034	0.0047	0.006	0.0075	0.009	0.0098	0.0114	0.0126	0.014	0.0151	0.0163	0.0177	0.0187	0.0205	0.0222	0.0234	0.0241	0.0253	0.027	0.0276	0.0291	0.03	0.0314	0.0327	0.0337	0.0349	0.0362	0.0377	0.0388	0.043	0.0445	0.0497	0.05	0.0533	0.0573	0.0577	0.0584	0.0634	0.0673	0.0682	0.0679	0.0679	0.068	0.0692	0.0737
1.3487	3.2	0.0006	0.0018	0.0025	0.0035	0.0055	0.0064	0.0077	0.0091	0.0108	0.0119	0.0134	0.0145	0.0152	0.0167	0.0186	0.0197	0.0207	0.0226	0.0235	0.0246	0.0258	0.0278	0.0286	0.0299	0.0313	0.0326	0.0341	0.0351	0.0358	0.0373	0.0385	0.0407	0.0432	0.0459	0.0502	0.051	0.055	0.0579	0.0588	0.0603	0.0659	0.0691	0.069	0.0691	0.0693	0.0689	0.0705	0.0751
1.3424	3.5	0.0009	0.0012	0.0024	0.0037	0.0052	0.0063	0.0082	0.0094	0.0108	0.0119	0.0138	0.0149	0.0155	0.0168	0.0189	0.0201	0.0212	0.0227	0.024	0.0256	0.0264	0.0282	0.0294	0.0304	0.0319	0.0334	0.0345	0.0357	0.0366	0.0379	0.0393	0.0409	0.0451	0.0479	0.0515	0.0528	0.0566	0.0592	0.0597	0.0617	0.0677	0.0699	0.0704	0.0701	0.0698	0.07	0.0717	0.0774
1.3361	3.8	0.0004	0.0011	0.0023	0.0037	0.0054	0.0065	0.0079	0.0097	0.0108	0.0125	0.014	0.0153	0.0162	0.0181	0.0193	0.0207	0.0218	0.0233	0.0245	0.0258	0.027	0.0291	0.0303	0.0314	0.0331	0.0341	0.0352	0.0365	0.0379	0.0389	0.0405	0.0421	0.0459	0.049	0.0525	0.0536	0.0585	0.0605	0.0607	0.0645	0.0695	0.0707	0.0716	0.071	0.071	0.0713	0.0743	0.0802
1.3298	4.1	0.001	0.0013	0.002	0.0042	0.0056	0.0072	0.008	0.0099	0.0113	0.0131	0.0143	0.0159	0.0167	0.0178	0.0197	0.0213	0.0224	0.0242	0.0257	0.0268	0.0278	0.03	0.0312	0.0324	0.034	0.035	0.0367	0.0373	0.0391	0.0399	0.0418	0.0432	0.0471	0.0509	0.0539	0.0554	0.0599	0.0614	0.0624	0.0676	0.0719	0.072	0.0722	0.0719	0.0723	0.0728	0.0773	0.0828
1.3235	4.4	0.0009	0.0014	0.0023	0.0043	0.0055	0.0072	0.0078	0.01	0.0118	0.0135	0.0145	0.0161	0.0171	0.0193	0.0205	0.0218	0.0234	0.0246	0.0265	0.0278	0.0291	0.0304	0.0319	0.0336	0.0356	0.0364	0.0374	0.0388	0.0402	0.0414	0.0429	0.0446	0.0485	0.0524	0.0553	0.0575	0.0621	0.0627	0.0638	0.0696	0.0733	0.0737	0.073	0.0733	0.0737	0.0743	0.08	0.0847
1.3172	4.7	0.0011	0.0012	0.0025	0.0042	0.0059	0.0073	0.0086	0.0107	0.0122	0.0138	0.0153	0.0165	0.018	0.0196	0.0211	0.0225	0.0242	0.0258	0.0272	0.0287	0.0299	0.0317	0.0329	0.0346	0.0363	0.0377	0.0386	0.0397	0.0417	0.0426	0.0439	0.0461	0.0503	0.0539	0.0566	0.0595	0.0634	0.0642	0.0664	0.0716	0.0741	0.0744	0.075	0.0749	0.0747	0.077	0.0837	0.0878
1.3109	5	0.0004	0.0016	0.0029	0.0042	0.0059	0.0078	0.0095	0.011	0.0132	0.0149	0.0164	0.0176	0.019	0.0204	0.0228	0.0235	0.0253	0.0272	0.0285	0.0294	0.0311	0.033	0.034	0.0359	0.0375	0.0391	0.0401	0.0415	0.043	0.045	0.0457	0.0484	0.0519	0.0564	0.0583	0.0619	0.0649	0.0659	0.0692	0.0738	0.0752	0.0753	0.0756	0.0755	0.0761	0.0798	0.0865	0.09
1.3046	5.3	0.0009	0.0014	0.0028	0.0044	0.0061	0.0083	0.0097	0.0117	0.0127	0.0152	0.0167	0.0182	0.0198	0.0213	0.0232	0.0249	0.0261	0.0285	0.03	0.0305	0.0322	0.0341	0.0354	0.0371	0.0386	0.0403	0.0421	0.043	0.0448	0.0464	0.0477	0.0498	0.0536	0.0579	0.0598	0.0642	0.0665	0.067	0.0719	0.0766	0.0776	0.0771	0.0768	0.0772	0.0782	0.0833	0.089	0.0911
1.2983	5.6	0.0007	0.0014	0.0028	0.0047	0.0068	0.0081	0.0098	0.0114	0.0134	0.0154	0.017	0.0187	0.0206	0.022	0.0239	0.0256	0.0271	0.029	0.0306	0.0313	0.0335	0.0355	0.0362	0.0388	0.0399	0.0417	0.043	0.0443	0.0453	0.0475	0.0486	0.0514	0.0546	0.0592	0.0611	0.0658	0.0683	0.0687	0.0732	0.0778	0.0788	0.0783	0.0782	0.0785	0.0807	0.0866	0.091	0.0926
1.292	5.9	0.0009	0.0013	0.0033	0.005	0.0066	0.0085	0.0102	0.0126	0.0138	0.0154	0.0174	0.0192	0.0206	0.0224	0.024	0.0261	0.0278	0.0296	0.0317	0.0327	0.0345	0.0359	0.0379	0.0392	0.0412	0.0425	0.0438	0.0452	0.0469	0.0485	0.0501	0.0524	0.0557	0.0602	0.0621	0.0662	0.0684	0.0697	0.0757	0.0788	0.0794	0.0791	0.0801	0.0801	0.0831	0.0901	0.093	0.0944
1.2857	6.2	0.0009	0.0012	0.0032	0.0052	0.007	0.0089	0.0109	0.0122	0.0142	0.0168	0.0176	0.02	0.0213	0.0234	0.0253	0.0269	0.0286	0.0303	0.0328	0.0332	0.0355	0.0372	0.0388	0.0404	0.0422	0.0439	0.0454	0.0467	0.0485	0.0504	0.0509	0.0535	0.0574	0.0618	0.064	0.068	0.0693	0.0718	0.0775	0.08	0.0803	0.0807	0.0804	0.0811	0.0858	0.0922	0.0944	0.0956
1.2794	6.5	0.0014	0.0011	0.0038	0.005	0.0076	0.0094	0.0109	0.0126	0.0152	0.0171	0.0185	0.0207	0.0226	0.0244	0.0259	0.0277	0.0299	0.0322	0.0337	0.0346	0.0369	0.039	0.0402	0.0424	0.044	0.0446	0.0469	0.048	0.0501	0.0518	0.0527	0.0553	0.0591	0.0633	0.0656	0.0703	0.0707	0.0741	0.0799	0.0815	0.0813	0.0814	0.0817	0.083	0.0886	0.0942	0.096	0.0963
1.2731	6.8	0.0008	0.0017	0.0035	0.006	0.0074	0.01	0.0113	0.0133	0.0159	0.0176	0.0194	0.0211	0.0236	0.0253	0.0269	0.0287	0.0306	0.0333	0.035	0.0363	0.0379	0.0406	0.0419	0.0433	0.0458	0.0469	0.0498	0.0507	0.052	0.0532	0.0547	0.0573	0.0619	0.065	0.0688	0.0724	0.0729	0.0773	0.0815	0.0828	0.0832	0.0832	0.0835	0.086	0.0925	0.0958	0.0972	0.0978
1.2668	7.1	0.0006	0.0018	0.0036	0.0063	0.0075	0.0103	0.0112	0.0139	0.0161	0.0181	0.0204	0.0226	0.0241	0.0264	0.0279	0.0302	0.0315	0.0347	0.0367	0.0381	0.04	0.0421	0.0434	0.0455	0.0475	0.0492	0.0517	0.053	0.0545	0.0565	0.058	0.0593	0.0643	0.0677	0.0712	0.0742	0.0755	0.0801	0.0832	0.0844	0.0843	0.0843	0.0857	0.0891	0.0945	0.0977	0.0989	0.1001
1.2605	7.4	0.0005	0.0015	0.0034	0.0062	0.0085	0.0106	0.0122	0.0148	0.0165	0.0193	0.0212	0.0232	0.0252	0.0276	0.0283	0.0318	0.0331	0.036	0.0388	0.0387	0.0414	0.0434	0.045	0.0471	0.0493	0.0501	0.0526	0.0553	0.0556	0.0591	0.0601	0.0611	0.0661	0.0694	0.0734	0.0758	0.0788	0.082	0.0853	0.0859	0.0856	0.086	0.0868	0.0914	0.0969	0.099	0.1003	0.1008
1.2542	7.7	0.0007	0.002	0.0034	0.0061	0.0084	0.0112	0.0133	0.0154	0.0178	0.0208	0.0222	0.0245	0.0266	0.0285	0.0301	0.033	0.0344	0.0381	0.0401	0.0407	0.0431	0.045	0.0463	0.0502	0.051	0.0522	0.0543	0.0568	0.0581	0.0609	0.0619	0.0639	0.0685	0.0713	0.0755	0.0776	0.0812	0.0842	0.0865	0.0873	0.0864	0.0875	0.0897	0.0944	0.0994	0.1006	0.1014	0.1022
1.2479	8	0.0006	0.0017	0.0037	0.0065	0.0088	0.0117	0.0139	0.0156	0.0189	0.0212	0.0236	0.0258	0.0276	0.0305	0.032	0.0347	0.0365	0.0392	0.0415	0.0429	0.0447	0.0466	0.0486	0.0519	0.0526	0.0548	0.0554	0.0583	0.0615	0.0623	0.0651	0.0658	0.0702	0.0732	0.0766	0.0791	0.0834	0.0861	0.0883	0.0883	0.0873	0.0886	0.0919	0.0973	0.1012	0.1016	0.1028	0.1033
1.2416	8.3	0.0008	0.0019	0.0039	0.0065	0.01	0.0119	0.0144	0.0165	0.0194	0.0224	0.0246	0.0266	0.0287	0.031	0.0332	0.0356	0.0371	0.0414	0.0432	0.0444	0.0467	0.0485	0.0498	0.054	0.0552	0.0566	0.0581	0.0592	0.0627	0.0643	0.0665	0.0684	0.0722	0.0762	0.0783	0.0798	0.0851	0.0878	0.0891	0.0896	0.0895	0.0905	0.094	0.0992	0.1026	0.1041	0.1042	0.1045
1.2353	8.6	0.0004	0.0018	0.0043	0.007	0.0101	0.0123	0.0151	0.017	0.02	0.0226	0.0259	0.0273	0.0299	0.0327	0.0349	0.0373	0.0393	0.0426	0.0437	0.0457	0.0479	0.05	0.0514	0.0557	0.0571	0.058	0.0598	0.0613	0.0647	0.0662	0.0679	0.0705	0.0735	0.0779	0.0796	0.081	0.0866	0.0895	0.0902	0.0907	0.0907	0.0915	0.0965	0.1009	0.1039	0.1042	0.106	0.1057
1.229	8.9	0.0009	0.0014	0.0044	0.0078	0.0099	0.0132	0.0158	0.0183	0.0207	0.0236	0.0268	0.0285	0.0307	0.0335	0.0375	0.0377	0.0409	0.043	0.0448	0.0468	0.0498	0.0519	0.0533	0.0568	0.0579	0.0597	0.0614	0.0627	0.0662	0.0683	0.0708	0.0716	0.075	0.0799	0.0811	0.0827	0.0876	0.0903	0.0912	0.0914	0.0916	0.0934	0.0993	0.1036	0.1048	0.1055	0.1062	0.107
1.2226		0.0011	0.0021	0.0047	0.0079	0.0105	0.0134	0.016	0.0187	0.0214	0.0238	0.0276	0.0294	0.0317	0.0345	0.0389	0.0394	0.043	0.0447	0.047	0.0489	0.0515	0.0537	0.0557	0.0587	0.0598	0.0615	0.0635	0.0647	0.0668	0.0697	0.0725	0.0752	0.0766	0.0815	0.0823	0.084	0.0898	0.0918	0.0928	0.0926	0.0932	0.0948	0.1014	0.1045	0.106	0.1069	0.1078	0.1084
1.2163		0.0005	0.0021	0.0048	0.008	0.0109	0.0139	0.0168	0.0192	0.0224	0.025	0.0279	0.0305	0.0326	0.0354	0.0401	0.0409	0.0433	0.0459	0.0488	0.0505	0.0535	0.0548	0.0576	0.06	0.0616	0.0632	0.0648	0.067	0.069	0.071	0.0746	0.0773	0.0782	0.0825	0.084	0.0864	0.0914	0.0934	0.0938	0.0945	0.0945	0.0972	0.1031	0.1062	0.1071	0.1082	0.1085	0.1091
1.21		0.0005	0.0023	0.0051	0.0082	0.0115	0.0144	0.0171	0.0203	0.0234	0.0259	0.0299	0.0311	0.0338	0.0368	0.0414	0.0422	0.0447	0.0471	0.0501	0.0519	0.0544	0.056	0.0589	0.0611	0.0631	0.0643	0.0663	0.0683	0.0707	0.0719	0.0767	0.0777	0.0799	0.0844	0.0853	0.089	0.093	0.0949	0.0946	0.0952	0.096	0.1005	0.1055	0.1075	0.1088	0.1097	0.1098	0.1103
1.2037		0.0003	0.002	0.0051	0.0085	0.0118	0.0145	0.0178	0.0209	0.0242	0.0263	0.0303	0.033	0.0348	0.0378	0.0417	0.0433	0.0455	0.0487	0.0521	0.0537	0.0562	0.0583	0.0602	0.0634	0.0646	0.0663	0.0677	0.0703	0.0735	0.0734	0.0775	0.0799	0.0821	0.0851	0.0879	0.0911	0.0947	0.096	0.0967	0.0963	0.0978	0.1037	0.1076	0.1091	0.1099	0.1108	0.1115	0.1118
1.1974		0.0008	0.0024	0.0053	0.009	0.0123	0.0155	0.0184	0.021	0.0245	0.0278	0.0315	0.0335	0.0357	0.0393	0.0419	0.0446	0.0471	0.0499	0.0533	0.0548	0.0576	0.06	0.0622	0.0641	0.0664	0.0682	0.0697	0.0717	0.0752	0.0757	0.0793	0.0815	0.0846	0.0868	0.0894	0.0934	0.0965	0.0968	0.0974	0.0978	0.0998	0.1057	0.1091	0.1104	0.1105	0.1123	0.1127	0.1134
1.1911		0.0006	0.0022	0.0057	0.0094	0.0128	0.0159	0.0189	0.0224	0.0258	0.0288	0.0316	0.0345	0.037	0.041	0.0433	0.0462	0.049	0.0519	0.0546	0.0564	0.0595	0.0611	0.0641	0.0666	0.0684	0.0701	0.0725	0.0743	0.0767	0.0781	0.0801	0.0831	0.0856	0.0892	0.0911	0.0964	0.0975	0.0982	0.0989	0.0996	0.1025	0.1078	0.1104	0.1112	0.1122	0.1133	0.1142	0.1144
1.1848		0.0007	0.0025	0.0063	0.0099	0.0136	0.0169	0.0195	0.0227	0.0266	0.0298	0.0327	0.0359	0.0386	0.0425	0.0448	0.0479	0.0502	0.0537	0.0564	0.0583	0.0614	0.064	0.0665	0.0685	0.0701	0.0717	0.0741	0.0765	0.0784	0.0799	0.0823	0.0843	0.088	0.0902	0.0941	0.0983	0.099	0.0995	0.1002	0.1011	0.1052	0.1103	0.1112	0.1125	0.1136	0.1149	0.1159	0.1159
1.1785		0.0009	0.0028	0.006	0.0101	0.0138	0.0171	0.0203	0.024	0.0288	0.0309	0.0334	0.0373	0.0397	0.0437	0.0461	0.0504	0.0521	0.0554	0.0582	0.0598	0.0629	0.0656	0.0679	0.07	0.0718	0.074	0.0764	0.0779	0.0805	0.0817	0.0843	0.0868	0.0903	0.0915	0.0969	0.0995	0.1004	0.1012	0.1015	0.1033	0.1083	0.1115	0.1133	0.1139	0.1148	0.1168	0.1168	0.1172
1.1722		0.0005	0.0029	0.0068	0.0109	0.0146	0.018	0.0213	0.0247	0.0286	0.0322	0.0353	0.0386	0.0418	0.0445	0.0482	0.0515	0.0543	0.0568	0.06	0.062	0.065	0.0672	0.0693	0.0722	0.0745	0.0765	0.0786	0.0807	0.0832	0.0842	0.0859	0.0882	0.0922	0.0932	0.099	0.101	0.1016	0.1023	0.1031	0.1042	0.1108	0.1136	0.1151	0.1153	0.1167	0.1179	0.1179	0.1191
1.1659		0.0002	0.0029	0.0068	0.0114	0.0153	0.0183	0.0226	0.0262	0.0297	0.0341	0.0369	0.0398	0.0432	0.046	0.0496	0.0526	0.0563	0.0588	0.0624	0.0639	0.0672	0.0692	0.0717	0.0743	0.0769	0.0787	0.081	0.0843	0.0856	0.0868	0.0879	0.0904	0.0941	0.0953	0.1013	0.1031	0.1031	0.1035	0.1047	0.1075	0.1135	0.1157	0.1159	0.1166	0.1181	0.1187	0.1196	0.12
1.1596		0.0013	0.0033	0.0074	0.0114	0.0158	0.0192	0.0236	0.0268	0.0314	0.0352	0.038	0.0416	0.0452	0.0481	0.0516	0.0551	0.0575	0.0604	0.0638	0.0663	0.0695	0.0713	0.0745	0.0769	0.0785	0.0806	0.0832	0.0864	0.0886	0.0892	0.0904	0.0932	0.0963	0.0972	0.1034	0.1047	0.1047	0.1048	0.1065	0.111	0.116	0.1173	0.1179	0.1183	0.119	0.1199	0.1212	0.1216
1.1533		0.0013	0.0033	0.0081	0.0127	0.0164	0.0204	0.0246	0.0283	0.0327	0.0366	0.0399	0.0438	0.0471	0.0504	0.0539	0.0575	0.0602	0.0631	0.0661	0.0684	0.0716	0.0738	0.0774	0.0787	0.0807	0.0827	0.086	0.0893	0.0908	0.0917	0.0926	0.0957	0.0983	0.0995	0.1051	0.1056	0.1061	0.1068	0.1095	0.1142	0.1185	0.1184	0.1198	0.1192	0.1199	0.1215	0.1226	0.1233
1.147		0.0012	0.0036	0.0082	0.0129	0.0179	0.0214	0.0256	0.0297	0.0342	0.0379	0.0412	0.0454	0.0486	0.0517	0.056	0.0596	0.063	0.0648	0.0686	0.07	0.0738	0.076	0.0789	0.0804	0.0835	0.0847	0.0889	0.0915	0.0932	0.0944	0.0957	0.0975	0.1007	0.102	0.1072	0.1071	0.1078	0.1084	0.1114	0.117	0.1198	0.1207	0.1198	0.1206	0.1216	0.1232	0.124	0.1243
1.1407		0.0012	0.0036	0.0088	0.0139	0.0186	0.0226	0.0266	0.0307	0.0352	0.0392	0.0428	0.0475	0.0507	0.0533	0.058	0.0608	0.0644	0.067	0.0709	0.0725	0.0762	0.0782	0.0811	0.0825	0.0856	0.0873	0.0909	0.0943	0.0958	0.0966	0.0984	0.1005	0.103	0.1055	0.1093	0.1096	0.1091	0.1108	0.1145	0.1209	0.1219	0.1222	0.1218	0.1223	0.1236	0.1243	0.1261	0.1259
1.1344		0.0012	0.0039	0.0092	0.0144	0.0197	0.0232	0.0277	0.0318	0.0362	0.0406	0.0437	0.0494	0.052	0.0563	0.0605	0.0641	0.0661	0.0699	0.073	0.0749	0.0785	0.0801	0.0832	0.0848	0.0881	0.0894	0.0933	0.0972	0.0987	0.1	0.1009	0.1029	0.1058	0.1072	0.1109	0.1113	0.1112	0.1131	0.1177	0.1229	0.1252	0.1235	0.1239	0.1236	0.1247	0.126	0.1276	0.1284
1.1281		0.0009	0.0043	0.0098	0.0154	0.021	0.0244	0.0294	0.033	0.0375	0.0429	0.0455	0.0506	0.0542	0.0577	0.0627	0.0665	0.0687	0.0719	0.0752	0.0772	0.0813	0.0829	0.0858	0.088	0.0905	0.0923	0.0951	0.0993	0.1006	0.102	0.1034	0.1047	0.1089	0.1088	0.1118	0.1123	0.1133	0.116	0.1213	0.1256	0.1273	0.1253	0.1257	0.1242	0.1263	0.1279	0.1285	0.1311
1.1218		0.0017	0.0049	0.0098	0.0162	0.022	0.0257	0.0307	0.0347	0.0396	0.0446	0.0481	0.0523	0.0569	0.0605	0.0649	0.0679	0.0704	0.0742	0.0778	0.0796	0.0829	0.0855	0.0877	0.0899	0.0929	0.0944	0.0977	0.1025	0.1032	0.1043	0.1055	0.1072	0.1113	0.1111	0.1135	0.1138	0.115	0.1191	0.1257	0.1288	0.1297	0.1269	0.1267	0.1267	0.1285	0.1303	0.1312	0.1321
1.1155		0.0019	0.0046	0.0108	0.0169	0.0227	0.0269	0.0316	0.0357	0.0413	0.0453	0.0498	0.0543	0.0578	0.0617	0.0665	0.0691	0.0722	0.0756	0.0799	0.0817	0.0849	0.0874	0.0899	0.0918	0.0947	0.0963	0.0998	0.1052	0.1053	0.1067	0.1074	0.11	0.1139	0.1127	0.1153	0.1158	0.1181	0.1226	0.1272	0.1303	0.1321	0.1288	0.1286	0.1283	0.1302	0.1315	0.1333	0.1331
1.1092		0.0023	0.0047	0.0113	0.0176	0.0234	0.027	0.0328	0.0364	0.0428	0.0485	0.0511	0.0551	0.0591	0.0638	0.0684	0.0708	0.0741	0.0773	0.0816	0.0839	0.0867	0.0894	0.0915	0.0936	0.0966	0.0987	0.1024	0.1069	0.1086	0.1092	0.1099	0.1125	0.1165	0.1135	0.1169	0.1173	0.1211	0.127	0.1306	0.1324	0.1349	0.1296	0.1306	0.1299	0.1307	0.1339	0.1338	0.135
1.1029		0.0019	0.005	0.0118	0.0191	0.0246	0.0281	0.0334	0.039	0.0443	0.0496	0.0519	0.0568	0.0609	0.0654	0.07	0.0741	0.0766	0.0789	0.0842	0.085	0.0886	0.0913	0.0945	0.0963	0.0985	0.0995	0.105	0.1101	0.1111	0.1117	0.1129	0.115	0.119	0.1145	0.1194	0.1198	0.1246	0.1307	0.1342	0.1354	0.1365	0.1318	0.1326	0.1316	0.1336	0.1362	0.1364	0.138
1.0966		0.0012	0.0057	0.0129	0.0199	0.0259	0.0296	0.0348	0.0407	0.0454	0.0513	0.0543	0.0591	0.0627	0.067	0.0707	0.076	0.079	0.0815	0.0858	0.0883	0.0908	0.0926	0.0971	0.098	0.1006	0.1024	0.1081	0.1129	0.113	0.1148	0.1164	0.1183	0.1207	0.116	0.1215	0.1239	0.1283	0.1336	0.1365	0.1384	0.1384	0.1343	0.1349	0.1344	0.1363	0.1372	0.1387	0.14
1.0903		0.0026	0.0061	0.0136	0.021	0.0272	0.031	0.0365	0.0423	0.0484	0.0525	0.0569	0.0615	0.0649	0.0698	0.0731	0.0788	0.0815	0.0837	0.0886	0.0912	0.0938	0.095	0.099	0.1007	0.1031	0.1042	0.1111	0.1152	0.1157	0.1168	0.1189	0.1213	0.1225	0.1171	0.1234	0.1272	0.1329	0.1367	0.1391	0.14	0.1415	0.1368	0.1375	0.1369	0.1384	0.1395	0.1407	0.1418
1.084		0.003	0.0062	0.0139	0.0217	0.0281	0.0324	0.0382	0.0435	0.0498	0.0549	0.0593	0.0636	0.0672	0.0723	0.0762	0.0813	0.084	0.0875	0.0915	0.0942	0.0959	0.0985	0.1017	0.1036	0.1057	0.1071	0.1145	0.1178	0.119	0.1207	0.121	0.1245	0.1252	0.119	0.1263	0.1311	0.137	0.1402	0.1417	0.1427	0.1437	0.1386	0.1401	0.1384	0.1398	0.1417	0.1422	0.1443
1.0777		0.0025	0.007	0.0155	0.023	0.0298	0.0333	0.0396	0.0447	0.0512	0.057	0.062	0.0661	0.0697	0.0754	0.079	0.0836	0.0874	0.0909	0.0945	0.0966	0.098	0.1015	0.105	0.1066	0.109	0.1106	0.118	0.1221	0.1225	0.1247	0.1247	0.1275	0.1278	0.1208	0.1309	0.1356	0.1404	0.1431	0.1445	0.146	0.145	0.1414	0.1418	0.1413	0.1434	0.1446	0.1453	0.146
1.0725		0.0027	0.0071	0.0149	0.0237	0.0306	0.0352	0.0418	0.047	0.0533	0.0591	0.0638	0.0685	0.0729	0.0783	0.0815	0.0862	0.0899	0.0939	0.0967	0.0981	0.1011	0.1045	0.1071	0.1095	0.1116	0.1125	0.1217	0.1258	0.1261	0.1274	0.1284	0.1293	0.1302	0.1233	0.1343	0.1393	0.1427	0.145	0.1466	0.1475	0.1473	0.1434	0.1427	0.1439	0.1451	0.1458	0.1465	0.147
1.0678		0.0028	0.0075	0.0161	0.0244	0.0318	0.0362	0.0429	0.0492	0.0553	0.0608	0.0654	0.0708	0.075	0.0806	0.0841	0.089	0.0918	0.0963	0.099	0.1013	0.1042	0.1067	0.1093	0.1119	0.1135	0.1147	0.124	0.1275	0.129	0.1294	0.1304	0.1312	0.133	0.1253	0.137	0.141	0.1452	0.1472	0.1479	0.1488	0.1497	0.1454	0.1457	0.1453	0.1455	0.1466	0.147	0.1484
1.0632		0.0028	0.0078	0.0164	0.0252	0.032	0.0372	0.0436	0.0503	0.0564	0.0621	0.0673	0.073	0.0776	0.0826	0.0864	0.091	0.0945	0.0993	0.1018	0.1037	0.1066	0.1095	0.1126	0.1141	0.116	0.1178	0.1268	0.1303	0.1314	0.1319	0.1324	0.1333	0.1352	0.1282	0.1408	0.1433	0.1483	0.1494	0.1505	0.1506	0.1504	0.1463	0.1485	0.1468	0.1473	0.1491	0.1495	0.1504
1.0585		0.0023	0.0083	0.0169	0.026	0.0337	0.0386	0.0456	0.0522	0.0588	0.0646	0.07	0.076	0.0797	0.0855	0.0878	0.0939	0.097	0.1015	0.1047	0.1073	0.1084	0.1129	0.1158	0.1177	0.1195	0.12	0.1302	0.1338	0.1336	0.1353	0.1355	0.1361	0.1381	0.1321	0.1444	0.1468	0.1496	0.1506	0.1518	0.1523	0.1515	0.1487	0.1486	0.1488	0.1497	0.1507	0.1511	0.1506
1.0539		0.0025	0.008	0.0174	0.0269	0.0345	0.0401	0.0471	0.0538	0.0606	0.0668	0.0724	0.0778	0.082	0.0879	0.0905	0.0974	0.1	0.1045	0.108	0.1097	0.1133	0.1167	0.1196	0.121	0.123	0.124	0.1333	0.1363	0.1366	0.1369	0.1382	0.1383	0.1407	0.1345	0.1464	0.1495	0.151	0.1523	0.153	0.1531	0.1541	0.1495	0.1493	0.1505	0.1505	0.1517	0.1513	0.1518
1.0492		0.0019	0.0083	0.0174	0.0274	0.0356	0.0413	0.0485	0.056	0.0623	0.0687	0.0747	0.0796	0.0847	0.0893	0.0945	0.0996	0.1034	0.1076	0.1112	0.113	0.1164	0.1197	0.1223	0.1244	0.1267	0.1282	0.1365	0.1385	0.14	0.1398	0.1409	0.1419	0.1439	0.1369	0.1491	0.1512	0.1524	0.1536	0.1541	0.154	0.155	0.1501	0.151	0.1511	0.1512	0.152	0.1522	0.1524
1.0446		0.0024	0.0087	0.018	0.0277	0.0366	0.0425	0.05	0.0575	0.0641	0.07	0.0757	0.0811	0.0869	0.0914	0.0966	0.101	0.1053	0.1097	0.1134	0.1157	0.1195	0.1219	0.1244	0.1267	0.1288	0.1313	0.1398	0.1423	0.1421	0.1428	0.1437	0.1452	0.1472	0.1396	0.1519	0.1531	0.1543	0.1553	0.1553	0.1553	0.1552	0.1513	0.1519	0.1511	0.1526	0.1529	0.1527	0.1534
1.0399		0.0029	0.0087	0.0188	0.0286	0.0369	0.0434	0.0512	0.0579	0.0649	0.0713	0.077	0.0822	0.0879	0.0933	0.0979	0.1028	0.1065	0.1114	0.1148	0.1179	0.1213	0.1241	0.1268	0.1285	0.1298	0.1322	0.1425	0.1451	0.145	0.1457	0.1467	0.1479	0.1492	0.1421	0.1535	0.1549	0.1553	0.1555	0.1564	0.1555	0.1558	0.1531	0.1527	0.1522	0.1537	0.1537	0.1536	0.1538
1.0353		0.0024	0.009	0.0193	0.0292	0.0381	0.0444	0.0518	0.0592	0.0659	0.0728	0.0786	0.085	0.0896	0.0952	0.0998	0.1047	0.1084	0.1143	0.1182	0.1217	0.1242	0.1264	0.1304	0.1318	0.1322	0.1359	0.1453	0.1469	0.1479	0.148	0.1488	0.1501	0.1519	0.1452	0.1547	0.156	0.156	0.1561	0.1565	0.1561	0.1564	0.1537	0.1544	0.1534	0.1538	0.1541	0.1538	0.1538
1.0306		0.0034	0.0098	0.019	0.03	0.0387	0.0456	0.0532	0.0601	0.0674	0.0742	0.0798	0.0864	0.0913	0.0975	0.102	0.1078	0.1114	0.117	0.1223	0.1239	0.1277	0.1301	0.1338	0.1357	0.1361	0.1388	0.1484	0.1497	0.1508	0.1507	0.1517	0.1533	0.1544	0.1481	0.1561	0.1567	0.1568	0.1575	0.1572	0.157	0.1567	0.1546	0.1552	0.1542	0.1543	0.1545	0.154	0.1544
1.026		0.0036	0.0098	0.0203	0.0305	0.0395	0.0458	0.0542	0.0619	0.0686	0.0752	0.0819	0.0881	0.0929	0.0995	0.1036	0.11	0.1148	0.1218	0.125	0.1274	0.1305	0.1328	0.1377	0.1403	0.1394	0.1425	0.151	0.1527	0.1519	0.1533	0.1543	0.1552	0.1558	0.1508	0.1575	0.1578	0.158	0.1581	0.1576	0.1577	0.1572	0.1551	0.1553	0.1549	0.155	0.1552	0.1549	0.155
1.0213		0.0037	0.0101	0.0204	0.0314	0.0401	0.047	0.0549	0.0627	0.0699	0.0775	0.0834	0.0898	0.0942	0.1017	0.1055	0.1118	0.1173	0.1263	0.1292	0.1301	0.1332	0.1362	0.1411	0.1436	0.1427	0.1458	0.1536	0.1552	0.1548	0.1554	0.1557	0.157	0.1569	0.1522	0.1581	0.1585	0.1579	0.1587	0.1583	0.1578	0.1579	0.1559	0.1559	0.1556	0.1554	0.155	0.1553	0.155
1.0167		0.0037	0.0104	0.0209	0.0322	0.0413	0.0478	0.0564	0.0637	0.0715	0.0789	0.0845	0.0918	0.0963	0.1045	0.1083	0.1143	0.1207	0.131	0.1343	0.1349	0.1377	0.1403	0.1442	0.1471	0.1457	0.1485	0.1555	0.1562	0.1566	0.1573	0.1574	0.1579	0.1583	0.1532	0.1585	0.159	0.1583	0.1591	0.1589	0.1581	0.1581	0.156	0.1565	0.1554	0.1554	0.1549	0.1549	0.1545
1.012		0.004	0.0111	0.0216	0.0329	0.0425	0.0491	0.0573	0.0649	0.0729	0.0801	0.0865	0.0931	0.0981	0.1071	0.1101	0.1174	0.1249	0.135	0.1383	0.1384	0.1406	0.1441	0.1471	0.1496	0.1488	0.1509	0.1576	0.1584	0.1583	0.1588	0.1595	0.1597	0.1595	0.1551	0.1601	0.1595	0.1596	0.1596	0.1589	0.1585	0.158	0.1562	0.1567	0.1558	0.156	0.1559	0.1555	0.1557
1.0074		0.0039	0.0121	0.023	0.0341	0.0437	0.0503	0.0592	0.0665	0.0741	0.0824	0.0885	0.0949	0.1008	0.1096	0.1131	0.1221	0.1295	0.1387	0.1419	0.1427	0.1442	0.1486	0.1498	0.1502	0.1513	0.1527	0.1595	0.1602	0.1595	0.1599	0.1598	0.1605	0.1598	0.157	0.1607	0.1601	0.1599	0.16	0.1599	0.1594	0.1589	0.1571	0.1571	0.1564	0.157	0.1563	0.1566	0.1562
1.0027		0.0038	0.0128	0.024	0.0357	0.0449	0.0514	0.0605	0.0683	0.0765	0.0838	0.0904	0.0974	0.1036	0.1121	0.1165	0.1256	0.1342	0.1431	0.1466	0.147	0.1482	0.1502	0.1523	0.153	0.1541	0.1553	0.1604	0.161	0.1609	0.1605	0.1612	0.1611	0.1608	0.1576	0.1607	0.1606	0.1605	0.1604	0.1601	0.1594	0.16	0.1576	0.1578	0.1569	0.1569	0.1563	0.1569	0.1562
0.9981		0.0034	0.0143	0.0261	0.0379	0.0466	0.0528	0.0623	0.0706	0.0785	0.0874	0.0932	0.1011	0.1057	0.1153	0.1207	0.1301	0.1399	0.1475	0.1502	0.1513	0.1521	0.1542	0.1556	0.1555	0.1574	0.1588	0.1619	0.1616	0.1619	0.1623	0.162	0.1619	0.1618	0.1587	0.1611	0.1613	0.1607	0.1606	0.1611	0.1602	0.1599	0.1576	0.1588	0.1574	0.1571	0.1571	0.1568	0.1567
0.9934		0.003	0.0165	0.0282	0.0406	0.0487	0.0548	0.0654	0.0729	0.0821	0.0902	0.0961	0.1037	0.1095	0.1192	0.1253	0.1366	0.146	0.1514	0.1535	0.1543	0.1556	0.1564	0.158	0.158	0.1589	0.1601	0.1624	0.1629	0.162	0.1625	0.1623	0.1623	0.162	0.1598	0.1614	0.1617	0.1618	0.1614	0.1609	0.1613	0.1599	0.1588	0.1587	0.1579	0.1584	0.1581	0.158	0.1582
0.9888		0.0026	0.0194	0.0306	0.0436	0.0511	0.0579	0.0676	0.0771	0.0849	0.0941	0.0991	0.108	0.1145	0.1231	0.1309	0.1412	0.153	0.1545	0.1562	0.1571	0.1587	0.159	0.1592	0.16	0.1608	0.1607	0.1634	0.1631	0.1627	0.1632	0.1628	0.1625	0.1621	0.161	0.1621	0.1621	0.1611	0.1612	0.1609	0.1613	0.1611	0.1599	0.1594	0.1593	0.159	0.1582	0.1584	0.1587
0.9841		0.0025	0.0228	0.0348	0.0483	0.0547	0.0608	0.0707	0.0809	0.0895	0.0975	0.1037	0.1132	0.1197	0.1277	0.1359	0.1477	0.1563	0.1574	0.159	0.16	0.1605	0.1613	0.1612	0.1608	0.1622	0.1617	0.1637	0.1634	0.1637	0.1632	0.1631	0.1628	0.1626	0.1609	0.1625	0.1627	0.1619	0.1619	0.1621	0.1614	0.161	0.1605	0.1601	0.1595	0.1587	0.1584	0.1585	0.1589
0.9795		0.0029	0.0281	0.0404	0.0546	0.059	0.0647	0.0742	0.0857	0.0945	0.1033	0.1094	0.1185	0.1243	0.1329	0.1401	0.1527	0.1578	0.1603	0.1611	0.1608	0.1626	0.1626	0.1623	0.162	0.1627	0.1628	0.1639	0.1638	0.1633	0.1634	0.164	0.1637	0.1629	0.162	0.1629	0.1632	0.1628	0.1626	0.1627	0.1617	0.1614	0.1603	0.1609	0.1593	0.1593	0.1595	0.1591	0.1593
0.9748		0.0036	0.0337	0.0467	0.0625	0.0639	0.0714	0.0792	0.0923	0.1007	0.1104	0.1153	0.1237	0.129	0.1396	0.1439	0.1559	0.1596	0.1613	0.1625	0.1623	0.163	0.1629	0.1629	0.1631	0.1629	0.1632	0.1647	0.1638	0.1642	0.1642	0.1643	0.1639	0.1635	0.1626	0.1628	0.1625	0.1623	0.1625	0.1622	0.1623	0.1618	0.1616	0.1606	0.1602	0.1605	0.16	0.1599	0.16
0.9702		0.0043	0.0407	0.0553	0.0716	0.0704	0.08	0.0893	0.1023	0.1091	0.1209	0.1218	0.1297	0.1351	0.1461	0.1488	0.1589	0.1607	0.1625	0.1632	0.163	0.163	0.1632	0.1641	0.1636	0.1637	0.1638	0.1648	0.1645	0.1647	0.164	0.1642	0.1643	0.1641	0.1625	0.163	0.1631	0.1632	0.1626	0.1626	0.162	0.1625	0.1613	0.161	0.1602	0.1601	0.1599	0.1604	0.1599
0.9655		0.0048	0.0489	0.0647	0.0818	0.0794	0.0915	0.1008	0.1108	0.118	0.1317	0.1293	0.1359	0.1425	0.1518	0.1541	0.1606	0.1623	0.1631	0.1638	0.1641	0.1641	0.1647	0.1644	0.1648	0.1644	0.1644	0.1653	0.1654	0.1647	0.1643	0.1648	0.1643	0.1637	0.1632	0.1631	0.1635	0.1633	0.1627	0.1622	0.1622	0.1618	0.1609	0.1615	0.1603	0.1602	0.1601	0.1599	0.16
0.9609		0.0055	0.0573	0.0738	0.0915	0.0891	0.1004	0.1095	0.1187	0.1309	0.1383	0.136	0.145	0.1488	0.1564	0.1578	0.1626	0.1633	0.1642	0.1647	0.165	0.1648	0.1652	0.1648	0.1644	0.165	0.1651	0.1652	0.1656	0.1647	0.1646	0.1648	0.165	0.1643	0.1635	0.1633	0.1633	0.1636	0.163	0.163	0.1622	0.1614	0.1615	0.1615	0.1608	0.161	0.1608	0.1605	0.1604
0.9562		0.0057	0.0663	0.0827	0.1003	0.1018	0.1114	0.1186	0.1263	0.1406	0.1438	0.1424	0.15	0.1551	0.1586	0.1609	0.1639	0.164	0.165	0.1654	0.165	0.165	0.1649	0.1654	0.1656	0.165	0.165	0.1653	0.1653	0.1647	0.1649	0.1646	0.1647	0.1639	0.164	0.1637	0.1634	0.1631	0.1629	0.1629	0.1623	0.1622	0.1613	0.1614	0.1615	0.1615	0.1603	0.1605	0.1608
0.9516		0.008	0.0757	0.0918	0.1097	0.1142	0.1256	0.1308	0.1361	0.1468	0.15	0.1493	0.1567	0.1595	0.1626	0.1627	0.1646	0.1647	0.1649	0.1655	0.1654	0.1652	0.1658	0.1652	0.1649	0.1651	0.1649	0.1658	0.1649	0.1651	0.165	0.1649	0.1648	0.1643	0.1636	0.1639	0.1633	0.1631	0.1632	0.1629	0.1623	0.1621	0.1618	0.1616	0.1617	0.1609	0.16	0.1599	0.1602
0.9469		0.0121	0.0842	0.1025	0.1187	0.123	0.1329	0.1392	0.1436	0.1526	0.1544	0.1551	0.1597	0.1616	0.1642	0.1644	0.1655	0.1654	0.1655	0.1664	0.1655	0.1656	0.1656	0.165	0.1655	0.1654	0.1654	0.1654	0.1652	0.165	0.1651	0.1649	0.1651	0.1645	0.1636	0.1634	0.163	0.1634	0.1628	0.1627	0.1621	0.1622	0.1614	0.1615	0.161	0.1607	0.1603	0.1599	0.1603
0.9422		0.0183	0.0934	0.1125	0.1281	0.1316	0.138	0.1451	0.15	0.1566	0.1583	0.1589	0.1614	0.1637	0.1646	0.165	0.1658	0.1656	0.1658	0.1658	0.1652	0.1659	0.1654	0.1656	0.1658	0.1659	0.165	0.1658	0.1652	0.1649	0.165	0.1653	0.1647	0.1644	0.1645	0.1645	0.1631	0.1635	0.1631	0.163	0.1623	0.162	0.1618	0.1617	0.1612	0.161	0.1605	0.1599	0.1602
0.9376		0.0273	0.106	0.1205	0.1339	0.1394	0.1437	0.1515	0.1548	0.1597	0.1612	0.1619	0.1637	0.1647	0.1655	0.1652	0.1663	0.1657	0.1661	0.166	0.1659	0.1656	0.166	0.1653	0.1654	0.1655	0.1652	0.1657	0.1655	0.165	0.1647	0.1649	0.1645	0.1639	0.1642	0.164	0.1635	0.1629	0.1631	0.1621	0.1618	0.1618	0.1614	0.1615	0.1613	0.1611	0.1601	0.1601	0.1605
0.9329		0.041	0.115	0.1288	0.1413	0.1464	0.1507	0.1561	0.1595	0.1624	0.1632	0.1643	0.1656	0.1652	0.1655	0.1657	0.1663	0.1661	0.1661	0.1664	0.1656	0.1653	0.1649	0.166	0.1656	0.1656	0.1657	0.1653	0.1651	0.1654	0.1647	0.1647	0.1647	0.1636	0.1638	0.1637	0.1636	0.1626	0.1632	0.1622	0.162	0.1622	0.1609	0.1611	0.1606	0.1608	0.1601	0.1593	0.1601
0.9283		0.0547	0.1229	0.1356	0.1465	0.152	0.1548	0.1591	0.1621	0.1639	0.1644	0.1651	0.1657	0.1655	0.1659	0.1658	0.1662	0.166	0.1661	0.1662	0.1657	0.1657	0.1658	0.1661	0.1654	0.1654	0.1652	0.1652	0.1653	0.1651	0.1647	0.1646	0.1641	0.1642	0.1641	0.1635	0.1631	0.1627	0.1627	0.1627	0.1622	0.1617	0.1615	0.1612	0.1607	0.1606	0.16	0.1595	0.1601
0.9236		0.0718	0.1288	0.1408	0.1499	0.1551	0.1582	0.1616	0.1633	0.1647	0.1652	0.1661	0.1659	0.1654	0.1661	0.1665	0.1661	0.1664	0.1663	0.1661	0.1657	0.1659	0.1655	0.1657	0.1657	0.165	0.1649	0.1652	0.1654	0.1649	0.1647	0.1653	0.1645	0.1639	0.1641	0.1639	0.1629	0.163	0.1624	0.1622	0.1619	0.1618	0.1613	0.161	0.1611	0.1604	0.1602	0.1599	0.1597
0.919		0.0864	0.1344	0.1452	0.1537	0.1579	0.1607	0.1632	0.1643	0.1652	0.166	0.1662	0.1665	0.1657	0.1659	0.1664	0.1661	0.1659	0.1661	0.1666	0.1653	0.1654	0.1654	0.1654	0.1654	0.1653	0.1652	0.1654	0.1651	0.1644	0.1644	0.1645	0.1642	0.1641	0.164	0.1629	0.1627	0.1626	0.1626	0.1621	0.1618	0.1617	0.1609	0.1607	0.161	0.1606	0.1595	0.1595	0.16
0.9143		0.1001	0.139	0.1488	0.1562	0.16	0.162	0.164	0.1651	0.1658	0.1659	0.1666	0.1664	0.1656	0.166	0.1655	0.1657	0.1658	0.1657	0.1658	0.1654	0.1649	0.1652	0.1654	0.1649	0.1646	0.1654	0.1648	0.1647	0.1642	0.1643	0.1642	0.1641	0.1642	0.164	0.163	0.163	0.1625	0.1619	0.1621	0.1618	0.1615	0.1608	0.1607	0.1601	0.1604	0.16	0.1591	0.1592
0.9097		0.1114	0.1427	0.153	0.1582	0.1608	0.1629	0.1644	0.1652	0.1657	0.1666	0.1664	0.1663	0.1654	0.1657	0.1657	0.1655	0.1656	0.1659	0.1659	0.1655	0.1647	0.1651	0.1645	0.1649	0.1646	0.1646	0.1646	0.1642	0.1644	0.1643	0.1641	0.1638	0.1635	0.1635	0.1626	0.1627	0.1626	0.1618	0.162	0.1616	0.1613	0.1608	0.1609	0.161	0.16	0.1598	0.1594	0.1593
0.905		0.1207	0.1465	0.1539	0.1594	0.1618	0.1633	0.1645	0.1652	0.1655	0.166	0.1665	0.1661	0.1653	0.1654	0.1656	0.1655	0.1651	0.1652	0.1653	0.1644	0.1647	0.1643	0.1649	0.1641	0.1644	0.1643	0.165	0.1645	0.1641	0.1638	0.1639	0.164	0.1633	0.1633	0.1625	0.162	0.162	0.1618	0.1616	0.1613	0.1611	0.1609	0.1603	0.1607	0.1608	0.1595	0.1594	0.1594
0.9004		0.1291	0.1488	0.1557	0.1598	0.1619	0.164	0.1644	0.1649	0.1655	0.1663	0.1658	0.1654	0.1652	0.1653	0.1653	0.1654	0.1648	0.1649	0.1649	0.1645	0.1644	0.1643	0.1645	0.1642	0.1644	0.1645	0.1643	0.1638	0.1638	0.1635	0.1634	0.1633	0.1629	0.1633	0.162	0.1618	0.1618	0.1613	0.1615	0.1612	0.1607	0.1602	0.1602	0.1602	0.1601	0.1594	0.1593	0.159
0.8957		0.1346	0.1505	0.1563	0.1607	0.1627	0.1636	0.1644	0.1651	0.1658	0.1653	0.1655	0.1653	0.165	0.1646	0.1649	0.165	0.1645	0.1647	0.1654	0.1641	0.164	0.1639	0.1638	0.164	0.1636	0.1636	0.1637	0.1637	0.1634	0.1627	0.1633	0.1629	0.1626	0.1624	0.1617	0.1615	0.1616	0.1611	0.1613	0.1606	0.1601	0.1604	0.1602	0.1599	0.16	0.1597	0.1591	0.1588
0.8911		0.1375	0.1513	0.1575	0.1612	0.1627	0.164	0.1645	0.1646	0.1648	0.1652	0.1653	0.1649	0.1641	0.1644	0.1648	0.1641	0.1639	0.1638	0.1641	0.1631	0.1638	0.1635	0.1636	0.1636	0.1634	0.1632	0.1631	0.1632	0.1632	0.1626	0.1624	0.1626	0.1622	0.1621	0.1615	0.1612	0.1608	0.161	0.1607	0.1606	0.1601	0.1597	0.16	0.1596	0.1593	0.1589	0.1586	0.1585
0.8864		0.1401	0.1522	0.1577	0.1611	0.1631	0.1631	0.1639	0.1645	0.1644	0.1649	0.1652	0.1644	0.1639	0.1641	0.1642	0.1636	0.1641	0.1642	0.1646	0.1634	0.1632	0.1629	0.1634	0.163	0.163	0.1631	0.1628	0.1625	0.1624	0.1621	0.1627	0.1625	0.1623	0.1617	0.1615	0.1608	0.1611	0.1606	0.1607	0.1603	0.1597	0.1598	0.1594	0.1594	0.1595	0.1593	0.1587	0.1584
0.8818		0.1404	0.1525	0.1579	0.1609	0.1625	0.1633	0.1637	0.164	0.1644	0.1649	0.1642	0.1636	0.1636	0.1639	0.1635	0.1641	0.1633	0.1632	0.1639	0.1628	0.1634	0.1631	0.1627	0.1625	0.1623	0.1628	0.1624	0.1622	0.1623	0.1625	0.1617	0.1618	0.1617	0.1614	0.1615	0.1608	0.1604	0.1605	0.1601	0.1602	0.1599	0.1594	0.159	0.1589	0.1585	0.1585	0.1586	0.1585
0.8771		0.1412	0.1527	0.158	0.1607	0.1625	0.1633	0.1636	0.1638	0.1636	0.1639	0.1636	0.1641	0.1631	0.1633	0.1631	0.1636	0.1627	0.1627	0.1635	0.1625	0.1625	0.1622	0.1626	0.1625	0.1622	0.1624	0.162	0.1622	0.1621	0.1618	0.1621	0.1617	0.1614	0.161	0.1612	0.161	0.1605	0.1604	0.16	0.1597	0.1597	0.1589	0.159	0.1589	0.1584	0.1585	0.1582	0.1577
0.8725		0.1417	0.1529	0.1575	0.1607	0.162	0.1626	0.1635	0.1633	0.1639	0.1638	0.1639	0.1634	0.163	0.1629	0.1632	0.163	0.1631	0.1627	0.163	0.1628	0.1624	0.1626	0.1621	0.1621	0.1623	0.1624	0.1617	0.1622	0.162	0.162	0.1615	0.1616	0.161	0.161	0.1604	0.1603	0.16	0.1599	0.1597	0.1598	0.1592	0.1589	0.1588	0.1588	0.1584	0.1584	0.1574	0.158
0.8678		0.1413	0.1534	0.1571	0.1606	0.1618	0.1624	0.163	0.1635	0.1633	0.1638	0.1636	0.1637	0.1626	0.1629	0.1631	0.163	0.1625	0.1625	0.1633	0.1623	0.1624	0.1622	0.162	0.1622	0.1621	0.1621	0.1619	0.1615	0.1617	0.1615	0.1619	0.1613	0.1611	0.1608	0.1601	0.1603	0.1601	0.1595	0.1594	0.159	0.1588	0.1591	0.1587	0.1581	0.1582	0.158	0.1578	0.1575
0.8632		0.1424	0.153	0.1577	0.1603	0.1621	0.1622	0.1629	0.1634	0.163	0.1629	0.1636	0.1635	0.1625	0.1625	0.1621	0.1623	0.1624	0.1624	0.1626	0.1625	0.162	0.1622	0.1614	0.1617	0.1617	0.1613	0.1613	0.1616	0.1619	0.1611	0.1618	0.1607	0.161	0.1606	0.1601	0.1602	0.1598	0.1593	0.1591	0.159	0.1589	0.1589	0.1583	0.1584	0.158	0.1579	0.1578	0.1576
0.8585		0.1414	0.1523	0.1572	0.1603	0.161	0.1618	0.1624	0.1628	0.1624	0.1629	0.163	0.1625	0.1625	0.1624	0.1623	0.1624	0.1622	0.162	0.162	0.1617	0.1616	0.1622	0.1618	0.1618	0.1617	0.1619	0.1612	0.1612	0.1613	0.161	0.1611	0.1608	0.1609	0.1608	0.16	0.1597	0.1597	0.1597	0.1594	0.1586	0.1584	0.1587	0.1583	0.1585	0.1576	0.1575	0.1573	0.1573
0.8539		0.141	0.152	0.1574	0.16	0.1614	0.1616	0.1623	0.1626	0.1623	0.1625	0.1631	0.1626	0.162	0.162	0.1621	0.1622	0.162	0.1617	0.1619	0.1614	0.1615	0.1615	0.161	0.1613	0.1615	0.161	0.1615	0.1615	0.161	0.1603	0.1605	0.1605	0.1605	0.16	0.1596	0.1601	0.16	0.1591	0.1594	0.1586	0.1587	0.1584	0.1583	0.1578	0.1578	0.1572	0.1569	0.1573
0.8492		0.1405	0.152	0.1573	0.1598	0.161	0.1614	0.1622	0.1621	0.1618	0.1625	0.1623	0.1622	0.1618	0.1621	0.1616	0.162	0.1616	0.1617	0.1619	0.1611	0.1619	0.1611	0.1608	0.1612	0.1606	0.1611	0.1605	0.1612	0.1608	0.1604	0.1601	0.16	0.1602	0.16	0.1594	0.1595	0.1589	0.1591	0.1587	0.1587	0.1589	0.1581	0.1581	0.1576	0.1574	0.1575	0.157	0.157
0.8446		0.1389	0.1515	0.1562	0.1592	0.1607	0.161	0.1618	0.1619	0.1619	0.1619	0.1617	0.1616	0.1615	0.1613	0.1613	0.1611	0.1616	0.1615	0.1615	0.1604	0.161	0.1606	0.1603	0.1604	0.1607	0.1605	0.1607	0.1602	0.1602	0.1604	0.1601	0.1597	0.1599	0.1599	0.1592	0.1593	0.1587	0.1589	0.1587	0.1586	0.1583	0.1583	0.1578	0.1578	0.1578	0.1571	0.1569	0.1564
0.8399		0.1378	0.151	0.1562	0.1593	0.1605	0.1607	0.1611	0.1612	0.162	0.1615	0.1617	0.1612	0.1608	0.161	0.1611	0.161	0.1609	0.1611	0.161	0.1605	0.1607	0.1604	0.1603	0.1601	0.1602	0.1597	0.1601	0.1598	0.1597	0.1598	0.1596	0.1598	0.1594	0.159	0.1588	0.159	0.1588	0.1586	0.1583	0.1581	0.1583	0.1579	0.1578	0.1574	0.1572	0.1568	0.1564	0.1562
0.8353		0.1355	0.1504	0.1557	0.1584	0.1598	0.1606	0.1607	0.1607	0.161	0.1612	0.1611	0.1608	0.1605	0.1603	0.1607	0.1606	0.1604	0.1607	0.1604	0.1599	0.1602	0.1605	0.1602	0.1601	0.1598	0.1597	0.1598	0.1597	0.1596	0.1596	0.1593	0.1594	0.1591	0.1591	0.1587	0.1582	0.1585	0.1585	0.1589	0.1574	0.1576	0.1577	0.1574	0.1576	0.1567	0.1568	0.1561	0.1562
0.8306		0.1341	0.1503	0.1548	0.1583	0.1593	0.1597	0.1599	0.1603	0.1606	0.1609	0.1608	0.1611	0.1601	0.1601	0.1605	0.1604	0.1601	0.1605	0.1605	0.1598	0.1597	0.1596	0.1601	0.1596	0.1597	0.1596	0.1598	0.1593	0.1588	0.1591	0.1595	0.159	0.1589	0.159	0.1586	0.1583	0.1584	0.158	0.158	0.1574	0.1572	0.1573	0.1573	0.1568	0.1571	0.1563	0.156	0.1562
0.826		0.13	0.1492	0.1551	0.1574	0.1589	0.1595	0.16	0.1597	0.1604	0.1607	0.1603	0.1605	0.1598	0.1597	0.1602	0.159	0.1595	0.16	0.1598	0.1597	0.1596	0.1593	0.1593	0.159	0.159	0.1592	0.1595	0.1588	0.1588	0.1588	0.1588	0.1588	0.1587	0.1581	0.1581	0.1582	0.1579	0.1578	0.1575	0.1567	0.1573	0.1569	0.157	0.1562	0.1564	0.1563	0.1556	0.1553
0.8213		0.1272	0.1483	0.1538	0.1574	0.1586	0.1594	0.1598	0.1599	0.1594	0.1595	0.1601	0.1595	0.1592	0.159	0.1592	0.1596	0.1592	0.1592	0.1594	0.1589	0.1591	0.1592	0.1587	0.1589	0.1589	0.1586	0.1585	0.1582	0.1586	0.1586	0.1586	0.1587	0.1581	0.1582	0.1575	0.1574	0.1579	0.1571	0.1567	0.1567	0.1566	0.1561	0.1566	0.1563	0.1563	0.1557	0.155	0.1548
0.8167		0.1227	0.1476	0.1533	0.1566	0.1578	0.1583	0.1592	0.1587	0.1594	0.1598	0.1596	0.1593	0.1585	0.159	0.1591	0.1586	0.1588	0.1591	0.1591	0.1581	0.1586	0.1587	0.1589	0.1583	0.1586	0.1582	0.1586	0.1579	0.158	0.1576	0.1578	0.158	0.1577	0.1575	0.157	0.1572	0.1574	0.1566	0.1567	0.156	0.1561	0.1562	0.1555	0.1558	0.1561	0.1554	0.1545	0.1548
0.812		0.1175	0.1469	0.1525	0.1558	0.1572	0.1576	0.1587	0.1587	0.1589	0.1587	0.1586	0.1587	0.1581	0.1588	0.1589	0.1584	0.1582	0.1588	0.1587	0.1577	0.158	0.1583	0.1581	0.1581	0.1582	0.158	0.1577	0.1577	0.1576	0.1578	0.1578	0.1573	0.1571	0.1576	0.1572	0.1569	0.1566	0.1565	0.1562	0.1558	0.1555	0.1556	0.1551	0.1556	0.1553	0.1549	0.1547	0.1542
0.8074		0.1106	0.1457	0.1523	0.1557	0.1568	0.1576	0.158	0.1589	0.1588	0.1587	0.1587	0.1583	0.1578	0.1579	0.1582	0.158	0.1578	0.1578	0.1581	0.1574	0.1575	0.1574	0.1574	0.1577	0.1574	0.1573	0.1577	0.1575	0.1576	0.1569	0.1576	0.157	0.157	0.157	0.1564	0.1562	0.1564	0.1561	0.1556	0.1556	0.1557	0.1552	0.1553	0.1552	0.155	0.1547	0.1541	0.1541
0.8027		0.1052	0.1444	0.1515	0.1547	0.1561	0.1572	0.1577	0.1579	0.1583	0.1579	0.1582	0.1578	0.1573	0.1574	0.1578	0.1575	0.1576	0.1571	0.158	0.1568	0.1572	0.157	0.1574	0.1576	0.1572	0.157	0.157	0.1572	0.157	0.1565	0.1569	0.1572	0.1566	0.1564	0.1558	0.1559	0.156	0.156	0.1557	0.1554	0.1548	0.1545	0.1543	0.1542	0.1544	0.1541	0.1532	0.1539
0.7981		0.0962	0.1431	0.1506	0.1544	0.1555	0.1566	0.1573	0.157	0.1577	0.1576	0.1578	0.1575	0.1571	0.1569	0.157	0.1571	0.1569	0.1568	0.1577	0.1564	0.1573	0.1566	0.1569	0.1567	0.1568	0.1568	0.1564	0.1566	0.1566	0.1564	0.1564	0.1562	0.1563	0.1562	0.1556	0.1558	0.1559	0.1556	0.1549	0.1546	0.1546	0.1543	0.1542	0.154	0.1542	0.1538	0.1534	0.1532
0.7934		0.0868	0.1416	0.1499	0.1536	0.1553	0.1564	0.1569	0.1569	0.1564	0.1572	0.1571	0.1567	0.1567	0.1569	0.1568	0.1564	0.1567	0.1565	0.1573	0.1562	0.1563	0.1567	0.1561	0.1563	0.1561	0.1561	0.1564	0.1564	0.1558	0.156	0.156	0.1556	0.1556	0.1558	0.1548	0.1553	0.1552	0.1547	0.1549	0.1541	0.154	0.1538	0.154	0.1534	0.1534	0.1525	0.153	0.1531
0.7888		0.077	0.1404	0.149	0.1531	0.1545	0.1554	0.156	0.156	0.1569	0.1565	0.1569	0.1568	0.1558	0.1563	0.1561	0.1562	0.1564	0.1562	0.1564	0.1556	0.1563	0.1559	0.1562	0.1559	0.156	0.1556	0.1557	0.156	0.1553	0.1553	0.1557	0.1551	0.1555	0.1552	0.1546	0.1546	0.1548	0.1545	0.1542	0.1541	0.1541	0.1535	0.1534	0.1529	0.1527	0.1522	0.1521	0.1521
0.7841		0.065	0.1382	0.148	0.1523	0.1541	0.1551	0.1557	0.1556	0.1559	0.1562	0.1566	0.1555	0.1557	0.1553	0.1555	0.1555	0.1556	0.1556	0.1559	0.155	0.1549	0.1553	0.155	0.1553	0.1556	0.1551	0.1551	0.155	0.155	0.1548	0.1552	0.1552	0.1553	0.1543	0.1541	0.1543	0.1548	0.1543	0.1539	0.1537	0.1536	0.153	0.1527	0.1527	0.1523	0.1523	0.1515	0.1513
0.7795		0.0531	0.1357	0.1465	0.1511	0.1531	0.1543	0.1553	0.1553	0.1552	0.1558	0.1558	0.1559	0.1551	0.1553	0.1555	0.1549	0.155	0.1555	0.1554	0.1549	0.1554	0.1549	0.155	0.1549	0.1549	0.1548	0.1551	0.1546	0.1548	0.1546	0.1545	0.1545	0.1545	0.1542	0.1538	0.1539	0.1539	0.1534	0.1534	0.1529	0.1527	0.153	0.1525	0.1523	0.1519	0.1516	0.1514	0.1511
0.7748		0.0447	0.1342	0.1452	0.1507	0.1524	0.1543	0.1542	0.1548	0.1546	0.1552	0.1552	0.1552	0.1545	0.1548	0.155	0.1544	0.1551	0.1544	0.155	0.1542	0.1547	0.1542	0.1542	0.1544	0.1542	0.1543	0.1543	0.1537	0.1544	0.1543	0.1541	0.1544	0.154	0.1535	0.1533	0.1536	0.1535	0.1529	0.1533	0.1526	0.1528	0.1519	0.1524	0.1518	0.1517	0.1511	0.1508	0.1509
0.7702		0.0335	0.1315	0.1442	0.1495	0.1515	0.153	0.1536	0.154	0.1543	0.1546	0.1545	0.1544	0.1541	0.1541	0.1549	0.1542	0.1543	0.154	0.1546	0.1537	0.1542	0.1539	0.1539	0.1539	0.1539	0.1538	0.1537	0.1539	0.1536	0.1534	0.1537	0.1537	0.1533	0.1535	0.1531	0.1529	0.1528	0.1524	0.1528	0.1524	0.1523	0.1512	0.1518	0.1515	0.1515	0.1502	0.1499	0.1502
0.7655		0.0261	0.1289	0.1429	0.1486	0.151	0.1525	0.1526	0.1536	0.1535	0.1538	0.1541	0.1541	0.1533	0.154	0.1537	0.154	0.1531	0.1535	0.1538	0.1535	0.1535	0.1537	0.1535	0.1535	0.1536	0.1531	0.1533	0.1535	0.1525	0.1529	0.153	0.1532	0.1527	0.1527	0.1531	0.1524	0.1526	0.152	0.152	0.1515	0.1517	0.1511	0.1508	0.1507	0.1508	0.1503	0.1496	0.1494
0.7609		0.0207	0.1261	0.1417	0.1472	0.1497	0.1517	0.1524	0.1526	0.1531	0.1531	0.1535	0.1531	0.1527	0.1535	0.1531	0.1535	0.1531	0.1533	0.1529	0.1527	0.1532	0.1532	0.1527	0.153	0.153	0.153	0.1522	0.1523	0.1528	0.1523	0.1528	0.1529	0.1526	0.152	0.1519	0.152	0.1522	0.1516	0.1512	0.1506	0.1506	0.1507	0.1504	0.1505	0.1503	0.1495	0.1491	0.149
0.7562		0.015	0.1228	0.1403	0.1463	0.1495	0.151	0.1519	0.1522	0.1524	0.1533	0.1528	0.1531	0.1524	0.1521	0.153	0.1522	0.1525	0.1524	0.1527	0.152	0.1524	0.1523	0.1524	0.1525	0.1524	0.1522	0.152	0.152	0.1526	0.1519	0.152	0.1521	0.1518	0.1514	0.1511	0.1517	0.1511	0.1506	0.1511	0.1506	0.1505	0.1495	0.1503	0.1493	0.1496	0.1489	0.1481	0.1485
0.7516		0.0113	0.1188	0.1379	0.1448	0.1481	0.1505	0.1511	0.1513	0.1518	0.1518	0.1525	0.1519	0.1517	0.1519	0.152	0.1525	0.1521	0.152	0.1523	0.1515	0.1519	0.1517	0.1516	0.1519	0.1517	0.1517	0.151	0.1513	0.1513	0.1516	0.1512	0.1512	0.1513	0.1508	0.1511	0.151	0.1509	0.1505	0.1507	0.1502	0.1501	0.1493	0.1493	0.1493	0.1492	0.1485	0.1476	0.1476
0.7469		0.0081	0.1141	0.1357	0.1437	0.1471	0.1489	0.1504	0.1506	0.1519	0.1519	0.152	0.1517	0.1513	0.1517	0.1517	0.1508	0.1512	0.1514	0.1518	0.1513	0.1514	0.151	0.1511	0.1511	0.1511	0.1513	0.1513	0.151	0.151	0.1511	0.1511	0.1507	0.1513	0.1508	0.1501	0.15	0.1501	0.1496	0.1494	0.1497	0.1492	0.1485	0.1488	0.1493	0.1489	0.1479	0.1474	0.1474
0.7422		0.0053	0.1094	0.132	0.1413	0.1457	0.1482	0.1496	0.1499	0.1501	0.1511	0.1512	0.1501	0.1506	0.1505	0.1508	0.1507	0.1504	0.1509	0.151	0.15	0.1505	0.1507	0.1503	0.1507	0.1506	0.1502	0.1503	0.1502	0.1502	0.1503	0.1502	0.1503	0.1502	0.1503	0.1495	0.1498	0.1498	0.1488	0.1486	0.1487	0.1484	0.148	0.1482	0.1484	0.1481	0.1475	0.1467	0.1467
0.7376		0.0043	0.103	0.1294	0.139	0.1444	0.1469	0.1485	0.1491	0.15	0.1499	0.1497	0.1494	0.1496	0.1495	0.1498	0.1496	0.15	0.1498	0.1504	0.1494	0.15	0.1498	0.1504	0.1499	0.1502	0.1494	0.1497	0.1494	0.1499	0.15	0.1495	0.1496	0.1499	0.149	0.1486	0.1494	0.1488	0.1482	0.1488	0.1479	0.1483	0.1471	0.1475	0.1473	0.1466	0.1461	0.1458	0.146
0.7329		0.0037	0.0972	0.1269	0.1379	0.1431	0.1459	0.1473	0.148	0.149	0.1492	0.1496	0.1484	0.1495	0.1494	0.1493	0.1494	0.1491	0.149	0.1494	0.1493	0.1494	0.1489	0.1491	0.1494	0.1493	0.1488	0.1492	0.1487	0.1489	0.1488	0.1484	0.1486	0.1485	0.1484	0.1484	0.1482	0.1483	0.148	0.148	0.1474	0.1472	0.1466	0.1467	0.1463	0.1464	0.1462	0.1454	0.1451
0.7283		0.0024	0.0927	0.1235	0.1361	0.1422	0.1448	0.1465	0.1474	0.1484	0.1486	0.1491	0.1476	0.1485	0.1484	0.149	0.1487	0.1487	0.1487	0.1481	0.1485	0.1485	0.1486	0.1486	0.1483	0.1482	0.1482	0.1483	0.1483	0.1484	0.1478	0.1478	0.1482	0.1482	0.1478	0.1477	0.1474	0.1472	0.1469	0.1473	0.1469	0.1463	0.1463	0.1459	0.1461	0.1447	0.1449	0.1451	0.145
0.7236		0.0022	0.0878	0.1211	0.1345	0.1413	0.1438	0.1464	0.1468	0.1473	0.1479	0.1483	0.1474	0.1479	0.1479	0.1483	0.1476	0.1481	0.1478	0.1484	0.1474	0.1477	0.148	0.1473	0.1475	0.1484	0.1477	0.1477	0.1479	0.1476	0.1474	0.1473	0.1471	0.1473	0.1471	0.1468	0.1469	0.1471	0.1465	0.1469	0.1458	0.1457	0.1453	0.1453	0.1452	0.1442	0.1444	0.1439	0.1437
0.719		0.0026	0.0843	0.1181	0.1333	0.14	0.1433	0.1451	0.1458	0.1469	0.1476	0.1475	0.1457	0.1478	0.1477	0.1482	0.1473	0.1471	0.1468	0.1479	0.1474	0.1469	0.1469	0.1471	0.1466	0.1473	0.1468	0.1468	0.1474	0.1471	0.1469	0.1469	0.1467	0.147	0.1463	0.1461	0.146	0.1462	0.1457	0.1454	0.1452	0.1449	0.1446	0.1446	0.1441	0.1434	0.1433	0.1431	0.1431
0.7143		0.0019	0.0774	0.1155	0.1296	0.1378	0.1429	0.1442	0.1451	0.1459	0.1464	0.1473	0.1455	0.1466	0.1467	0.1471	0.1466	0.1467	0.1465	0.1472	0.1459	0.1465	0.1463	0.1464	0.1468	0.1465	0.146	0.1461	0.1469	0.1465	0.146	0.1462	0.1463	0.1461	0.1453	0.1453	0.1453	0.1455	0.1449	0.1449	0.1445	0.1443	0.1442	0.1437	0.1436	0.1425	0.1428	0.1432	0.1424
0.7097		0.0016	0.0709	0.1095	0.1278	0.1362	0.1412	0.143	0.1439	0.1452	0.1462	0.1465	0.145	0.146	0.1459	0.1459	0.1462	0.1457	0.1459	0.1462	0.1457	0.1459	0.1456	0.1458	0.1453	0.1463	0.145	0.1456	0.1463	0.1459	0.1455	0.1453	0.1453	0.1452	0.1449	0.1447	0.1448	0.1449	0.1441	0.1442	0.1437	0.1434	0.1433	0.1425	0.1429	0.1422	0.1423	0.1419	0.1421
0.705		0.0012	0.0671	0.1057	0.1245	0.1339	0.1399	0.1419	0.1432	0.1443	0.145	0.1458	0.1446	0.1456	0.1451	0.1456	0.1456	0.1451	0.1451	0.1458	0.1453	0.1455	0.1455	0.1447	0.1449	0.1457	0.1446	0.1449	0.1456	0.1448	0.1444	0.144	0.1444	0.145	0.1441	0.1445	0.1441	0.1441	0.1421	0.1436	0.1424	0.1428	0.1424	0.1419	0.1418	0.1419	0.1412	0.141	0.1412
0.7004		0.0015	0.0613	0.1005	0.1211	0.1318	0.1388	0.141	0.1422	0.1439	0.1445	0.1445	0.1442	0.1448	0.1453	0.1452	0.1446	0.1445	0.1447	0.1453	0.1442	0.1447	0.1443	0.144	0.1443	0.1445	0.1443	0.144	0.1444	0.1446	0.144	0.1439	0.1441	0.1441	0.1433	0.1438	0.1429	0.1437	0.1418	0.1426	0.1419	0.1419	0.1415	0.1408	0.1414	0.1406	0.1407	0.1406	0.1405
0.6957		0.0018	0.0566	0.0952	0.1172	0.1287	0.1376	0.1403	0.1408	0.1424	0.1439	0.1434	0.1436	0.1433	0.1444	0.144	0.1439	0.1441	0.1438	0.1448	0.1434	0.1442	0.1441	0.1432	0.144	0.1442	0.1433	0.1437	0.144	0.1433	0.1434	0.1434	0.1431	0.143	0.1431	0.1432	0.1417	0.1431	0.1414	0.1416	0.1416	0.141	0.1417	0.1402	0.1404	0.1404	0.1398	0.1394	0.1402
0.6911		0.0018	0.0508	0.0892	0.1108	0.1257	0.136	0.1387	0.1388	0.1414	0.1427	0.143	0.1426	0.1428	0.1438	0.1423	0.1424	0.1428	0.1435	0.1435	0.1423	0.1427	0.1431	0.1421	0.1434	0.1433	0.1422	0.1423	0.1433	0.1433	0.1427	0.1419	0.1426	0.1424	0.1418	0.1415	0.1414	0.1422	0.1404	0.1413	0.141	0.1411	0.1406	0.1395	0.1398	0.1392	0.1394	0.1388	0.1392
0.6864		0.0012	0.0444	0.0823	0.1043	0.1209	0.1326	0.1358	0.1374	0.1404	0.141	0.142	0.141	0.1412	0.1426	0.1416	0.1412	0.1423	0.1422	0.1424	0.142	0.1411	0.1425	0.1408	0.1422	0.1428	0.1401	0.1411	0.1422	0.1423	0.1413	0.1397	0.1413	0.1415	0.1412	0.1408	0.1402	0.1407	0.1397	0.1402	0.1401	0.1399	0.1394	0.1388	0.1393	0.1379	0.138	0.1376	0.1382
0.6818		0.0014	0.0397	0.0754	0.0978	0.1155	0.1296	0.1329	0.1353	0.1389	0.1399	0.1405	0.1394	0.1397	0.1405	0.1408	0.1403	0.1412	0.1411	0.1412	0.14	0.14	0.1407	0.1399	0.1407	0.1411	0.1398	0.1402	0.1404	0.1405	0.1395	0.1392	0.1399	0.14	0.1397	0.1392	0.1384	0.1396	0.1384	0.1387	0.1384	0.139	0.1383	0.1377	0.1377	0.137	0.137	0.1364	0.1366
0.6771		0.0014	0.0348	0.0688	0.0928	0.1098	0.1254	0.1306	0.1326	0.1371	0.1383	0.1389	0.1377	0.1379	0.1389	0.1389	0.1393	0.1398	0.1391	0.1401	0.1386	0.1398	0.1393	0.1387	0.1393	0.1394	0.1392	0.1396	0.14	0.1394	0.1382	0.1379	0.1379	0.1382	0.1377	0.1376	0.1376	0.1382	0.1381	0.1374	0.137	0.1373	0.1372	0.1368	0.1358	0.1358	0.1353	0.1355	0.1344
0.6725		0.0013	0.0299	0.0625	0.0864	0.1063	0.1231	0.1289	0.1301	0.1341	0.1362	0.1367	0.1369	0.1366	0.1379	0.1373	0.1376	0.1385	0.1375	0.1391	0.1382	0.138	0.1382	0.1374	0.138	0.1384	0.1374	0.1383	0.1384	0.1381	0.1375	0.1368	0.1373	0.1361	0.1371	0.1364	0.1354	0.1363	0.1359	0.1374	0.1369	0.1362	0.1363	0.1351	0.1333	0.1345	0.1342	0.1344	0.1328
0.6678		0.0011	0.0282	0.0563	0.0809	0.1009	0.1186	0.1254	0.1288	0.1327	0.134	0.1356	0.1348	0.1353	0.137	0.1356	0.1358	0.1369	0.1365	0.1375	0.1363	0.136	0.1365	0.1359	0.1379	0.1372	0.1363	0.1368	0.1369	0.1364	0.1361	0.1352	0.1359	0.1353	0.135	0.135	0.1343	0.1348	0.1348	0.1353	0.1347	0.1344	0.1347	0.134	0.1322	0.1326	0.1328	0.1326	0.1326
0.6632		0.0015	0.0247	0.0514	0.076	0.0953	0.1134	0.1212	0.126	0.1301	0.132	0.1343	0.1334	0.1334	0.1351	0.1338	0.1339	0.1355	0.1359	0.1351	0.1351	0.1345	0.1354	0.1342	0.1362	0.1355	0.134	0.135	0.1354	0.1346	0.1353	0.1343	0.1345	0.1351	0.1335	0.1337	0.133	0.1341	0.1334	0.1331	0.1331	0.1327	0.1332	0.1328	0.1309	0.1309	0.1316	0.1316	0.1311
0.6585		0.0004	0.0234	0.0489	0.0726	0.0925	0.1096	0.1181	0.1235	0.1284	0.1306	0.1321	0.1315	0.1321	0.1333	0.1323	0.1324	0.1333	0.1339	0.1339	0.1334	0.1326	0.1335	0.1328	0.1337	0.1339	0.1322	0.1333	0.133	0.133	0.1331	0.133	0.1331	0.1331	0.1322	0.1327	0.1312	0.1324	0.1322	0.1312	0.1305	0.1309	0.1316	0.1307	0.1292	0.129	0.1296	0.1294	0.1295
0.6539		0.0008	0.0221	0.0466	0.069	0.0887	0.1059	0.1149	0.1212	0.1264	0.1294	0.1305	0.1307	0.1305	0.1313	0.1306	0.131	0.1318	0.1322	0.1319	0.1315	0.1306	0.1326	0.1308	0.132	0.1321	0.1311	0.1311	0.1317	0.1317	0.132	0.1309	0.1324	0.1314	0.1312	0.131	0.1296	0.1302	0.1305	0.1299	0.129	0.1304	0.1291	0.1287	0.1262	0.1264	0.1282	0.1266	0.1276
0.6492		0.0009	0.0205	0.0448	0.0666	0.0856	0.1031	0.1115	0.1179	0.1251	0.1274	0.1289	0.1294	0.1288	0.13	0.1298	0.1294	0.1307	0.1305	0.1303	0.1297	0.1291	0.1302	0.1289	0.1303	0.1298	0.1287	0.1292	0.1301	0.1302	0.1308	0.1305	0.1312	0.1306	0.1296	0.1292	0.1278	0.1297	0.1289	0.1279	0.1274	0.1285	0.1271	0.1276	0.1258	0.1253	0.1258	0.1245	0.1252
0.6446		0.0013	0.0198	0.0429	0.0645	0.0826	0.1	0.109	0.1164	0.1225	0.1255	0.1266	0.1272	0.1274	0.1281	0.128	0.1286	0.1286	0.1287	0.128	0.128	0.1281	0.128	0.1278	0.1281	0.1278	0.1267	0.1286	0.1282	0.1285	0.1285	0.1286	0.1291	0.1287	0.1282	0.1267	0.1262	0.1281	0.1264	0.1272	0.126	0.1264	0.1251	0.1255	0.1242	0.1242	0.1238	0.1234	0.1232
0.6399		0.0009	0.0195	0.0421	0.0627	0.0812	0.0968	0.1071	0.1137	0.1205	0.1229	0.1253	0.1257	0.1259	0.127	0.1265	0.1278	0.1267	0.1268	0.1273	0.1267	0.1275	0.1267	0.1269	0.1269	0.1274	0.126	0.1278	0.1256	0.1271	0.1275	0.1262	0.1269	0.1271	0.1268	0.1257	0.1244	0.126	0.1239	0.1253	0.1246	0.1247	0.1239	0.1247	0.1238	0.1235	0.1216	0.1229	0.1204
0.6353		0.0011	0.0196	0.0416	0.0621	0.08	0.0943	0.105	0.1117	0.1177	0.1216	0.1235	0.1245	0.1241	0.1253	0.1247	0.1262	0.1261	0.126	0.1264	0.1252	0.1262	0.1256	0.1267	0.1255	0.1274	0.1256	0.1273	0.1253	0.126	0.126	0.1233	0.1244	0.1251	0.1251	0.1238	0.1227	0.1229	0.1228	0.1224	0.1237	0.1217	0.1236	0.1221	0.1214	0.122	0.1206	0.1224	0.1196
0.6306		0.0012	0.0195	0.0416	0.062	0.0797	0.0934	0.1034	0.1101	0.1163	0.1203	0.1225	0.1225	0.1232	0.1245	0.1237	0.1253	0.1254	0.1257	0.1262	0.1251	0.125	0.1243	0.1245	0.1248	0.1261	0.1241	0.1242	0.1247	0.1244	0.1244	0.1221	0.1232	0.1224	0.1231	0.1225	0.1205	0.1212	0.1221	0.1214	0.1227	0.1209	0.1228	0.122	0.12	0.1192	0.1204	0.1198	0.1189
0.626		0.0013	0.0198	0.0422	0.0635	0.0801	0.0925	0.1025	0.1094	0.1158	0.1196	0.121	0.1214	0.1223	0.1229	0.1223	0.1241	0.1245	0.1246	0.125	0.1241	0.1237	0.1238	0.1229	0.1235	0.1238	0.1223	0.1234	0.1235	0.1234	0.1221	0.1213	0.122	0.1216	0.1212	0.121	0.1184	0.1205	0.122	0.1209	0.1208	0.1204	0.1211	0.1209	0.1172	0.1175	0.1196	0.1173	0.1192
0.6213		0.002	0.0203	0.0429	0.0653	0.0807	0.0923	0.1016	0.1077	0.1142	0.1177	0.1196	0.1197	0.1209	0.1216	0.122	0.1225	0.1222	0.1232	0.1228	0.1228	0.1225	0.1232	0.1206	0.122	0.1223	0.1206	0.1222	0.1224	0.1228	0.121	0.1205	0.1211	0.1215	0.1204	0.1201	0.1145	0.1198	0.1198	0.1202	0.1185	0.1193	0.1181	0.1185	0.1151	0.116	0.1173	0.1164	0.1172
0.6167		0.0029	0.0204	0.0436	0.0676	0.0824	0.0925	0.1014	0.1066	0.1129	0.1166	0.1179	0.1188	0.1183	0.1194	0.1185	0.1216	0.1211	0.1219	0.1209	0.1201	0.12	0.1219	0.1175	0.1215	0.1205	0.1179	0.1195	0.1204	0.1209	0.1193	0.1186	0.1203	0.1202	0.1179	0.1182	0.1114	0.1181	0.1187	0.1171	0.1172	0.1174	0.1168	0.1162	0.1127	0.1118	0.114	0.1139	0.1132
0.612		0.003	0.0211	0.0443	0.0678	0.0842	0.0938	0.1007	0.1043	0.1118	0.1155	0.1163	0.117	0.1166	0.1177	0.1149	0.119	0.1195	0.1203	0.1181	0.1182	0.1174	0.1196	0.1145	0.1192	0.1182	0.1148	0.1182	0.1194	0.1185	0.1179	0.1171	0.1188	0.1163	0.1141	0.115	0.1101	0.115	0.1157	0.1144	0.1148	0.1161	0.1134	0.1136	0.1133	0.1092	0.1119	0.1095	0.1116
0.6074		0.0041	0.0228	0.0464	0.0685	0.083	0.0937	0.1	0.1034	0.1096	0.1141	0.1144	0.1135	0.1136	0.1129	0.1129	0.1162	0.1157	0.1164	0.1165	0.1164	0.1155	0.1164	0.1127	0.1153	0.1165	0.1114	0.1168	0.1159	0.116	0.1153	0.1134	0.1138	0.1124	0.1109	0.109	0.1095	0.1103	0.1111	0.1097	0.1107	0.1108	0.1098	0.112	0.1099	0.1068	0.1091	0.1069	0.1085
0.6027		0.0017	0.021	0.044	0.0672	0.0817	0.0922	0.0987	0.1022	0.1076	0.1098	0.1116	0.1117	0.1115	0.1098	0.1103	0.1118	0.1113	0.1138	0.1133	0.1136	0.1121	0.1151	0.1094	0.1144	0.1131	0.11	0.1125	0.1133	0.1128	0.1127	0.1105	0.1106	0.1106	0.108	0.1076	0.107	0.1089	0.1088	0.1077	0.1087	0.1079	0.1073	0.1076	0.107	0.1038	0.1056	0.1045	0.104
0.5981		0.0013	0.0207	0.0442	0.0649	0.0803	0.0908	0.0974	0.1013	0.1065	0.1083	0.1077	0.1093	0.1089	0.1099	0.109	0.1101	0.1098	0.112	0.1106	0.1113	0.1094	0.1119	0.1083	0.1117	0.111	0.1096	0.11	0.1096	0.1107	0.1098	0.109	0.1079	0.1083	0.1075	0.1084	0.1063	0.1079	0.1077	0.107	0.1071	0.1057	0.1073	0.1053	0.1037	0.1022	0.1035	0.1018	0.1029
0.5934		0.0016	0.0215	0.0453	0.0643	0.0797	0.091	0.0957	0.1007	0.1052	0.1076	0.1073	0.1088	0.1084	0.1081	0.1085	0.1075	0.1076	0.1083	0.1093	0.1079	0.108	0.1088	0.1077	0.1083	0.1084	0.1094	0.1089	0.1093	0.109	0.1085	0.1083	0.1074	0.1083	0.1057	0.1083	0.106	0.1072	0.1045	0.1064	0.1066	0.1054	0.1051	0.1035	0.1019	0.1003	0.1004	0.0998	0.0998
0.5888		0.0012	0.0225	0.0452	0.0638	0.0795	0.0904	0.0966	0.1007	0.1042	0.1066	0.1073	0.1085	0.1077	0.1083	0.1081	0.1076	0.1069	0.1069	0.1078	0.1066	0.1083	0.1066	0.1064	0.1068	0.1073	0.1087	0.1087	0.108	0.107	0.108	0.1073	0.1062	0.1073	0.105	0.108	0.1059	0.1068	0.1042	0.1059	0.1064	0.1055	0.1024	0.1027	0.1013	0.1	0.099	0.0983	0.0983
0.5841		0.001	0.0221	0.0448	0.0633	0.0792	0.0882	0.0969	0.1006	0.1037	0.1054	0.1066	0.1076	0.1064	0.1071	0.108	0.1067	0.1072	0.1065	0.108	0.1063	0.1076	0.1056	0.1059	0.1062	0.1064	0.1084	0.1085	0.1076	0.1057	0.1059	0.107	0.1048	0.1073	0.1049	0.1076	0.1059	0.1053	0.1057	0.1052	0.1027	0.1019	0.1018	0.1012	0.1005	0.0996	0.0989	0.0983	0.0979
0.5795		0.0006	0.022	0.0453	0.0633	0.0798	0.088	0.0972	0.1013	0.1026	0.1049	0.1055	0.1063	0.1064	0.1064	0.1075	0.107	0.1064	0.1061	0.1071	0.105	0.1074	0.1054	0.105	0.1063	0.106	0.1068	0.1074	0.1054	0.106	0.1053	0.105	0.1043	0.1052	0.1046	0.1067	0.1052	0.1042	0.105	0.1041	0.1026	0.1015	0.1009	0.0995	0.0998	0.0988	0.0982	0.0981	0.0972
0.5748		0.0014	0.022	0.045	0.063	0.0802	0.0888	0.0962	0.1008	0.1031	0.1049	0.1069	0.1078	0.1064	0.1069	0.1076	0.1077	0.1053	0.1062	0.1068	0.1042	0.1074	0.1052	0.1058	0.1061	0.1061	0.1061	0.1057	0.1049	0.1047	0.1051	0.1045	0.1045	0.1052	0.1048	0.1056	0.1055	0.1018	0.1033	0.1026	0.1014	0.1014	0.1005	0.0988	0.1	0.0989	0.0985	0.0983	0.0972
0.5702		0.0009	0.0218	0.0455	0.0644	0.0783	0.0882	0.0963	0.0998	0.1021	0.1039	0.106	0.1061	0.1047	0.1064	0.1063	0.1061	0.1063	0.1053	0.1066	0.1043	0.107	0.1057	0.1057	0.1046	0.1052	0.1053	0.1048	0.1046	0.1043	0.1042	0.1046	0.1042	0.1048	0.1046	0.1043	0.1048	0.1026	0.1024	0.1031	0.1009	0.1008	0.0996	0.0989	0.0997	0.0997	0.0983	0.098	0.0972
0.5655		0.0017	0.0238	0.0457	0.0628	0.077	0.0881	0.0956	0.0999	0.1025	0.1026	0.1048	0.1054	0.1028	0.1053	0.1055	0.104	0.1063	0.105	0.1061	0.1042	0.1035	0.1048	0.1051	0.1045	0.1045	0.1042	0.103	0.1042	0.1033	0.1041	0.1035	0.1034	0.1029	0.104	0.103	0.1044	0.1012	0.1026	0.1027	0.1007	0.1011	0.0998	0.0988	0.099	0.0986	0.0977	0.0982	0.0961
0.5609		0.0006	0.0222	0.045	0.0636	0.0775	0.0891	0.0956	0.1002	0.1018	0.1007	0.105	0.1038	0.1016	0.1046	0.1033	0.1036	0.1045	0.1042	0.1061	0.1049	0.1033	0.1036	0.1043	0.105	0.1042	0.1042	0.1034	0.1041	0.1031	0.1044	0.1025	0.1036	0.1022	0.1038	0.1033	0.1046	0.1004	0.1022	0.102	0.1007	0.1006	0.0985	0.0983	0.0988	0.0986	0.0978	0.0976	0.096
0.5562		0.0013	0.0225	0.0449	0.0636	0.0767	0.0874	0.0954	0.0991	0.1015	0.1004	0.1039	0.1013	0.1026	0.1054	0.1042	0.1023	0.1031	0.1049	0.1052	0.1045	0.1031	0.1031	0.1044	0.1041	0.1038	0.1041	0.1031	0.1035	0.1013	0.1033	0.1027	0.1032	0.1021	0.1038	0.1047	0.1045	0.0995	0.1019	0.1002	0.1009	0.1007	0.0983	0.0969	0.0981	0.0979	0.0965	0.0973	0.0946
0.5516		0.0014	0.0229	0.0443	0.0645	0.0763	0.0882	0.0953	0.0992	0.1016	0.1006	0.102	0.1013	0.1023	0.1046	0.104	0.1019	0.1021	0.1028	0.1051	0.1038	0.1016	0.1019	0.103	0.1027	0.103	0.1039	0.1026	0.1019	0.101	0.1009	0.1031	0.1029	0.1037	0.1036	0.1038	0.1038	0.1009	0.1014	0.0998	0.1006	0.1007	0.0972	0.0968	0.0973	0.0974	0.0964	0.0956	0.0948
0.5469		0.001	0.0231	0.0451	0.0641	0.0752	0.087	0.0947	0.0986	0.1003	0.1003	0.1024	0.1025	0.1016	0.104	0.1025	0.1019	0.1012	0.1027	0.1045	0.1041	0.1016	0.1024	0.1021	0.1027	0.1011	0.1032	0.1025	0.1018	0.1007	0.1003	0.1018	0.1014	0.101	0.1033	0.1028	0.1039	0.1007	0.1012	0.0992	0.0995	0.0992	0.0977	0.0965	0.0969	0.0963	0.0959	0.0955	0.0935
0.5422		0.0019	0.0239	0.045	0.0619	0.0751	0.0868	0.0942	0.0965	0.0997	0.0996	0.1016	0.1016	0.1012	0.1031	0.1017	0.1026	0.1016	0.1026	0.1039	0.1025	0.1013	0.1014	0.1016	0.1027	0.102	0.1027	0.1008	0.1025	0.1003	0.1001	0.1003	0.1016	0.1	0.103	0.1011	0.1029	0.099	0.1015	0.0986	0.0994	0.0986	0.0974	0.0963	0.0969	0.0952	0.0953	0.0955	0.094
0.5376		0.0016	0.0236	0.0443	0.0621	0.0756	0.086	0.094	0.0953	0.0998	0.0994	0.1008	0.101	0.1012	0.1029	0.1017	0.1016	0.1012	0.1022	0.104	0.102	0.1013	0.1026	0.101	0.1024	0.1016	0.1014	0.1007	0.1019	0.1007	0.1001	0.0999	0.1001	0.099	0.1037	0.1018	0.1019	0.0999	0.1008	0.0989	0.0984	0.0974	0.0981	0.0963	0.0968	0.0957	0.0951	0.0947	0.094
0.5329		0.0009	0.0241	0.0443	0.0626	0.076	0.0858	0.0939	0.0966	0.0988	0.0991	0.1006	0.101	0.1007	0.1025	0.1017	0.1016	0.1015	0.1027	0.1033	0.1021	0.101	0.1028	0.1003	0.1025	0.1012	0.1011	0.1002	0.1018	0.1007	0.0993	0.0997	0.0999	0.0994	0.103	0.0993	0.1021	0.099	0.1	0.0983	0.0989	0.0974	0.097	0.096	0.0962	0.0956	0.0966	0.0946	0.0938
0.5283		0.0009	0.0238	0.0445	0.0639	0.075	0.0858	0.0933	0.0958	0.0999	0.0983	0.1016	0.1005	0.1008	0.1025	0.1015	0.1016	0.101	0.1024	0.1037	0.1018	0.1019	0.1028	0.1014	0.1025	0.1013	0.1001	0.0997	0.1015	0.1005	0.0998	0.0998	0.1	0.0983	0.1041	0.0997	0.1017	0.0998	0.1001	0.0981	0.0988	0.0977	0.0976	0.0966	0.0953	0.0948	0.0948	0.0947	0.0943
0.5236		0.0007	0.0239	0.0448	0.0647	0.0762	0.0866	0.0941	0.0952	0.1001	0.1002	0.1014	0.1	0.1012	0.1029	0.1015	0.1017	0.1016	0.1018	0.1037	0.1024	0.101	0.1021	0.1006	0.1021	0.1011	0.101	0.101	0.1009	0.0999	0.1	0.0996	0.0994	0.0988	0.1031	0.099	0.1007	0.1003	0.1	0.0979	0.0987	0.0986	0.097	0.0964	0.0959	0.0955	0.0945	0.0941	0.094
0.519		0.0006	0.0245	0.0446	0.0635	0.0758	0.0861	0.0943	0.0957	0.0999	0.099	0.1009	0.0998	0.1011	0.1025	0.1012	0.1007	0.1005	0.1027	0.1027	0.1031	0.1004	0.1023	0.1009	0.1019	0.1008	0.1009	0.1001	0.1	0.1005	0.1002	0.0984	0.0992	0.0987	0.1021	0.0987	0.1016	0.1005	0.1001	0.0985	0.0983	0.0989	0.0966	0.0965	0.0957	0.0952	0.0938	0.0939	0.0934
0.5143		0.0011	0.0235	0.0461	0.0648	0.0752	0.0858	0.0938	0.096	0.0986	0.0997	0.1003	0.101	0.1003	0.102	0.1015	0.1004	0.1015	0.1024	0.1034	0.1027	0.1014	0.102	0.1003	0.101	0.1014	0.1012	0.1	0.101	0.0995	0.1001	0.0996	0.1	0.0985	0.1025	0.0987	0.1001	0.1006	0.0997	0.0981	0.098	0.0975	0.0959	0.0956	0.0943	0.0943	0.0939	0.0928	0.0943
0.5097		0.0009	0.0233	0.0443	0.0644	0.0757	0.0861	0.0939	0.0949	0.0984	0.0989	0.0998	0.1007	0.1007	0.1011	0.1005	0.1002	0.1011	0.1017	0.1027	0.1021	0.1016	0.1019	0.0995	0.1012	0.1	0.0997	0.1	0.1019	0.1002	0.1003	0.0995	0.0993	0.0978	0.1015	0.0979	0.1014	0.1012	0.0996	0.0981	0.0979	0.0977	0.095	0.0956	0.0943	0.0949	0.0938	0.0921	0.094
0.505		0.0013	0.0233	0.0446	0.0644	0.076	0.0855	0.0933	0.0948	0.0984	0.0988	0.0996	0.1006	0.1006	0.1017	0.1009	0.1006	0.1009	0.1017	0.102	0.1014	0.1004	0.1015	0.0999	0.102	0.1006	0.1006	0.0988	0.1007	0.0997	0.0995	0.0992	0.0989	0.0988	0.1026	0.0987	0.0996	0.0997	0.0999	0.0984	0.0965	0.0964	0.0957	0.0953	0.0936	0.0943	0.0945	0.0925	0.0946
0.5004		0.0009	0.0237	0.0449	0.0645	0.0763	0.0851	0.0934	0.0946	0.0994	0.0994	0.0997	0.1001	0.0999	0.1001	0.0998	0.1008	0.1007	0.1005	0.1019	0.1011	0.1004	0.1014	0.1003	0.1007	0.0996	0.1003	0.0996	0.0999	0.0995	0.0979	0.0986	0.0989	0.0988	0.1024	0.0978	0.0993	0.1	0.0993	0.0982	0.0969	0.097	0.0952	0.0958	0.0932	0.0959	0.0945	0.0942	0.0943
0.4957		0.0007	0.0231	0.0449	0.0644	0.0759	0.0858	0.0928	0.0949	0.0983	0.0989	0.0994	0.0997	0.0998	0.1009	0.0999	0.1009	0.1002	0.1005	0.1016	0.0994	0.0998	0.1014	0.1	0.1018	0.0994	0.1004	0.0987	0.1002	0.0997	0.0991	0.0987	0.0992	0.0981	0.102	0.0972	0.0992	0.0991	0.0987	0.098	0.0968	0.0967	0.0942	0.095	0.0926	0.0949	0.0929	0.0938	0.0945
0.4911		0.0006	0.0224	0.0442	0.0642	0.0765	0.0852	0.0923	0.0943	0.0979	0.0992	0.099	0.1002	0.1009	0.1003	0.1007	0.1007	0.0998	0.1013	0.1024	0.0993	0.0997	0.1009	0.1001	0.1004	0.0996	0.0994	0.0987	0.1002	0.0997	0.0997	0.0989	0.0988	0.0977	0.1006	0.0967	0.0981	0.0998	0.0987	0.0967	0.0967	0.0962	0.095	0.0955	0.0932	0.0945	0.0935	0.0919	0.0937
0.4864		0.0008	0.0228	0.0442	0.0629	0.0751	0.0848	0.0923	0.094	0.0978	0.0988	0.0995	0.0997	0.1008	0.1007	0.1008	0.0998	0.1001	0.101	0.1017	0.0996	0.0996	0.101	0.099	0.1008	0.099	0.0995	0.0992	0.0996	0.0993	0.0989	0.0987	0.0992	0.0969	0.1004	0.0966	0.0981	0.0977	0.0976	0.0971	0.0967	0.0963	0.0945	0.0944	0.0928	0.094	0.0945	0.0935	0.0938
0.4818		0.0008	0.022	0.044	0.0633	0.0747	0.085	0.0919	0.0947	0.0975	0.0984	0.0992	0.0995	0.1002	0.0994	0.1002	0.1001	0.0999	0.1016	0.1004	0.0991	0.0988	0.1006	0.0994	0.0999	0.0993	0.0993	0.0983	0.0991	0.099	0.0987	0.0975	0.0993	0.098	0.0997	0.0961	0.0978	0.098	0.0973	0.0964	0.0954	0.0951	0.0946	0.0949	0.0926	0.0943	0.0936	0.0924	0.0935
0.4771		0.0013	0.0219	0.0437	0.0625	0.0742	0.0851	0.0918	0.0937	0.097	0.0981	0.0986	0.1004	0.0992	0.0994	0.1002	0.1003	0.0998	0.1001	0.101	0.0987	0.0993	0.0995	0.0995	0.1	0.0998	0.0995	0.0988	0.0985	0.0985	0.0983	0.0987	0.0987	0.0975	0.099	0.0961	0.0972	0.0966	0.0976	0.0961	0.0952	0.0958	0.0939	0.0938	0.0931	0.0925	0.0932	0.0936	0.0936
0.4725		0.0015	0.0215	0.043	0.062	0.0736	0.0841	0.0918	0.0936	0.0963	0.0976	0.0993	0.0997	0.0986	0.099	0.1005	0.099	0.0999	0.1005	0.1004	0.1001	0.0984	0.0997	0.1	0.0996	0.099	0.0985	0.0982	0.0989	0.0983	0.0979	0.0977	0.0985	0.0968	0.0982	0.0961	0.097	0.0965	0.098	0.0956	0.0952	0.0946	0.0943	0.0936	0.0938	0.0936	0.0923	0.0922	0.0925
0.4678		0.0008	0.0211	0.0425	0.0618	0.0735	0.0838	0.0914	0.0929	0.0965	0.0986	0.0982	0.0991	0.0988	0.0991	0.1001	0.0994	0.0995	0.0993	0.1	0.0987	0.0985	0.0995	0.0991	0.0992	0.0977	0.0984	0.0979	0.0988	0.099	0.0982	0.0972	0.0982	0.0967	0.0987	0.0966	0.0977	0.0961	0.0978	0.0965	0.0947	0.0945	0.0946	0.0927	0.0938	0.0938	0.0937	0.0931	0.0937
0.4632		0.0012	0.0202	0.0428	0.0623	0.0736	0.0838	0.091	0.0935	0.0961	0.0978	0.0979	0.0992	0.0987	0.0992	0.0993	0.0994	0.099	0.0998	0.0994	0.0984	0.0986	0.0991	0.099	0.0993	0.0982	0.098	0.0979	0.0991	0.0989	0.0978	0.0974	0.0979	0.0969	0.0978	0.0961	0.0965	0.0952	0.096	0.0962	0.0954	0.0938	0.0946	0.0937	0.0933	0.0931	0.0935	0.0935	0.0931
0.4585		0.0007	0.021	0.0421	0.0616	0.0735	0.0834	0.0898	0.0928	0.0962	0.0975	0.0979	0.0986	0.0985	0.0992	0.0998	0.0988	0.0987	0.0989	0.0991	0.0987	0.0977	0.099	0.0984	0.0988	0.0986	0.0974	0.0976	0.0979	0.0981	0.0972	0.098	0.0978	0.0972	0.0975	0.0957	0.0963	0.0951	0.0961	0.0946	0.0948	0.0944	0.0932	0.0939	0.0934	0.0936	0.0933	0.0926	0.0917
0.4539		0.0016	0.0209	0.0426	0.0612	0.0731	0.0829	0.0896	0.0927	0.0955	0.0968	0.0976	0.0992	0.098	0.0992	0.0996	0.0995	0.0983	0.0986	0.0996	0.0985	0.098	0.0986	0.0986	0.0984	0.0988	0.0974	0.0976	0.0984	0.0988	0.0978	0.0977	0.0971	0.0967	0.098	0.0962	0.0963	0.0955	0.0952	0.0944	0.094	0.0944	0.0942	0.0937	0.093	0.0942	0.0932	0.0931	0.0933
0.4492		0.0015	0.0211	0.0418	0.061	0.0728	0.0824	0.0889	0.0923	0.0958	0.097	0.0979	0.0989	0.098	0.0991	0.0991	0.0994	0.0977	0.0989	0.0996	0.0984	0.0981	0.0989	0.098	0.0979	0.0984	0.0973	0.0975	0.0972	0.0982	0.0971	0.0976	0.0972	0.097	0.0981	0.0959	0.0959	0.0959	0.095	0.095	0.0944	0.0939	0.0938	0.0934	0.0935	0.0935	0.0927	0.0937	0.0928
0.4446		0.0015	0.0211	0.0421	0.061	0.072	0.0828	0.0889	0.0924	0.0959	0.0968	0.097	0.0988	0.0983	0.0985	0.0993	0.0985	0.0978	0.0986	0.0992	0.0978	0.0978	0.098	0.0976	0.0981	0.0977	0.0975	0.0973	0.0981	0.0979	0.0967	0.0973	0.0966	0.0963	0.0972	0.0962	0.0961	0.0954	0.0955	0.0948	0.0944	0.0936	0.094	0.0935	0.0935	0.0934	0.0931	0.093	0.0933
0.4399		0.0013	0.0216	0.0418	0.0607	0.0724	0.0824	0.089	0.0928	0.0956	0.0971	0.0971	0.0982	0.0978	0.099	0.0995	0.0992	0.0986	0.0981	0.0989	0.0978	0.0971	0.0983	0.098	0.0977	0.0984	0.0976	0.0964	0.098	0.0971	0.0971	0.0977	0.0975	0.0967	0.0974	0.096	0.0959	0.0953	0.0953	0.0942	0.0938	0.093	0.0932	0.0937	0.0939	0.0927	0.0928	0.0933	0.0924
0.4353		0.0013	0.0205	0.0425	0.0606	0.0714	0.0819	0.0883	0.0931	0.0953	0.0966	0.0977	0.0982	0.0977	0.0988	0.0986	0.0988	0.0981	0.0985	0.0986	0.0987	0.0971	0.098	0.098	0.0982	0.0977	0.0971	0.0952	0.098	0.0976	0.0968	0.0975	0.0969	0.0967	0.0979	0.096	0.0949	0.0936	0.0957	0.0946	0.0941	0.0938	0.0941	0.0934	0.0931	0.0936	0.0932	0.0933	0.0925
0.4306		0.001	0.0212	0.0411	0.0603	0.0713	0.0827	0.0884	0.0927	0.0947	0.0954	0.0961	0.0985	0.0971	0.0983	0.0989	0.0985	0.0977	0.0985	0.0986	0.098	0.0971	0.0982	0.0971	0.0976	0.0983	0.0971	0.0962	0.0977	0.0974	0.0969	0.0962	0.0968	0.0965	0.0966	0.0955	0.0954	0.0937	0.0951	0.0947	0.0941	0.0939	0.0942	0.0943	0.0934	0.0932	0.0935	0.0936	0.0923
0.426		0.0013	0.021	0.0411	0.0598	0.0723	0.0823	0.0878	0.092	0.0942	0.0958	0.096	0.0985	0.097	0.0982	0.0978	0.0979	0.0973	0.0975	0.0981	0.0981	0.0968	0.0984	0.0976	0.097	0.098	0.0956	0.0964	0.0972	0.097	0.0967	0.0969	0.0966	0.0963	0.0969	0.095	0.095	0.0943	0.0945	0.0944	0.0938	0.0935	0.093	0.0935	0.0932	0.0933	0.0929	0.0932	0.0924
0.4213		0.0013	0.0207	0.0398	0.06	0.0714	0.0818	0.0877	0.092	0.0939	0.0952	0.0962	0.098	0.0961	0.0981	0.0971	0.0983	0.0968	0.0968	0.0974	0.0966	0.0972	0.0981	0.0972	0.0973	0.0979	0.0959	0.0961	0.097	0.0959	0.0963	0.0962	0.0954	0.0956	0.0969	0.0952	0.0952	0.0942	0.0938	0.0941	0.094	0.0933	0.0931	0.0936	0.0928	0.0932	0.0931	0.0939	0.0922
0.4167		0.0013	0.0211	0.0421	0.0593	0.0704	0.0814	0.0877	0.0919	0.0931	0.0945	0.0957	0.0974	0.0959	0.0982	0.0975	0.0985	0.0968	0.0976	0.0969	0.0967	0.0968	0.0986	0.0971	0.0952	0.0979	0.0965	0.0957	0.0971	0.0956	0.0954	0.0952	0.0961	0.094	0.0964	0.0961	0.0943	0.0941	0.0928	0.0942	0.0937	0.0936	0.0938	0.094	0.0927	0.0942	0.0932	0.0929	0.0926
0.412		0.0011	0.0202	0.0401	0.0584	0.0701	0.0814	0.0873	0.0909	0.0937	0.0932	0.0947	0.0968	0.0964	0.0985	0.096	0.0975	0.0968	0.0969	0.0977	0.0959	0.0964	0.0968	0.0965	0.0961	0.0975	0.0961	0.0952	0.0976	0.0954	0.0947	0.0945	0.0953	0.0945	0.096	0.095	0.0946	0.0946	0.0931	0.0945	0.0936	0.0938	0.0929	0.0928	0.0931	0.0931	0.0927	0.0936	0.0921
0.4074		0.001	0.019	0.0399	0.06	0.0701	0.0813	0.0878	0.0907	0.0941	0.093	0.0949	0.0967	0.0955	0.0974	0.0958	0.0971	0.0961	0.0958	0.0971	0.0953	0.0964	0.0961	0.0952	0.0961	0.0959	0.0959	0.0947	0.0968	0.0959	0.0943	0.0947	0.0955	0.0938	0.0949	0.0946	0.0939	0.0933	0.0927	0.093	0.0929	0.0936	0.0932	0.0931	0.0933	0.093	0.0923	0.093	0.0917
0.4027		0.0007	0.0197	0.0401	0.0595	0.0698	0.0813	0.0858	0.0908	0.0934	0.0931	0.0941	0.0969	0.0944	0.0976	0.0958	0.0973	0.0963	0.0954	0.0961	0.0958	0.0961	0.0959	0.096	0.0961	0.0956	0.0954	0.0954	0.0957	0.0953	0.0949	0.0941	0.0954	0.0929	0.0957	0.0945	0.0926	0.0942	0.0936	0.0935	0.0931	0.0939	0.0924	0.0921	0.0933	0.0933	0.0936	0.0946	0.0913
0.3981		0.0017	0.0195	0.0404	0.0591	0.0696	0.0803	0.0857	0.09	0.0927	0.0937	0.0941	0.0962	0.0947	0.0973	0.0955	0.0968	0.0958	0.0952	0.0965	0.096	0.0956	0.0961	0.0954	0.0955	0.0956	0.0955	0.0952	0.0953	0.0944	0.0951	0.0946	0.0942	0.094	0.0956	0.0945	0.0921	0.0945	0.0942	0.0942	0.0929	0.0933	0.0924	0.0925	0.0935	0.0932	0.094	0.0945	0.0923
0.3934		0.0011	0.0192	0.0396	0.0586	0.0702	0.0803	0.084	0.0896	0.0922	0.0933	0.0941	0.0951	0.095	0.0965	0.0948	0.0965	0.0953	0.0951	0.0959	0.0954	0.0963	0.0962	0.0964	0.0955	0.0954	0.0964	0.0948	0.0958	0.0955	0.0941	0.0947	0.0958	0.0942	0.0954	0.0935	0.093	0.0939	0.0942	0.0937	0.0925	0.0936	0.0915	0.0925	0.0927	0.0937	0.0943	0.0937	0.0912
0.3888		0.0006	0.0201	0.0386	0.056	0.0708	0.0797	0.0837	0.0898	0.0924	0.0914	0.0933	0.0944	0.094	0.097	0.0942	0.0964	0.0953	0.0953	0.0961	0.0949	0.0957	0.0962	0.0963	0.0945	0.0957	0.0966	0.0947	0.0956	0.0956	0.0917	0.0936	0.0954	0.0938	0.0969	0.0937	0.0938	0.0938	0.0944	0.0933	0.0929	0.0928	0.0923	0.0932	0.0932	0.094	0.0945	0.0938	0.092
0.3841		0.0012	0.0195	0.0389	0.0566	0.0699	0.0802	0.0843	0.0887	0.0922	0.0918	0.0925	0.096	0.0936	0.0981	0.0946	0.0954	0.0948	0.095	0.096	0.0953	0.0955	0.0956	0.0964	0.0941	0.0956	0.0957	0.0944	0.096	0.0941	0.0905	0.0935	0.0958	0.0926	0.096	0.0932	0.0926	0.0942	0.0933	0.0936	0.0925	0.095	0.0921	0.0926	0.0927	0.0953	0.0943	0.0949	0.0927
0.3795		0.0008	0.0211	0.0404	0.0565	0.0696	0.0792	0.0847	0.088	0.092	0.0918	0.0924	0.0946	0.0941	0.0977	0.0952	0.0953	0.0943	0.0953	0.0962	0.094	0.0956	0.0957	0.0972	0.094	0.0959	0.0954	0.0942	0.095	0.0939	0.0903	0.0923	0.0954	0.0931	0.0957	0.0918	0.0922	0.0934	0.0941	0.0939	0.0931	0.0941	0.0916	0.0925	0.0934	0.0953	0.0954	0.0953	0.0924
0.3748		0.0003	0.0205	0.0393	0.0574	0.0684	0.0802	0.0836	0.0874	0.0905	0.091	0.0911	0.0948	0.0947	0.0972	0.0937	0.0944	0.0941	0.0939	0.0959	0.0943	0.095	0.0962	0.0963	0.0945	0.0962	0.0951	0.0943	0.0954	0.0933	0.0923	0.0919	0.0953	0.0918	0.0955	0.0916	0.0925	0.0916	0.0957	0.095	0.0922	0.0936	0.0924	0.093	0.0945	0.0963	0.0952	0.0946	0.0939
0.3702		0.0009	0.0197	0.0398	0.0575	0.0689	0.0792	0.0843	0.0876	0.0919	0.0916	0.0929	0.0951	0.0951	0.0978	0.0939	0.0944	0.0953	0.0939	0.0952	0.0947	0.0964	0.0971	0.0971	0.0949	0.0957	0.0951	0.0925	0.0949	0.0944	0.0932	0.0917	0.0953	0.093	0.0946	0.0919	0.0921	0.0922	0.0955	0.0956	0.0927	0.0941	0.0924	0.0934	0.0945	0.0955	0.0956	0.0936	0.0937
0.3655		0.0014	0.0193	0.0389	0.0572	0.0688	0.0792	0.0834	0.0876	0.0914	0.0931	0.0922	0.0959	0.0948	0.0992	0.094	0.0946	0.0958	0.095	0.0957	0.0943	0.096	0.0976	0.0961	0.0953	0.0959	0.0964	0.0942	0.0955	0.0964	0.0928	0.0922	0.0963	0.0919	0.0961	0.0931	0.0911	0.0933	0.0953	0.0953	0.0913	0.0939	0.0923	0.0936	0.0946	0.0962	0.0958	0.0955	0.0945
0.3609		0.0015	0.0196	0.0386	0.0571	0.0679	0.0798	0.0838	0.0893	0.092	0.0935	0.0919	0.0974	0.0944	0.0984	0.0942	0.0942	0.0933	0.0956	0.0961	0.0938	0.0958	0.0975	0.0969	0.0951	0.0965	0.097	0.0931	0.0962	0.095	0.0931	0.0919	0.0968	0.0898	0.0966	0.0931	0.0913	0.0946	0.0946	0.0951	0.0913	0.0949	0.0928	0.094	0.0941	0.0953	0.0959	0.0963	0.0931
0.3562		0.0007	0.0188	0.0385	0.0581	0.0652	0.0804	0.0823	0.088	0.0906	0.0933	0.0924	0.0981	0.096	0.0986	0.0948	0.0946	0.0946	0.0963	0.0961	0.0946	0.0958	0.0982	0.0976	0.0942	0.0967	0.098	0.0949	0.0957	0.0946	0.0918	0.0922	0.0954	0.0888	0.0974	0.094	0.0918	0.0942	0.0956	0.0956	0.0942	0.0965	0.0928	0.0963	0.0948	0.0959	0.0955	0.0961	0.0942
0.3516		0.0015	0.0191	0.0377	0.0601	0.0627	0.0806	0.0841	0.0889	0.0904	0.0931	0.0944	0.098	0.0956	0.0975	0.0947	0.0945	0.0946	0.0976	0.0971	0.0953	0.0964	0.0978	0.0987	0.0947	0.0982	0.0968	0.0947	0.0964	0.0953	0.0917	0.0921	0.0967	0.0903	0.0978	0.0955	0.0917	0.0947	0.0968	0.0953	0.0952	0.0962	0.0938	0.0972	0.0951	0.097	0.096	0.0967	0.0954
0.3469		0.0009	0.0186	0.038	0.0597	0.0645	0.0796	0.0843	0.0876	0.0913	0.0949	0.0942	0.098	0.0938	0.0964	0.096	0.095	0.0959	0.0976	0.0968	0.0966	0.0964	0.0994	0.0989	0.0954	0.0974	0.0975	0.0962	0.0963	0.0956	0.0905	0.0918	0.0974	0.0912	0.1001	0.0963	0.0926	0.0951	0.0956	0.0955	0.0946	0.0968	0.0931	0.0981	0.0962	0.0961	0.0966	0.0968	0.0964
0.3422		0.001	0.0188	0.0383	0.0593	0.0666	0.0798	0.0848	0.0886	0.0941	0.0938	0.0949	0.098	0.0956	0.0978	0.0957	0.0943	0.096	0.0976	0.0966	0.0959	0.0972	0.0999	0.0989	0.0958	0.0979	0.0979	0.0962	0.0962	0.096	0.092	0.0922	0.0984	0.0926	0.0996	0.0966	0.0912	0.0969	0.0954	0.097	0.0959	0.0973	0.094	0.0981	0.0958	0.0971	0.0962	0.098	0.0959
0.3376		0.0006	0.0182	0.0377	0.0592	0.0661	0.0798	0.0844	0.0887	0.0944	0.093	0.095	0.0983	0.0969	0.0973	0.0965	0.0958	0.0962	0.0976	0.0969	0.0971	0.0972	0.0997	0.1	0.0969	0.0965	0.0971	0.0965	0.0959	0.0959	0.0924	0.091	0.0979	0.0933	0.0997	0.0967	0.0919	0.0971	0.095	0.0963	0.0957	0.0972	0.0952	0.0971	0.0967	0.0982	0.0965	0.0968	0.096
0.3329		0.0009	0.0187	0.0378	0.0593	0.0662	0.08	0.0837	0.0882	0.0942	0.0929	0.0945	0.098	0.0967	0.0965	0.0965	0.0955	0.0966	0.0974	0.097	0.0969	0.0974	0.0977	0.0994	0.0956	0.0971	0.0969	0.0966	0.0958	0.0972	0.0925	0.0922	0.0981	0.0929	0.1001	0.097	0.0929	0.0973	0.097	0.096	0.0968	0.098	0.0955	0.0961	0.0965	0.0981	0.0969	0.0962	0.0962
0.3283		0.0011	0.0183	0.0373	0.0589	0.066	0.0788	0.0839	0.0875	0.0919	0.0921	0.0948	0.097	0.0954	0.0967	0.0965	0.0966	0.0959	0.0963	0.0969	0.0965	0.0969	0.0989	0.0982	0.0961	0.0967	0.0959	0.0958	0.0956	0.0965	0.0921	0.0933	0.0993	0.094	0.0991	0.0966	0.0926	0.0969	0.0963	0.0967	0.0968	0.0965	0.0959	0.0962	0.098	0.0966	0.0963	0.0963	0.0962
0.3236		0.0012	0.0184	0.0376	0.057	0.0665	0.0778	0.0824	0.0866	0.0918	0.0914	0.093	0.0974	0.0952	0.0964	0.0952	0.0968	0.0956	0.0958	0.0959	0.0951	0.096	0.0972	0.0978	0.0967	0.0958	0.0958	0.0955	0.0964	0.0958	0.0927	0.0931	0.0981	0.0943	0.0979	0.0956	0.0943	0.0971	0.096	0.0967	0.0966	0.0961	0.0967	0.0957	0.0969	0.0959	0.0961	0.0963	0.0961
0.319		0.0005	0.0188	0.0374	0.0562	0.0664	0.0764	0.0818	0.0859	0.091	0.0906	0.0931	0.096	0.0943	0.0957	0.0945	0.0961	0.0947	0.095	0.0956	0.0949	0.0957	0.0966	0.0961	0.0968	0.0958	0.0949	0.0946	0.0957	0.0955	0.0942	0.0942	0.0975	0.0949	0.0975	0.0947	0.094	0.0966	0.0958	0.0954	0.0967	0.0957	0.0964	0.0959	0.0967	0.0954	0.0958	0.0951	0.096
0.3143		0.0005	0.018	0.0374	0.0549	0.0659	0.0764	0.0814	0.0853	0.0894	0.0894	0.0924	0.0949	0.0947	0.0939	0.094	0.0967	0.094	0.0945	0.0948	0.0946	0.0954	0.0952	0.0953	0.0965	0.0957	0.0952	0.0943	0.0952	0.0955	0.0935	0.0967	0.0975	0.0961	0.0971	0.0951	0.0958	0.0957	0.0952	0.0959	0.0957	0.0956	0.0965	0.0952	0.0967	0.095	0.0952	0.0945	0.0962
0.3097		0.0003	0.0174	0.0378	0.0545	0.0664	0.0763	0.0804	0.0847	0.0881	0.0893	0.0911	0.0944	0.093	0.0938	0.0943	0.0964	0.094	0.0931	0.0937	0.0937	0.0937	0.094	0.0947	0.0957	0.0955	0.0943	0.0926	0.0948	0.0948	0.0937	0.0967	0.0976	0.0961	0.0963	0.0949	0.096	0.0955	0.095	0.0955	0.095	0.0948	0.0955	0.0938	0.0965	0.0946	0.0941	0.0937	0.0957
0.305		0.0009	0.0179	0.0372	0.0548	0.0653	0.0753	0.0803	0.0842	0.0879	0.0871	0.0904	0.0925	0.0912	0.0923	0.0913	0.0962	0.0925	0.0914	0.0924	0.0927	0.0926	0.0938	0.0938	0.0948	0.096	0.0928	0.0905	0.0937	0.0934	0.0931	0.0957	0.0953	0.0959	0.0962	0.0945	0.0959	0.0952	0.0936	0.0948	0.0944	0.0937	0.0957	0.0931	0.0957	0.0935	0.0929	0.0922	0.0951
0.3004		0.0007	0.018	0.0359	0.0543	0.0652	0.0751	0.0793	0.0827	0.0862	0.086	0.0891	0.0918	0.0906	0.0913	0.0905	0.0952	0.0912	0.0898	0.0913	0.0917	0.0918	0.0925	0.0935	0.0933	0.0941	0.0918	0.0893	0.0927	0.0927	0.0929	0.0959	0.0948	0.0949	0.0954	0.0926	0.0951	0.0944	0.0921	0.0943	0.0923	0.0929	0.0949	0.0917	0.0953	0.0925	0.092	0.0915	0.0936
0.2957		0.0018	0.0177	0.0352	0.0544	0.0629	0.0742	0.0778	0.0821	0.0857	0.0857	0.0872	0.0915	0.0883	0.0898	0.0882	0.093	0.09	0.0884	0.0898	0.0887	0.0897	0.0919	0.0918	0.093	0.0923	0.0896	0.0878	0.0914	0.092	0.0931	0.0948	0.094	0.0928	0.0936	0.0905	0.0937	0.0919	0.0903	0.0918	0.0909	0.092	0.093	0.0912	0.0947	0.0918	0.0903	0.0902	0.0927
0.2911		0.0008	0.0166	0.0347	0.0547	0.0618	0.0748	0.0755	0.0806	0.084	0.0844	0.0862	0.0906	0.087	0.0878	0.0867	0.0912	0.0874	0.0866	0.0879	0.0872	0.0885	0.0916	0.0898	0.0918	0.0914	0.0884	0.0859	0.0889	0.0912	0.0918	0.0917	0.0922	0.0911	0.0926	0.0895	0.0917	0.0895	0.0893	0.0907	0.0897	0.0904	0.0904	0.09	0.0933	0.0902	0.0896	0.0898	0.0914
0.2864		0.0004	0.0166	0.0347	0.0534	0.0593	0.0732	0.0743	0.0797	0.0818	0.0836	0.0844	0.0899	0.0859	0.0861	0.0859	0.0891	0.0859	0.0859	0.0857	0.0861	0.0878	0.0906	0.0888	0.0906	0.0888	0.0872	0.0843	0.0867	0.0887	0.0892	0.0911	0.0911	0.0887	0.0918	0.0883	0.0901	0.0883	0.0881	0.0893	0.0882	0.0895	0.0892	0.0886	0.0914	0.0894	0.0888	0.0892	0.0906
0.2818		0.0015	0.0169	0.0342	0.0549	0.0591	0.0741	0.0745	0.0787	0.0805	0.0828	0.0835	0.0882	0.0849	0.0852	0.0848	0.0885	0.0853	0.0853	0.0851	0.0853	0.0861	0.0892	0.0876	0.0901	0.0864	0.0868	0.0827	0.085	0.0862	0.0877	0.0899	0.0901	0.0867	0.0907	0.0868	0.0888	0.0869	0.0867	0.0886	0.0885	0.089	0.0887	0.0883	0.0913	0.0881	0.0884	0.0888	0.0896
0.2771		0.0012	0.0163	0.0331	0.0538	0.0576	0.0737	0.0743	0.0773	0.0791	0.0823	0.082	0.0861	0.0839	0.0845	0.0841	0.0871	0.0841	0.0838	0.0838	0.0835	0.0839	0.0881	0.0867	0.0869	0.0852	0.0857	0.0829	0.0838	0.0855	0.086	0.0895	0.09	0.0858	0.0903	0.0871	0.0877	0.0867	0.0863	0.0873	0.0877	0.0876	0.0887	0.0877	0.0903	0.0883	0.0879	0.0886	0.0879
0.2725		0.0012	0.0162	0.0332	0.0517	0.0572	0.0723	0.0739	0.0767	0.0783	0.0807	0.0817	0.0861	0.0834	0.0834	0.0831	0.0862	0.0826	0.0824	0.0826	0.0827	0.0827	0.0873	0.0869	0.0838	0.0859	0.0852	0.0819	0.0827	0.0843	0.0843	0.0895	0.09	0.0843	0.0902	0.0865	0.0873	0.0849	0.086	0.0875	0.0868	0.0875	0.0876	0.0874	0.0897	0.0876	0.0876	0.088	0.0883
0.2678		0.0007	0.0156	0.0332	0.0533	0.0563	0.0712	0.0722	0.0761	0.078	0.0806	0.0808	0.0867	0.0818	0.0823	0.0825	0.0848	0.0823	0.0823	0.0826	0.0817	0.0821	0.0864	0.0867	0.0825	0.0849	0.0843	0.0808	0.0842	0.0842	0.0829	0.0876	0.0892	0.0838	0.0894	0.0853	0.0861	0.0854	0.0853	0.0864	0.0861	0.0867	0.0865	0.0872	0.0896	0.0874	0.0874	0.0876	0.0876
0.2632		0.0003	0.0161	0.0332	0.0534	0.0565	0.0702	0.0713	0.0753	0.0761	0.0792	0.0789	0.0864	0.0811	0.0815	0.0822	0.0853	0.0813	0.0804	0.0821	0.0809	0.0811	0.0864	0.0869	0.0832	0.0843	0.084	0.0801	0.084	0.0833	0.0815	0.0874	0.0883	0.0835	0.089	0.0853	0.0848	0.0858	0.0851	0.0862	0.0865	0.087	0.0868	0.0867	0.0899	0.087	0.0869	0.0876	0.0872
0.2585		0.0007	0.0163	0.0331	0.0532	0.0552	0.07	0.0711	0.0743	0.0766	0.0783	0.0784	0.085	0.0807	0.0802	0.0804	0.0848	0.0797	0.0787	0.0808	0.0795	0.0794	0.0853	0.0858	0.0821	0.0834	0.0834	0.0789	0.0835	0.0825	0.082	0.0863	0.0872	0.083	0.0874	0.0836	0.0835	0.0847	0.0846	0.0856	0.0863	0.0865	0.0859	0.0866	0.0888	0.087	0.087	0.0876	0.087
0.2539		0.001	0.0164	0.0319	0.0532	0.0536	0.0686	0.0697	0.0735	0.0747	0.0776	0.0776	0.0849	0.078	0.0786	0.0782	0.0845	0.0784	0.0778	0.0793	0.0789	0.0778	0.0852	0.0843	0.0803	0.0828	0.0825	0.0815	0.0828	0.082	0.079	0.0861	0.0866	0.0826	0.0866	0.0836	0.0827	0.0832	0.0831	0.085	0.0852	0.086	0.0858	0.0858	0.0882	0.0866	0.0868	0.0872	0.0866
0.2492		0.0008	0.016	0.0315	0.0537	0.0512	0.0708	0.0672	0.0718	0.0714	0.0746	0.0755	0.0843	0.0766	0.0775	0.0757	0.0824	0.0762	0.0764	0.0771	0.0771	0.0762	0.0834	0.083	0.0776	0.0821	0.0807	0.082	0.0774	0.0807	0.0779	0.0851	0.0864	0.0808	0.0851	0.0819	0.0804	0.0827	0.0824	0.0839	0.0848	0.0847	0.0845	0.0848	0.0879	0.0855	0.0857	0.0867	0.0858
0.2446		0.0011	0.0165	0.0298	0.052	0.047	0.0706	0.0657	0.0686	0.0714	0.0726	0.074	0.0835	0.0741	0.0761	0.0745	0.0821	0.0747	0.0756	0.0758	0.0751	0.0741	0.0832	0.0803	0.0746	0.0815	0.0809	0.0807	0.0739	0.0795	0.0762	0.0847	0.0857	0.0791	0.0834	0.0792	0.0793	0.082	0.0816	0.0835	0.0841	0.084	0.0846	0.0847	0.088	0.0856	0.0852	0.0867	0.0858
0.2399		0.0016	0.0164	0.0287	0.0531	0.045	0.0703	0.0656	0.0654	0.0695	0.0725	0.0724	0.0831	0.0737	0.0744	0.0732	0.0815	0.0732	0.0742	0.075	0.0727	0.0724	0.0818	0.0814	0.0757	0.0792	0.0811	0.08	0.0728	0.0778	0.0725	0.0837	0.085	0.0777	0.0834	0.0771	0.0761	0.081	0.0792	0.0829	0.0837	0.0842	0.0835	0.0847	0.0867	0.0856	0.0855	0.0864	0.0854
0.2353		0.0007	0.0169	0.0278	0.0513	0.0421	0.0677	0.0643	0.0636	0.0669	0.0713	0.071	0.0814	0.0707	0.0728	0.0708	0.0779	0.0725	0.0715	0.0727	0.0697	0.0688	0.0802	0.0794	0.0725	0.0787	0.0773	0.0782	0.0704	0.0775	0.0696	0.0831	0.0839	0.0757	0.0816	0.0751	0.075	0.0795	0.0767	0.0815	0.0822	0.0837	0.0827	0.0843	0.0865	0.0849	0.0855	0.0863	0.0852
0.2306		0.0013	0.0159	0.0259	0.0494	0.0405	0.0652	0.0596	0.0607	0.0644	0.0665	0.0675	0.0796	0.0688	0.0698	0.0682	0.0771	0.0679	0.0675	0.071	0.0655	0.0664	0.08	0.0781	0.0671	0.0762	0.0769	0.0687	0.0645	0.0747	0.066	0.0821	0.0834	0.0745	0.0792	0.0769	0.0724	0.0761	0.0737	0.0803	0.0812	0.0822	0.0821	0.0831	0.0862	0.0846	0.0827	0.0855	0.0853
0.226		0.0009	0.0133	0.0234	0.0477	0.037	0.0629	0.0556	0.0582	0.0622	0.0652	0.0635	0.0768	0.0651	0.0665	0.0656	0.0752	0.064	0.0654	0.0688	0.0631	0.0619	0.0791	0.0729	0.0632	0.0756	0.076	0.0676	0.0602	0.0721	0.0618	0.0802	0.0809	0.0705	0.0773	0.0757	0.0696	0.0731	0.0708	0.0797	0.0792	0.081	0.0808	0.0828	0.0862	0.0841	0.0823	0.0847	0.0851
0.2213		0.0011	0.0116	0.023	0.0471	0.0354	0.0572	0.0522	0.0566	0.0574	0.0594	0.0619	0.0726	0.0618	0.0653	0.0632	0.0705	0.0614	0.0608	0.0628	0.058	0.0591	0.0745	0.0694	0.0596	0.0739	0.0713	0.0713	0.058	0.0687	0.0572	0.0773	0.0776	0.0688	0.0752	0.0719	0.0669	0.0722	0.0681	0.0782	0.0769	0.0803	0.0781	0.0813	0.0857	0.0824	0.0832	0.085	0.0843
0.2167		0.0012	0.0122	0.0217	0.0437	0.0371	0.0516	0.0485	0.0534	0.0557	0.0567	0.0572	0.0662	0.0577	0.0595	0.0599	0.0643	0.0591	0.059	0.0587	0.0577	0.0572	0.0743	0.0662	0.0567	0.068	0.0687	0.0638	0.0572	0.0624	0.056	0.0736	0.075	0.062	0.0732	0.0674	0.0628	0.0689	0.0629	0.074	0.0745	0.0776	0.0745	0.079	0.0844	0.0817	0.082	0.0834	0.0828
0.212		0.0013	0.0104	0.0249	0.0395	0.0404	0.0477	0.0511	0.0546	0.0594	0.0568	0.0578	0.0632	0.0586	0.0577	0.0588	0.064	0.0603	0.0606	0.0604	0.0612	0.0615	0.0692	0.0614	0.0585	0.064	0.0657	0.059	0.0612	0.0596	0.0561	0.0718	0.0726	0.0589	0.0744	0.0647	0.0567	0.0692	0.0606	0.0703	0.0729	0.0743	0.0718	0.077	0.0839	0.0798	0.0803	0.0835	0.0827
0.2074		0.0011	0.0117	0.0266	0.0392	0.0456	0.0462	0.0555	0.0588	0.0635	0.0587	0.0621	0.0611	0.0616	0.0607	0.0617	0.0604	0.0643	0.0632	0.0628	0.0638	0.0675	0.0682	0.0602	0.0627	0.06	0.063	0.0592	0.0667	0.0581	0.0556	0.0691	0.0689	0.0572	0.0731	0.0625	0.0574	0.0649	0.0641	0.0635	0.0702	0.0745	0.0691	0.0754	0.0837	0.0785	0.0803	0.0825	0.0823
0.2027		0.002	0.0126	0.0276	0.0316	0.0511	0.0445	0.0602	0.0619	0.0661	0.0636	0.0657	0.0586	0.0647	0.0628	0.0672	0.0598	0.0671	0.0683	0.0669	0.0691	0.0708	0.0591	0.0607	0.0697	0.0592	0.0612	0.0582	0.0709	0.0583	0.0571	0.0651	0.0664	0.0582	0.0713	0.0606	0.0597	0.063	0.0629	0.0624	0.0644	0.0715	0.0676	0.0699	0.0814	0.0771	0.0788	0.0813	0.0816
0.1981		0.0007	0.013	0.0291	0.0292	0.0525	0.0531	0.0615	0.0656	0.0679	0.0668	0.0698	0.063	0.0686	0.0689	0.0717	0.0604	0.0702	0.0735	0.0716	0.0744	0.0745	0.0593	0.0579	0.0695	0.0588	0.0585	0.0628	0.0762	0.0592	0.0611	0.0634	0.0614	0.0614	0.067	0.0591	0.0671	0.0604	0.062	0.0651	0.0643	0.0677	0.068	0.0699	0.0795	0.0744	0.077	0.0802	0.0804
0.1934		0.0014	0.0146	0.0295	0.0295	0.0549	0.0538	0.062	0.0672	0.0685	0.07	0.0706	0.071	0.0707	0.0716	0.0735	0.0624	0.0736	0.0742	0.0734	0.0749	0.0752	0.0627	0.0601	0.0761	0.0618	0.0585	0.0626	0.0677	0.0632	0.0752	0.06	0.0592	0.0707	0.063	0.0607	0.0701	0.0605	0.0613	0.0627	0.0648	0.066	0.0705	0.075	0.0753	0.0738	0.0771	0.0787	0.0802
0.1888		0.0011	0.0146	0.0296	0.0336	0.0531	0.0561	0.0624	0.0676	0.0691	0.0702	0.0709	0.0685	0.0729	0.073	0.0742	0.0662	0.0735	0.0748	0.0749	0.0748	0.0759	0.0671	0.0595	0.0776	0.0644	0.0588	0.0654	0.0746	0.0675	0.0772	0.0586	0.0587	0.0765	0.0599	0.0679	0.0711	0.0636	0.0639	0.0644	0.0643	0.0662	0.0776	0.0783	0.0732	0.0746	0.0762	0.0781	0.0803
0.1841		0.0009	0.0147	0.0299	0.0378	0.0531	0.0585	0.0638	0.0675	0.0699	0.0707	0.0718	0.071	0.0736	0.0731	0.0744	0.0717	0.0739	0.0746	0.0756	0.0752	0.0757	0.0721	0.0689	0.078	0.0703	0.0636	0.0715	0.0775	0.0716	0.0787	0.0586	0.0606	0.0761	0.0579	0.0722	0.0741	0.0657	0.0691	0.0663	0.0675	0.068	0.0782	0.0785	0.0717	0.0764	0.0777	0.0788	0.0801
0.1795		0.0013	0.0145	0.0299	0.0404	0.0522	0.0583	0.0637	0.0666	0.0697	0.0706	0.072	0.0715	0.0732	0.0732	0.0739	0.0734	0.074	0.074	0.0752	0.0741	0.0745	0.0743	0.0712	0.0773	0.076	0.0673	0.0738	0.0784	0.0739	0.0768	0.0624	0.0729	0.0768	0.0702	0.0735	0.0789	0.0735	0.0736	0.0683	0.0774	0.0727	0.0788	0.0749	0.0758	0.0762	0.081	0.0807	0.0823
0.1748		0.0012	0.0142	0.0293	0.0416	0.0515	0.058	0.0632	0.0665	0.0689	0.0694	0.0719	0.0724	0.0724	0.0733	0.0737	0.0745	0.0732	0.0736	0.0743	0.0738	0.0747	0.0741	0.074	0.0765	0.077	0.0712	0.0741	0.0776	0.0744	0.0779	0.0664	0.0776	0.0784	0.0765	0.0757	0.0808	0.0778	0.076	0.0721	0.0787	0.0773	0.08	0.0782	0.0824	0.079	0.0821	0.0811	0.0841
0.1702		0.0007	0.0141	0.0297	0.042	0.0511	0.0576	0.0621	0.0664	0.0686	0.0699	0.0711	0.0717	0.0724	0.0725	0.0729	0.0739	0.0729	0.0726	0.0742	0.0734	0.0733	0.0739	0.0732	0.0758	0.0763	0.0726	0.0746	0.0765	0.0753	0.0767	0.0719	0.0753	0.0778	0.0721	0.078	0.0799	0.0787	0.0777	0.077	0.0791	0.0777	0.0798	0.0805	0.0827	0.081	0.0831	0.082	0.0838
0.1655		0.0011	0.0139	0.0293	0.0422	0.0508	0.057	0.061	0.0649	0.0671	0.0683	0.0709	0.0709	0.0717	0.0718	0.0723	0.0737	0.0724	0.0713	0.0729	0.072	0.0724	0.0735	0.0722	0.0747	0.0761	0.0741	0.0746	0.0753	0.0744	0.0762	0.0764	0.0765	0.0767	0.0745	0.0775	0.0789	0.0793	0.0789	0.0779	0.0798	0.0795	0.0791	0.081	0.0822	0.0807	0.0828	0.0814	0.0835
0.1609		0.0015	0.0136	0.0286	0.0413	0.0497	0.0552	0.0603	0.0638	0.0663	0.0678	0.0702	0.0697	0.0711	0.0708	0.0713	0.0735	0.0708	0.0707	0.0717	0.0714	0.0715	0.0727	0.0716	0.0738	0.0757	0.0737	0.0733	0.0748	0.0739	0.0759	0.0769	0.0764	0.0754	0.0761	0.0773	0.0783	0.0788	0.0789	0.0788	0.0796	0.0792	0.0789	0.0801	0.0817	0.0802	0.0817	0.0804	0.0829
0.1562		0.0009	0.0132	0.0281	0.0411	0.0492	0.0547	0.0598	0.0625	0.0657	0.067	0.0691	0.0694	0.0699	0.0704	0.0701	0.0722	0.0701	0.0692	0.0714	0.0708	0.0706	0.0729	0.0702	0.0733	0.0753	0.0735	0.073	0.0739	0.0739	0.0746	0.0765	0.076	0.075	0.0767	0.0769	0.0767	0.0788	0.0786	0.0787	0.0793	0.0793	0.0788	0.0792	0.0812	0.081	0.0804	0.0803	0.0824
0.1516		0.0013	0.0127	0.0277	0.0403	0.0481	0.0537	0.059	0.0616	0.0643	0.0657	0.0679	0.0684	0.0696	0.0691	0.0694	0.0706	0.0697	0.0685	0.0702	0.0699	0.0698	0.0725	0.0696	0.0727	0.0747	0.0739	0.0724	0.0744	0.0736	0.0748	0.0763	0.0753	0.0744	0.0765	0.0769	0.0763	0.0772	0.0779	0.0781	0.0782	0.0785	0.0773	0.0788	0.0796	0.0799	0.0812	0.0809	0.0812
0.1469		0.001	0.0127	0.0267	0.0397	0.0476	0.0528	0.0584	0.0609	0.0635	0.0651	0.0671	0.0674	0.0682	0.0684	0.0687	0.0702	0.0677	0.0682	0.0698	0.0686	0.069	0.0724	0.0696	0.0715	0.0737	0.0726	0.0715	0.0738	0.0729	0.0738	0.0748	0.0749	0.0739	0.0759	0.075	0.075	0.0773	0.077	0.0768	0.0771	0.0774	0.0764	0.078	0.0796	0.0788	0.0797	0.0793	0.0801
0.1422		0.0015	0.012	0.0261	0.0391	0.0472	0.0521	0.0574	0.0598	0.0627	0.0644	0.0657	0.0666	0.067	0.0676	0.0677	0.0695	0.0677	0.0669	0.0684	0.0683	0.0686	0.0705	0.0699	0.0707	0.0721	0.0716	0.0703	0.0731	0.0724	0.0722	0.074	0.074	0.0725	0.075	0.0736	0.0748	0.0766	0.0753	0.0759	0.076	0.0763	0.0767	0.0775	0.0788	0.078	0.0784	0.0782	0.0794
0.1376		0.001	0.0122	0.0256	0.0384	0.0461	0.0519	0.0568	0.059	0.0615	0.0631	0.0647	0.0658	0.0664	0.0667	0.0669	0.0685	0.0666	0.066	0.0673	0.0678	0.0676	0.0686	0.07	0.07	0.0711	0.0705	0.0697	0.071	0.0709	0.071	0.0731	0.0729	0.0717	0.0739	0.0728	0.0739	0.0744	0.074	0.0749	0.0753	0.0754	0.0751	0.0767	0.0777	0.0781	0.0778	0.078	0.0788
0.1329		0.001	0.0117	0.0252	0.0377	0.0454	0.0511	0.0552	0.0583	0.0611	0.0624	0.0641	0.0654	0.0656	0.0655	0.066	0.068	0.0657	0.0657	0.0665	0.0665	0.0668	0.0673	0.0693	0.068	0.07	0.0697	0.0682	0.0679	0.069	0.0707	0.0722	0.0724	0.0704	0.0729	0.072	0.0733	0.0739	0.0728	0.0738	0.0736	0.075	0.0751	0.0753	0.0763	0.0758	0.077	0.0769	0.077
0.1283		0.0011	0.0116	0.025	0.0369	0.0446	0.0505	0.0553	0.0577	0.0603	0.062	0.0632	0.0647	0.0646	0.0646	0.0644	0.0666	0.0652	0.0652	0.0658	0.066	0.0661	0.0668	0.0686	0.0691	0.0695	0.0682	0.0678	0.0671	0.0678	0.0708	0.0714	0.0719	0.0693	0.0714	0.0709	0.0723	0.0731	0.0721	0.0732	0.073	0.0738	0.0749	0.0746	0.0762	0.0746	0.0753	0.0753	0.0762
0.1236		0.0008	0.0114	0.0247	0.036	0.0436	0.0493	0.0545	0.0573	0.0588	0.0605	0.0619	0.0633	0.0633	0.0641	0.0638	0.0656	0.0639	0.064	0.0648	0.0648	0.0652	0.0662	0.0668	0.0691	0.0682	0.0674	0.0665	0.066	0.0671	0.0696	0.0695	0.0703	0.068	0.0702	0.0696	0.0713	0.0718	0.0709	0.072	0.0716	0.0728	0.0742	0.0736	0.0762	0.0738	0.0748	0.0743	0.0761
0.119		0.0022	0.0114	0.0238	0.036	0.0427	0.0488	0.0534	0.056	0.058	0.0597	0.0612	0.0622	0.0622	0.0621	0.0628	0.0644	0.0627	0.0631	0.0635	0.0642	0.0646	0.0644	0.0663	0.066	0.0667	0.0664	0.0658	0.0652	0.0661	0.0692	0.0679	0.0687	0.0675	0.0692	0.0681	0.0697	0.0702	0.07	0.0708	0.071	0.0724	0.0725	0.0723	0.0738	0.0731	0.0739	0.0743	0.0749
0.1143		0.0013	0.0107	0.0232	0.0351	0.0427	0.0482	0.0531	0.0546	0.0574	0.0586	0.0604	0.0614	0.0608	0.0618	0.0616	0.0627	0.0617	0.0621	0.0625	0.0633	0.0635	0.0647	0.0653	0.0641	0.0656	0.0655	0.0648	0.0653	0.0649	0.0675	0.0673	0.0678	0.0667	0.0682	0.0675	0.068	0.0694	0.0686	0.0693	0.0696	0.0707	0.0717	0.0715	0.0731	0.0719	0.0731	0.0734	0.0735
0.1097		0.0015	0.0107	0.0225	0.035	0.0407	0.0481	0.0515	0.0537	0.0564	0.0579	0.0588	0.0615	0.0599	0.0605	0.0603	0.062	0.0609	0.0616	0.0616	0.0628	0.0629	0.0638	0.0638	0.0633	0.0652	0.0646	0.063	0.0626	0.0637	0.0667	0.0663	0.067	0.0652	0.067	0.0663	0.0676	0.0686	0.068	0.0683	0.0693	0.0697	0.0707	0.0704	0.0725	0.0716	0.0717	0.0722	0.0729
0.105		0.0011	0.0103	0.0219	0.0345	0.0403	0.0466	0.0501	0.0528	0.056	0.0564	0.0573	0.0591	0.0589	0.0592	0.0592	0.0611	0.0598	0.0609	0.0605	0.0627	0.0618	0.0627	0.0634	0.0635	0.0639	0.064	0.0623	0.0612	0.0629	0.0647	0.0648	0.0656	0.0635	0.0661	0.0649	0.0661	0.0674	0.0665	0.0688	0.0683	0.0694	0.0701	0.0694	0.0719	0.071	0.0711	0.0713	0.0729
0.1004		0.0017	0.0096	0.0211	0.0333	0.0395	0.0459	0.0492	0.0516	0.0541	0.0553	0.0567	0.0584	0.0575	0.0578	0.0584	0.0603	0.0582	0.059	0.0589	0.0611	0.0608	0.0609	0.0629	0.0627	0.0624	0.0624	0.0614	0.0603	0.061	0.0634	0.0633	0.064	0.0636	0.0648	0.0645	0.0645	0.0655	0.0658	0.0673	0.0671	0.0679	0.0689	0.0684	0.0697	0.07	0.0708	0.0709	0.0705
0.0957		0.0011	0.0098	0.0205	0.0321	0.0386	0.0443	0.048	0.0509	0.0535	0.0542	0.0555	0.0577	0.0564	0.0573	0.0574	0.0589	0.0572	0.0577	0.0587	0.0597	0.0599	0.0619	0.0612	0.061	0.0617	0.061	0.0597	0.0596	0.0603	0.0621	0.0632	0.0632	0.0635	0.0633	0.0624	0.0633	0.0649	0.0649	0.0662	0.0664	0.0667	0.0676	0.0675	0.0698	0.0683	0.0691	0.0699	0.069
0.0911		0.0015	0.0099	0.02	0.0311	0.0372	0.0436	0.0463	0.0494	0.0506	0.0532	0.0544	0.0562	0.0549	0.0553	0.0558	0.0578	0.0556	0.0562	0.0579	0.059	0.0591	0.0588	0.06	0.0606	0.0601	0.06	0.0588	0.0597	0.0597	0.0608	0.0612	0.0616	0.0624	0.0628	0.0611	0.0624	0.0633	0.0643	0.0658	0.0658	0.0668	0.0668	0.066	0.069	0.0669	0.0678	0.0686	0.0696
0.0864		0.0012	0.0086	0.0189	0.0294	0.0356	0.0422	0.0448	0.0467	0.0494	0.0511	0.0523	0.054	0.0531	0.0539	0.0542	0.0564	0.0535	0.0544	0.0568	0.0578	0.0571	0.0571	0.0588	0.0585	0.058	0.0585	0.0577	0.0592	0.0582	0.0594	0.0595	0.0612	0.0615	0.063	0.0604	0.0613	0.0615	0.0628	0.0649	0.0644	0.0651	0.0649	0.0651	0.0676	0.0666	0.0675	0.0678	0.0681
0.0818		0.0013	0.0079	0.0174	0.0285	0.0339	0.0408	0.0433	0.0452	0.0481	0.0496	0.0508	0.0524	0.0513	0.052	0.0523	0.0547	0.0519	0.0536	0.0551	0.0556	0.0566	0.0547	0.0582	0.055	0.0573	0.0569	0.0568	0.0579	0.0571	0.057	0.0586	0.0593	0.0594	0.0613	0.0591	0.0599	0.0605	0.0614	0.063	0.0631	0.0641	0.0638	0.064	0.0656	0.0658	0.0663	0.0668	0.0659
0.0771		0.0011	0.0074	0.017	0.0273	0.0324	0.0405	0.041	0.0439	0.0463	0.048	0.0491	0.0508	0.0493	0.0498	0.0514	0.0531	0.0501	0.0515	0.0541	0.0544	0.0553	0.054	0.0568	0.053	0.0563	0.0563	0.0551	0.056	0.0561	0.0569	0.0577	0.058	0.0585	0.0593	0.0578	0.0585	0.0598	0.06	0.0618	0.0626	0.0623	0.0635	0.0635	0.0651	0.0642	0.0641	0.0653	0.0656
0.0725		0.0012	0.0075	0.0166	0.0264	0.0316	0.0391	0.0409	0.0421	0.0443	0.0472	0.0482	0.0492	0.0477	0.0501	0.0498	0.0514	0.0477	0.0511	0.0529	0.0524	0.053	0.0529	0.0562	0.052	0.0547	0.0547	0.0543	0.0534	0.0549	0.0566	0.0565	0.0575	0.0572	0.0585	0.0569	0.0578	0.059	0.0597	0.0609	0.0616	0.0625	0.0628	0.0624	0.0643	0.0645	0.0642	0.0648	0.0661
0.0678		0.0011	0.0063	0.0151	0.0252	0.0292	0.0373	0.0381	0.0403	0.0418	0.0451	0.0458	0.0476	0.0463	0.0499	0.0474	0.0494	0.0453	0.0488	0.0508	0.0504	0.051	0.0533	0.0552	0.0503	0.0531	0.0535	0.053	0.0516	0.0535	0.0542	0.0558	0.0563	0.0574	0.0579	0.0569	0.0568	0.0578	0.0589	0.0602	0.0605	0.062	0.0617	0.0626	0.0634	0.064	0.0647	0.0647	0.065
0.0632		0.0008	0.0059	0.0133	0.0236	0.0273	0.0351	0.034	0.0386	0.0382	0.0426	0.0429	0.0451	0.0427	0.0469	0.0453	0.0482	0.0427	0.0445	0.0489	0.0483	0.0464	0.0529	0.054	0.0466	0.0501	0.0518	0.0517	0.0508	0.0522	0.052	0.0555	0.0563	0.0565	0.0572	0.0561	0.0559	0.057	0.059	0.0591	0.0608	0.0615	0.0619	0.0625	0.063	0.0632	0.0644	0.0644	0.0638
0.0585		0.0006	0.0061	0.0136	0.0205	0.0251	0.0334	0.0326	0.0357	0.0375	0.0393	0.0411	0.0424	0.0418	0.0435	0.0421	0.0452	0.0417	0.0438	0.0453	0.0462	0.0441	0.0501	0.0502	0.0463	0.0484	0.0488	0.0505	0.0488	0.0512	0.0508	0.0533	0.0547	0.0559	0.0565	0.0555	0.0549	0.0561	0.0575	0.0587	0.0599	0.0611	0.0618	0.0622	0.0634	0.0632	0.0631	0.0637	0.0646
0.0539		0.0015	0.0066	0.0126	0.02	0.0244	0.0296	0.0319	0.0352	0.0363	0.039	0.039	0.0406	0.0398	0.0418	0.0414	0.042	0.0422	0.0432	0.0434	0.0449	0.0443	0.048	0.0459	0.0474	0.0469	0.0479	0.0482	0.0493	0.0501	0.0506	0.0516	0.0532	0.055	0.0569	0.0546	0.0537	0.0536	0.0561	0.0575	0.0591	0.0607	0.0616	0.0618	0.0625	0.0636	0.0629	0.0632	0.0649
0.0492		0.0015	0.006	0.0124	0.0197	0.0243	0.0284	0.0307	0.0339	0.0353	0.0368	0.0391	0.0396	0.039	0.04	0.0402	0.0409	0.0421	0.0425	0.0431	0.0434	0.0453	0.045	0.0464	0.0478	0.0469	0.0474	0.0486	0.0505	0.0498	0.0513	0.0512	0.053	0.0546	0.0558	0.0546	0.0525	0.0535	0.0553	0.0571	0.0589	0.0603	0.061	0.0621	0.0618	0.0632	0.0642	0.0639	0.0634
0.0446		0.0015	0.0062	0.0122	0.0182	0.0234	0.0279	0.0304	0.0326	0.035	0.0375	0.0385	0.0391	0.0393	0.0396	0.0401	0.0411	0.0425	0.0427	0.0437	0.0439	0.0454	0.0455	0.0454	0.0479	0.0486	0.0474	0.0488	0.0514	0.0507	0.0517	0.0514	0.0523	0.0546	0.0548	0.0534	0.053	0.054	0.056	0.0567	0.0587	0.0604	0.0618	0.0618	0.063	0.0626	0.063	0.0633	0.0627
0.0399		0.0013	0.0063	0.0126	0.0184	0.0238	0.0272	0.0316	0.033	0.0358	0.0373	0.0379	0.0383	0.0392	0.0395	0.0399	0.0416	0.042	0.0426	0.0437	0.0446	0.0455	0.0461	0.0458	0.0482	0.0488	0.048	0.049	0.0512	0.0504	0.0515	0.0511	0.052	0.0538	0.0542	0.053	0.0525	0.0538	0.0549	0.0565	0.0586	0.0591	0.0608	0.0604	0.0629	0.0619	0.0622	0.0626	0.0643
0.0353		0.0013	0.0068	0.0132	0.0191	0.0247	0.0269	0.0326	0.0337	0.0368	0.0378	0.038	0.0385	0.0392	0.0394	0.0408	0.0413	0.043	0.0424	0.0441	0.0441	0.0459	0.046	0.0462	0.0484	0.0483	0.0486	0.0502	0.0505	0.0505	0.051	0.051	0.0512	0.0527	0.0535	0.0522	0.0525	0.0529	0.0543	0.0569	0.0569	0.0583	0.0589	0.0592	0.0601	0.061	0.0617	0.062	0.0631
0.0306		0.0014	0.007	0.0136	0.02	0.0265	0.0279	0.0342	0.0359	0.0388	0.0391	0.0386	0.0394	0.0414	0.0399	0.0413	0.0431	0.0449	0.0431	0.0445	0.0441	0.045	0.0463	0.0457	0.048	0.0488	0.049	0.049	0.0503	0.0504	0.0501	0.0507	0.0512	0.0516	0.0516	0.0514	0.052	0.053	0.0544	0.0561	0.0568	0.0576	0.0583	0.0587	0.0592	0.0599	0.0615	0.0613	0.0612
0.026		0.0012	0.0072	0.015	0.0215	0.0274	0.0293	0.0349	0.037	0.0387	0.0398	0.04	0.0414	0.042	0.0414	0.0423	0.0433	0.045	0.0439	0.0454	0.0459	0.046	0.0459	0.0459	0.0482	0.0486	0.0483	0.0482	0.0499	0.0495	0.0492	0.0501	0.0505	0.0513	0.0498	0.0504	0.0519	0.0529	0.0543	0.0549	0.0561	0.0566	0.0578	0.0584	0.0602	0.0589	0.06	0.0606	0.0617
0.0213		0.0013	0.0078	0.0154	0.0219	0.0288	0.0311	0.0359	0.0375	0.0401	0.0406	0.0409	0.0422	0.0424	0.0433	0.0436	0.0446	0.0458	0.0444	0.0457	0.0466	0.0463	0.0466	0.0463	0.0475	0.0475	0.048	0.0472	0.0488	0.0486	0.0488	0.0487	0.0494	0.0496	0.0498	0.0502	0.0518	0.0531	0.0537	0.0552	0.0555	0.0566	0.0572	0.0575	0.059	0.0601	0.0602	0.0604	0.0625
0.0167		0.0007	0.0072	0.0158	0.0226	0.0283	0.0312	0.0352	0.0374	0.0392	0.0409	0.0408	0.0425	0.0431	0.0437	0.0441	0.0451	0.0452	0.0455	0.0462	0.046	0.0468	0.046	0.0463	0.0469	0.0472	0.0477	0.0477	0.0482	0.0478	0.048	0.0481	0.0483	0.0486	0.0498	0.0508	0.0523	0.0519	0.0527	0.0548	0.0549	0.0556	0.0568	0.0575	0.0579	0.0598	0.0611	0.0607	0.0609
0.012		0.0013	0.0058	0.0148	0.0223	0.0268	0.0317	0.0335	0.0365	0.0378	0.0399	0.041	0.0419	0.0424	0.0434	0.044	0.0442	0.0443	0.0451	0.0451	0.0458	0.0453	0.046	0.0467	0.0452	0.047	0.0471	0.0468	0.0471	0.0469	0.0473	0.0473	0.0483	0.0491	0.0494	0.0512	0.0515	0.0525	0.0536	0.0545	0.0546	0.0559	0.0571	0.0576	0.0582	0.0585	0.0605	0.0613	0.0607
0.0074		0.0012	0.0065	0.0139	0.0211	0.0259	0.0308	0.0326	0.0351	0.0361	0.0388	0.0399	0.0409	0.0412	0.0422	0.0428	0.0429	0.0424	0.0446	0.0446	0.0446	0.0442	0.046	0.0462	0.0452	0.0458	0.0468	0.0451	0.0459	0.0464	0.0472	0.0473	0.0476	0.0492	0.049	0.05	0.0507	0.0522	0.0529	0.0537	0.0548	0.0557	0.0565	0.0573	0.0587	0.0589	0.0593	0.0608	0.0625
0.0027		0.0007	0.0061	0.0135	0.0203	0.0253	0.0291	0.0319	0.0343	0.0358	0.0374	0.0396	0.0397	0.0399	0.0409	0.0411	0.0419	0.0417	0.0436	0.0435	0.0439	0.0439	0.0453	0.045	0.0445	0.0448	0.0454	0.0442	0.0443	0.0456	0.0453	0.0453	0.0462	0.0472	0.0489	0.049	0.0496	0.0506	0.0516	0.0537	0.0536	0.0546	0.0554	0.0556	0.0565	0.0596	0.0594	0.0604	0.0618
-0.0019		0.0014	0.0063	0.0132	0.02	0.0253	0.0284	0.0317	0.0337	0.0361	0.0373	0.038	0.0387	0.0393	0.0402	0.0403	0.0409	0.0411	0.0421	0.0428	0.0424	0.0435	0.044	0.0438	0.0434	0.0443	0.0449	0.0442	0.0442	0.0443	0.0442	0.0443	0.0456	0.0459	0.0476	0.0485	0.0483	0.0496	0.051	0.052	0.053	0.0535	0.0539	0.0543	0.0548	0.0574	0.0589	0.0586	0.0601
-0.0066		0.0014	0.006	0.0132	0.0195	0.0253	0.028	0.0319	0.0335	0.0354	0.0367	0.0375	0.0377	0.0385	0.0394	0.0398	0.0403	0.0409	0.0414	0.0416	0.0419	0.0419	0.0433	0.0428	0.0427	0.0432	0.0438	0.0435	0.0439	0.0433	0.043	0.0433	0.0448	0.0452	0.0452	0.0469	0.0478	0.0497	0.051	0.0511	0.0522	0.0518	0.0528	0.0536	0.055	0.0553	0.0565	0.0576	0.0592
-0.0112		0.0015	0.0065	0.013	0.0196	0.0253	0.0281	0.0315	0.0336	0.0358	0.0363	0.0368	0.0374	0.0385	0.0394	0.039	0.0401	0.0405	0.0412	0.0408	0.0415	0.0411	0.042	0.0417	0.0423	0.0427	0.0425	0.0426	0.0428	0.043	0.0433	0.0433	0.0442	0.045	0.046	0.0468	0.0473	0.0489	0.0495	0.0505	0.0509	0.0522	0.0524	0.0528	0.0551	0.0555	0.0566	0.0576	0.0595
[truncated: 7 more columns]

## Sheet: 3b
Magnetic field (T)	MCD f=0.97 (norm.)	MCD f=1.00 (norm.)	MCD f=1.03 (norm.)	MCD f=1.06 (norm.)	dMCD/dB f=1.00 (norm.)
0	0.011	-0.0066	-0.0059	-0.0087	0.9748
0.025	0.0377	0.0101	0.0095	0.0057	0.9748
0.05	0.0643	0.0269	0.0249	0.0202	0.9748
0.075	0.091	0.0436	0.0403	0.0346	0.9748
0.1	0.1176	0.0603	0.0556	0.049	0.9748
0.125	0.1443	0.0771	0.071	0.0635	0.9748
0.15	0.171	0.0938	0.0864	0.0779	0.9748
0.175	0.1965	0.1104	0.1013	0.0917	0.9913
0.2	0.2202	0.1275	0.1169	0.1064	1
0.225	0.2458	0.1445	0.1322	0.1214	0.9944
0.25	0.2692	0.161	0.1477	0.1362	0.9849
0.275	0.2917	0.1775	0.1634	0.1513	0.9725
0.3	0.3153	0.1941	0.1794	0.1666	0.9624
0.325	0.3365	0.2105	0.1947	0.1814	0.9509
0.35	0.3596	0.2268	0.2099	0.1964	0.9387
0.375	0.3819	0.2428	0.2254	0.2116	0.9246
0.4	0.3989	0.2585	0.2401	0.2263	0.9083
0.425	0.4193	0.274	0.2545	0.2403	0.8925
0.45	0.4409	0.2896	0.2694	0.2549	0.875
0.475	0.4612	0.3043	0.2839	0.2687	0.8623
0.5	0.4796	0.3189	0.2985	0.2831	0.8509
0.525	0.5003	0.3334	0.3123	0.2975	0.8449
0.55	0.5175	0.3476	0.3262	0.3106	0.8362
0.575	0.5375	0.3624	0.3402	0.3248	0.8242
0.6	0.5537	0.3765	0.3534	0.3377	0.8142
0.625	0.5703	0.3905	0.3663	0.3508	0.8069
0.65	0.5864	0.4044	0.3788	0.3639	0.8023
0.675	0.601	0.418	0.3917	0.377	0.7941
0.7	0.614	0.4312	0.4043	0.3895	0.7843
0.725	0.629	0.4445	0.4173	0.4017	0.7758
0.75	0.6434	0.4581	0.4299	0.4148	0.7671
0.775	0.6567	0.4704	0.4418	0.4272	0.754
0.8	0.6713	0.4834	0.4538	0.4401	0.7382
0.825	0.6898	0.4961	0.4659	0.4516	0.7266
0.85	0.7059	0.5089	0.4779	0.463	0.7177
0.875	0.7207	0.5213	0.4899	0.4752	0.7134
0.9	0.7353	0.5336	0.5015	0.4862	0.7087
0.925	0.7507	0.5462	0.5132	0.4992	0.708
0.95	0.7652	0.558	0.5251	0.5112	0.7074
0.975	0.7796	0.5701	0.5374	0.5232	0.7028
1	0.7957	0.5816	0.5487	0.5349	0.7032
1.025	0.8114	0.5944	0.559	0.548	0.7042
1.05	0.8269	0.6067	0.5696	0.5602	0.7155
1.075	0.8416	0.6187	0.5812	0.5714	0.716
1.1	0.8552	0.6307	0.5925	0.5825	0.7041
1.125	0.867	0.642	0.6033	0.5931	0.6854
1.15	0.8776	0.654	0.614	0.6046	0.6805
1.175	0.8873	0.6661	0.6245	0.6167	0.6838
1.2	0.8975	0.6782	0.6344	0.6287	0.6874
1.225	0.9051	0.6898	0.6446	0.6391	0.6869
1.25	0.9129	0.7014	0.6544	0.6492	0.6845
1.275	0.9214	0.7132	0.6634	0.6589	0.6741
1.3	0.9301	0.7239	0.6729	0.6678	0.6563
1.325	0.9365	0.7359	0.6823	0.6767	0.649
1.35	0.9446	0.747	0.6925	0.6837	0.6554
1.375	0.9512	0.7586	0.7032	0.6927	0.6696
1.4	0.9569	0.7695	0.713	0.7019	0.6877
1.425	0.9612	0.7827	0.722	0.7114	0.7151
1.45	0.9652	0.7979	0.7308	0.7195	0.763
1.475	0.9682	0.8128	0.74	0.7281	0.8309
1.5	0.9711	0.8279	0.7488	0.7351	0.8923
1.525	0.9752	0.842	0.7582	0.7422	0.9345
1.55	0.979	0.8563	0.7665	0.7497	0.9519
1.575	0.9828	0.8708	0.7758	0.7573	0.9485
1.6	0.9842	0.8844	0.7845	0.7646	0.9166
1.625	0.9865	0.8985	0.7943	0.7737	0.857
1.65	0.9873	0.9114	0.8042	0.7818	0.7811
1.675	0.989	0.9236	0.8138	0.7908	0.6972
1.7	0.9908	0.935	0.8225	0.7985	0.5895
1.725	0.9916	0.9458	0.8305	0.8056	0.474
1.75	0.9925	0.9541	0.8392	0.8125	0.3675
1.775	0.993	0.9604	0.8489	0.8212	0.2939
1.8	0.9938	0.9657	0.8583	0.8287	0.2535
1.825	0.9945	0.9694	0.8665	0.8367	0.2211
1.85	0.9948	0.9738	0.874	0.8436	0.1931
1.875	0.9951	0.9775	0.8826	0.851	0.1636
1.9	0.9954	0.9795	0.891	0.8584	0.1411
1.925	0.996	0.9823	0.8987	0.8648	0.1241
1.95	0.9965	0.9847	0.9058	0.8707	0.1105
1.975	0.997	0.9864	0.914	0.8767	0.1035
2	0.997	0.9881	0.92	0.8823	0.0984
2.025	0.9968	0.9892	0.926	0.8884	0.0898
2.05	0.9974	0.9906	0.931	0.8956	0.0803
2.075	0.9982	0.9924	0.9375	0.9008	0.0639
2.1	0.9985	0.9933	0.9427	0.9061	0.049
2.125	0.9985	0.9937	0.946	0.9114	0.0366
2.15	0.9987	0.9945	0.9512	0.9162	0.0308
2.175	0.9991	0.9952	0.9559	0.921	0.0332
2.2	0.9992	0.996	0.9591	0.9254	0.0283
2.225	0.9994	0.9965	0.9616	0.9304	0.0212
2.25	0.9994	0.9966	0.9654	0.9359	0.0109
2.275	0.9994	0.9967	0.9672	0.9393	0.0061
2.3	0.9996	0.9967	0.9685	0.9432	0.0061
2.325	0.9998	0.9968	0.9713	0.9484	0.0054
2.35	1	0.9971	0.9748	0.9523	0.0078
2.375	0.9995	0.9977	0.9777	0.9557	0.0158
2.4	0.9991	0.9978	0.9797	0.9601	0.0187
2.425	0.9992	0.9981	0.9824	0.9634	0.0184
2.45	0.9991	0.9987	0.9845	0.9662	0.014
2.475	0.9993	0.9989	0.9862	0.9705	0.0153
2.5	0.999	0.9991	0.9878	0.975	0.0231
2.525	0.9988	0.9989	0.9905	0.9777	0.025
2.55	0.999	0.9992	0.9926	0.9797	0.0228
2.575	0.9985	0.9996	0.9948	0.9822	0.0153
2.6	0.998	0.9998	0.9963	0.9856	0.0072
2.625	0.9977	1	0.9963	0.9896	-0.0014
2.65	0.9971	0.9999	0.9974	0.991	-0.0129
2.675	0.9968	0.9996	0.9973	0.9941	-0.02
2.7	0.9968	0.9992	0.9991	0.9969	-0.0203
2.725	0.9965	0.9989	1	1	-0.0226

## Sheet: 3c
filling factor	Magnetic field (T)	RC 2s (avg.)																																				Bsat filling factor	Bsat (T)
2.4978	0	0.1787	0.1818	0.1743	0.1827	0.1866	0.1843	0.1831	0.1839	0.1804	0.1882	0.1939	0.1909	0.1999	0.2014	0.1952	0.2028	0.1978	0.1997	0.1975	0.2007	0.1968	0.205	0.2064	0.2056	0.207	0.1949	0.1993	0.1986	0.2096	0.2034	0.2085	0.2194	0.2167	0.2238	0.2261	0.2298	1.1974	5.85
2.4903	0.25	0.1786	0.1802	0.1767	0.1843	0.1855	0.1872	0.1854	0.1846	0.1791	0.1904	0.1941	0.1918	0.1996	0.2018	0.1976	0.2013	0.1989	0.2015	0.1963	0.2015	0.1983	0.2067	0.2054	0.2038	0.2052	0.1955	0.2006	0.2009	0.2099	0.2031	0.2097	0.2166	0.2159	0.2206	0.2218	0.2315	1.1911	5.715
2.4828	0.5	0.1808	0.183	0.178	0.1859	0.1885	0.1862	0.184	0.1861	0.1757	0.1899	0.1918	0.1894	0.1998	0.2024	0.1956	0.2031	0.1998	0.2022	0.1979	0.205	0.2002	0.2056	0.2031	0.2018	0.2058	0.1971	0.2034	0.2018	0.2086	0.2049	0.2078	0.216	0.2188	0.2213	0.2185	0.2343	1.1848	5.67
2.4753	0.75	0.1808	0.1848	0.1789	0.1863	0.1845	0.1884	0.1844	0.1875	0.1747	0.1888	0.1932	0.1913	0.1973	0.2037	0.196	0.2016	0.1998	0.198	0.1974	0.2061	0.2003	0.2058	0.2003	0.2005	0.2055	0.1954	0.2009	0.2004	0.2116	0.2054	0.2089	0.2171	0.2169	0.221	0.2222	0.2326	1.1785	5.625
2.4678	1	0.1803	0.1831	0.1802	0.1853	0.182	0.1895	0.186	0.1897	0.1744	0.1873	0.1915	0.1934	0.1958	0.2008	0.1958	0.2009	0.1996	0.1992	0.1946	0.209	0.1994	0.2021	0.2018	0.2019	0.2076	0.1907	0.2035	0.1986	0.2127	0.207	0.2097	0.2148	0.2149	0.2196	0.2188	0.2331	1.1722	5.49
2.4603	1.25	0.1791	0.1803	0.1806	0.1833	0.1819	0.1899	0.1837	0.189	0.1747	0.1863	0.1926	0.1931	0.195	0.1985	0.198	0.2005	0.2002	0.2032	0.1941	0.2108	0.2019	0.2021	0.2036	0.2018	0.2045	0.1949	0.2014	0.1987	0.211	0.2092	0.2063	0.2136	0.2125	0.2196	0.2174	0.2306	1.1659	5.355
2.4528	1.5	0.1783	0.1819	0.1822	0.184	0.1826	0.1888	0.1829	0.1898	0.1751	0.1851	0.1944	0.1931	0.1951	0.1953	0.2001	0.2009	0.1995	0.202	0.1962	0.2084	0.2025	0.2028	0.2067	0.203	0.2022	0.1972	0.2002	0.197	0.2107	0.2084	0.204	0.2131	0.2131	0.2215	0.2208	0.2279	1.1596	5.31
2.4453	1.75	0.1757	0.1805	0.1847	0.1824	0.1789	0.1882	0.181	0.1914	0.1804	0.1868	0.1962	0.1932	0.1962	0.1941	0.2023	0.2018	0.1979	0.2019	0.195	0.206	0.2011	0.2053	0.2092	0.205	0.2025	0.1978	0.1992	0.1956	0.2136	0.2088	0.205	0.2152	0.2098	0.2233	0.2234	0.2251	1.1533	5.085
2.4378	2	0.1742	0.1779	0.1826	0.1828	0.1838	0.1864	0.1793	0.1884	0.1821	0.1891	0.1947	0.1922	0.1963	0.192	0.2005	0.2007	0.1985	0.2047	0.1918	0.2047	0.2012	0.205	0.2088	0.2073	0.2016	0.197	0.1998	0.1968	0.2136	0.2129	0.2051	0.2137	0.2104	0.2265	0.2184	0.2253	1.147	5.04
2.4303	2.25	0.1741	0.1816	0.1824	0.1837	0.1849	0.1885	0.178	0.1852	0.1843	0.1886	0.1956	0.1918	0.1979	0.1935	0.2006	0.2031	0.1993	0.2042	0.1923	0.2022	0.2031	0.2087	0.2087	0.2055	0.2009	0.1975	0.1973	0.1965	0.2135	0.2097	0.2049	0.2143	0.2114	0.2255	0.2187	0.2253	1.1407	4.86
2.4228	2.5	0.1736	0.1803	0.1827	0.1847	0.1835	0.1867	0.178	0.1884	0.1833	0.1889	0.1969	0.1934	0.1965	0.1978	0.1975	0.2036	0.1984	0.2014	0.1918	0.2017	0.2024	0.2087	0.2087	0.2046	0.2001	0.1956	0.1983	0.1969	0.2156	0.2087	0.2081	0.2167	0.2131	0.2258	0.2198	0.2266	1.1344	4.86
2.4153	2.75	0.1744	0.1792	0.1775	0.1829	0.1848	0.1886	0.1776	0.1859	0.1837	0.1882	0.1919	0.1902	0.1954	0.2006	0.1951	0.2039	0.1974	0.2005	0.1909	0.2051	0.2008	0.2073	0.2073	0.205	0.2014	0.1943	0.2001	0.196	0.2153	0.2094	0.2117	0.2185	0.2124	0.2231	0.221	0.2309	1.1281	4.77
2.4078	3	0.1751	0.1809	0.1768	0.1865	0.1846	0.1878	0.1806	0.1843	0.1818	0.1871	0.1915	0.1888	0.1945	0.2009	0.1957	0.2017	0.199	0.2024	0.1921	0.2056	0.2003	0.2096	0.2049	0.2023	0.1991	0.1915	0.2012	0.1972	0.2139	0.2101	0.2134	0.2183	0.2145	0.2202	0.221	0.231	1.1218	4.68
2.4003	3.25	0.178	0.1829	0.1798	0.1866	0.1845	0.1871	0.1803	0.1875	0.1776	0.1889	0.1913	0.1861	0.1941	0.2023	0.1957	0.2016	0.1985	0.2018	0.1979	0.2066	0.2001	0.2078	0.2057	0.1997	0.2004	0.1952	0.2032	0.1992	0.2154	0.2087	0.2141	0.2199	0.2154	0.2178	0.2225	0.2315	1.1155	4.545
2.3927	3.5	0.1791	0.1814	0.182	0.1869	0.1824	0.1835	0.1821	0.1894	0.1741	0.1865	0.1913	0.1873	0.1918	0.2009	0.198	0.1993	0.1976	0.2016	0.2016	0.2062	0.1986	0.2063	0.2048	0.1996	0.2023	0.1979	0.2037	0.1997	0.2156	0.2098	0.2151	0.2205	0.2167	0.2193	0.2237	0.2312	1.1092	4.455
2.3852	3.75	0.1805	0.1829	0.1831	0.1859	0.1827	0.1839	0.185	0.1896	0.1742	0.1853	0.1906	0.1863	0.1936	0.1989	0.2004	0.1969	0.1979	0.2033	0.2035	0.2054	0.199	0.205	0.2043	0.1978	0.2039	0.1966	0.205	0.2015	0.2137	0.2115	0.2137	0.2204	0.2155	0.2199	0.2236	0.2324	1.1029	4.095
2.3777	4	0.1825	0.1819	0.1887	0.1872	0.1804	0.1826	0.1855	0.1912	0.172	0.1877	0.1951	0.1882	0.1952	0.1991	0.2023	0.1985	0.1982	0.2053	0.2028	0.2032	0.1984	0.2048	0.2064	0.1981	0.2055	0.1969	0.2046	0.2047	0.2135	0.2135	0.2096	0.2186	0.2147	0.2221	0.2218	0.2317	1.0966	4.095
2.3702	4.25	0.1832	0.1811	0.1863	0.1864	0.1824	0.1832	0.184	0.1935	0.1701	0.1889	0.1949	0.1911	0.1954	0.1985	0.2022	0.2002	0.1984	0.2006	0.2047	0.2045	0.199	0.2039	0.2067	0.1979	0.2059	0.1989	0.204	0.2062	0.2105	0.2139	0.2118	0.2176	0.2139	0.2245	0.2225	0.2321	1.0903	4.185
2.3627	4.5	0.1818	0.1806	0.1868	0.186	0.1826	0.184	0.1858	0.1918	0.1773	0.1885	0.1974	0.1935	0.1978	0.1963	0.2001	0.2017	0.1977	0.2007	0.2028	0.2049	0.2009	0.2068	0.2058	0.1985	0.2028	0.1976	0.2042	0.2067	0.2082	0.2135	0.2107	0.2162	0.2116	0.224	0.2237	0.2302	1.084	4.095
2.3552	4.75	0.182	0.182	0.1882	0.1877	0.1839	0.1869	0.1864	0.1895	0.179	0.1894	0.1984	0.1921	0.1975	0.2001	0.1992	0.2018	0.1987	0.2017	0.1986	0.2057	0.2007	0.2081	0.2075	0.1997	0.2015	0.1967	0.2038	0.2064	0.2096	0.2135	0.2102	0.2149	0.2118	0.2238	0.2259	0.2289	1.0777	3.15
2.3477	5	0.1833	0.1813	0.1848	0.1901	0.1847	0.1865	0.186	0.1898	0.178	0.1901	0.1964	0.193	0.198	0.2018	0.1995	0.2067	0.1996	0.1991	0.1973	0.2078	0.2017	0.21	0.2088	0.205	0.2021	0.198	0.2012	0.2042	0.2127	0.2119	0.2118	0.2124	0.2155	0.2227	0.2267	0.2311	1.0725	2.97
2.3402	5.25	0.1816	0.185	0.1818	0.1901	0.1848	0.1863	0.1842	0.1901	0.1803	0.1897	0.197	0.1955	0.2002	0.2015	0.1961	0.2035	0.202	0.1988	0.1975	0.2054	0.2014	0.2107	0.206	0.2036	0.2017	0.1978	0.203	0.203	0.2108	0.2109	0.2135	0.2139	0.2202	0.2216	0.2275	0.2292	1.0678	2.835
2.3327	5.5	0.185	0.1863	0.1831	0.1881	0.1868	0.1866	0.19	0.1885	0.1836	0.188	0.1988	0.1943	0.2012	0.201	0.1956	0.2034	0.2004	0.2002	0.1974	0.2049	0.2014	0.2118	0.208	0.2053	0.2034	0.1984	0.2059	0.2029	0.215	0.2103	0.21	0.2134	0.221	0.2212	0.2252	0.2313	1.0632	2.7
2.3252	5.75	0.1859	0.1876	0.1824	0.1874	0.1873	0.189	0.1915	0.1914	0.183	0.1879	0.1972	0.1943	0.2008	0.2007	0.2004	0.2023	0.2004	0.2011	0.1982	0.2058	0.2026	0.2127	0.2079	0.2058	0.2086	0.2009	0.2057	0.2007	0.2144	0.2087	0.2101	0.2123	0.2249	0.2232	0.2261	0.2326	1.0585	2.61
2.3177	6	0.1849	0.1872	0.1816	0.1894	0.1861	0.1859	0.1892	0.1925	0.1827	0.1887	0.1956	0.1948	0.2021	0.2008	0.2	0.2037	0.1988	0.2013	0.202	0.2076	0.2043	0.2109	0.2069	0.2061	0.2124	0.2018	0.2083	0.2012	0.2123	0.2102	0.2116	0.2143	0.2241	0.2231	0.2258	0.2353	1.0539	2.565
2.3102	6.25	0.1865	0.1882	0.1837	0.1891	0.1851	0.1861	0.189	0.1911	0.1872	0.1899	0.1959	0.196	0.2019	0.199	0.2006	0.2013	0.1975	0.202	0.2063	0.2076	0.2065	0.2089	0.2065	0.2042	0.213	0.2036	0.211	0.2048	0.2144	0.2119	0.2126	0.2175	0.2245	0.2259	0.2246	0.2342	1.0492	2.565
2.3027	6.5	0.189	0.1866	0.1831	0.1891	0.1867	0.1872	0.1902	0.1897	0.1884	0.1886	0.1973	0.1973	0.2007	0.1984	0.2009	0.2042	0.1956	0.2025	0.2085	0.2102	0.2085	0.2114	0.2078	0.2063	0.2108	0.2041	0.2114	0.2069	0.217	0.2141	0.2118	0.2175	0.2229	0.2292	0.2262	0.2367	1.0446	2.475
2.2952	6.75	0.1853	0.1863	0.1801	0.1925	0.1855	0.1861	0.1876	0.19	0.1878	0.192	0.1947	0.1971	0.2016	0.2007	0.202	0.2043	0.1965	0.2057	0.2051	0.2118	0.2107	0.211	0.2073	0.2105	0.2105	0.2058	0.2122	0.207	0.2184	0.2175	0.2137	0.2194	0.2231	0.2292	0.2271	0.238	1.0399	2.43
2.2877	7	0.1845	0.1849	0.1797	0.1939	0.1858	0.1835	0.1862	0.1905	0.1851	0.1947	0.1962	0.1983	0.1998	0.2035	0.2003	0.2057	0.1968	0.207	0.2042	0.2139	0.2089	0.2108	0.2085	0.2105	0.2101	0.2047	0.2123	0.2096	0.2193	0.222	0.2155	0.2218	0.2262	0.2294	0.2269	0.2399	1.0353	2.25
2.2802	7.25	0.1856	0.1839	0.18	0.1954	0.1905	0.1883	0.1868	0.1919	0.1877	0.1942	0.1997	0.1968	0.2011	0.2017	0.2008	0.2054	0.1981	0.2067	0.2023	0.2163	0.21	0.21	0.2101	0.2091	0.2075	0.2038	0.2128	0.2102	0.2203	0.2236	0.2129	0.2238	0.2307	0.2314	0.2306	0.2409	1.0306	2.16
2.2727	7.5	0.1847	0.186	0.1826	0.1939	0.1952	0.1886	0.1867	0.1923	0.1877	0.1944	0.2025	0.1976	0.2031	0.2055	0.2036	0.2042	0.2006	0.209	0.2004	0.2164	0.2101	0.2123	0.2144	0.2091	0.2099	0.2036	0.2139	0.209	0.2208	0.2247	0.2149	0.2244	0.2303	0.2324	0.2332	0.2415	1.026	2.025
2.2652	7.75	0.1852	0.1867	0.1862	0.1949	0.1971	0.1899	0.1875	0.196	0.1876	0.1966	0.2029	0.1963	0.2038	0.2072	0.2042	0.206	0.2012	0.209	0.202	0.2184	0.2121	0.2137	0.2163	0.2104	0.2145	0.2041	0.2116	0.2088	0.2198	0.2248	0.2172	0.2265	0.2326	0.2318	0.2333	0.2439	1.0213	1.98
2.2577	8	0.1886	0.1871	0.192	0.1951	0.1981	0.1941	0.1875	0.1968	0.1913	0.1967	0.2054	0.1974	0.2035	0.2077	0.2076	0.2063	0.205	0.2085	0.2061	0.2169	0.2131	0.2145	0.2177	0.2101	0.2146	0.2049	0.2119	0.2107	0.2185	0.2242	0.2185	0.229	0.2348	0.2312	0.2361	0.2444	1.0167	1.755
2.2502	8.25	0.1906	0.1903	0.1939	0.1967	0.1959	0.1994	0.1897	0.1955	0.1938	0.1942	0.2038	0.1989	0.205	0.2066	0.2077	0.2055	0.2077	0.2108	0.207	0.2165	0.2159	0.2137	0.2208	0.213	0.2145	0.2057	0.2161	0.2134	0.2208	0.2218	0.2186	0.2303	0.2314	0.2342	0.2375	0.2467	1.012	1.71
2.2427	8.5	0.1905	0.1922	0.1932	0.1936	0.1954	0.1994	0.1909	0.1955	0.1942	0.1963	0.2025	0.2026	0.2072	0.207	0.2092	0.2088	0.2063	0.2129	0.2103	0.2146	0.216	0.2173	0.2224	0.2142	0.2168	0.2108	0.2185	0.2133	0.2241	0.2208	0.2199	0.2281	0.231	0.2372	0.2376	0.2455	1.0074	1.665
2.2351	8.75	0.1899	0.1914	0.1958	0.1967	0.1924	0.2007	0.1907	0.1991	0.1934	0.1993	0.203	0.2042	0.2064	0.2059	0.207	0.2129	0.2069	0.215	0.2119	0.2154	0.2155	0.221	0.2207	0.2158	0.2171	0.2117	0.2206	0.2147	0.2214	0.2217	0.2184	0.2301	0.233	0.2389	0.2358	0.2464	1.0027	1.62
2.2276		0.1915	0.1921	0.1957	0.1965	0.192	0.2	0.1929	0.1989	0.1953	0.1986	0.2033	0.2078	0.2075	0.206	0.2078	0.2114	0.2084	0.219	0.2112	0.2189	0.2166	0.2188	0.2234	0.2172	0.2199	0.2129	0.2238	0.2147	0.2245	0.2227	0.2206	0.2291	0.2362	0.2407	0.2375	0.249	0.9981	1.575
2.2201		0.1917	0.1939	0.197	0.1959	0.1904	0.1995	0.1939	0.1988	0.194	0.2006	0.2049	0.2103	0.2105	0.2058	0.2064	0.2123	0.2086	0.2219	0.2087	0.2227	0.2172	0.2188	0.2242	0.218	0.2216	0.2159	0.2225	0.213	0.2251	0.2254	0.2224	0.2295	0.2414	0.2453	0.2398	0.2503	0.9934	1.485
2.2126		0.1932	0.1941	0.1947	0.1974	0.1944	0.1976	0.1932	0.2012	0.197	0.2032	0.207	0.2118	0.2133	0.2118	0.2094	0.2167	0.2091	0.2195	0.2094	0.2247	0.2164	0.2198	0.2241	0.219	0.2228	0.2165	0.2234	0.213	0.2271	0.232	0.2243	0.2327	0.245	0.2459	0.2434	0.2506	0.9888	1.44
2.2051		0.195	0.1928	0.1962	0.2008	0.1936	0.1989	0.1951	0.2023	0.1993	0.204	0.2079	0.2126	0.211	0.2136	0.2111	0.2169	0.2123	0.2213	0.2107	0.2263	0.2169	0.2199	0.2249	0.218	0.2243	0.2161	0.2227	0.219	0.2242	0.2343	0.2278	0.2392	0.2444	0.2468	0.2421	0.2525	0.9841	1.395
2.1976		0.1966	0.1952	0.1961	0.2022	0.1959	0.2023	0.1986	0.199	0.2011	0.2037	0.2105	0.2114	0.2126	0.2144	0.2134	0.216	0.2135	0.2199	0.2127	0.2306	0.2191	0.2191	0.2281	0.2182	0.2261	0.2193	0.2232	0.2196	0.2303	0.2403	0.2307	0.2396	0.2459	0.2481	0.2453	0.2541	0.9795	1.35
2.1901		0.1945	0.1973	0.1949	0.2038	0.1978	0.2081	0.1988	0.2018	0.2028	0.2059	0.2124	0.2116	0.2139	0.2157	0.2144	0.2175	0.2155	0.2198	0.2149	0.2282	0.2172	0.222	0.2288	0.2194	0.2235	0.2232	0.2256	0.223	0.2347	0.2433	0.2348	0.2427	0.2439	0.2481	0.25	0.2549	0.9748	1.26
2.1826		0.1952	0.1962	0.1924	0.2033	0.2029	0.2086	0.1982	0.2045	0.2048	0.2069	0.2124	0.2107	0.2118	0.216	0.2168	0.2207	0.2134	0.2212	0.2191	0.2287	0.2185	0.2242	0.2317	0.2197	0.2247	0.2209	0.2276	0.2283	0.2374	0.2462	0.2368	0.2411	0.244	0.25	0.2537	0.2603	0.9702	1.215
2.1751		0.1954	0.1971	0.1954	0.2035	0.2051	0.2105	0.1985	0.2062	0.2066	0.2063	0.2137	0.2124	0.2141	0.2121	0.2179	0.2187	0.2134	0.2248	0.2219	0.2302	0.2224	0.2258	0.2333	0.2202	0.2271	0.2251	0.2251	0.2283	0.2385	0.2437	0.2425	0.2412	0.246	0.2525	0.2554	0.2633	0.9655	1.125
2.1676		0.1967	0.2005	0.1953	0.2038	0.2053	0.2099	0.2022	0.2076	0.2083	0.2111	0.2139	0.2144	0.2159	0.2145	0.2182	0.2178	0.2169	0.2243	0.222	0.2331	0.225	0.226	0.2345	0.2273	0.231	0.2259	0.226	0.2294	0.2417	0.2449	0.2452	0.2416	0.2523	0.2551	0.2577	0.2703	0.9609	0.9
2.1601		0.1975	0.199	0.1959	0.2059	0.2092	0.2117	0.2021	0.2119	0.2115	0.2127	0.2131	0.2153	0.2171	0.2164	0.2188	0.2202	0.2194	0.2251	0.2237	0.2298	0.228	0.2273	0.2348	0.2311	0.2328	0.2248	0.2289	0.2312	0.2417	0.2421	0.2471	0.2458	0.2557	0.2577	0.2626	0.2734	0.9562	0.765
2.1526		0.1995	0.1998	0.1998	0.2073	0.2117	0.2106	0.2022	0.2096	0.212	0.2143	0.2134	0.2127	0.2178	0.2167	0.2221	0.2213	0.2221	0.2265	0.2245	0.2307	0.233	0.2283	0.2345	0.2317	0.2363	0.2221	0.232	0.2343	0.2395	0.2448	0.2487	0.2492	0.2593	0.2605	0.2619	0.2759	0.9516	0.72
2.1451		0.1964	0.2009	0.2046	0.2109	0.2096	0.2119	0.2047	0.2089	0.2142	0.214	0.2175	0.2159	0.2217	0.2192	0.2223	0.222	0.2273	0.2276	0.224	0.2303	0.232	0.2288	0.2357	0.2338	0.2405	0.2298	0.2364	0.2362	0.2417	0.2434	0.2514	0.2574	0.2586	0.2616	0.2612	0.2745	0.9469	0.54
2.1376		0.1971	0.2026	0.2092	0.2097	0.2107	0.2121	0.206	0.2077	0.2138	0.2196	0.2188	0.217	0.2226	0.2245	0.2208	0.2238	0.2318	0.2282	0.2251	0.2322	0.2341	0.2329	0.2384	0.2387	0.2423	0.2334	0.2422	0.2381	0.2445	0.248	0.2531	0.2617	0.2608	0.2655	0.2625	0.2792	0.9422	0.495
2.1301		0.2	0.2026	0.2148	0.2109	0.2133	0.2155	0.2056	0.2116	0.214	0.2175	0.2207	0.2167	0.2242	0.2255	0.2216	0.2312	0.2352	0.2329	0.2286	0.2327	0.2405	0.2401	0.2421	0.2398	0.242	0.238	0.2441	0.237	0.2476	0.2533	0.2597	0.2651	0.2635	0.2669	0.2679	0.2808	0.9376	0.36
2.1226		0.2022	0.2034	0.2133	0.2118	0.2116	0.2124	0.2081	0.2103	0.2125	0.2184	0.2237	0.2219	0.2273	0.2271	0.2258	0.2324	0.2362	0.2375	0.2339	0.2372	0.2432	0.2431	0.2454	0.2428	0.2453	0.2428	0.2447	0.2409	0.2493	0.2544	0.264	0.2655	0.2657	0.2715	0.27	0.2844	0.9329	0.27
2.1151		0.2029	0.2056	0.2175	0.2113	0.2133	0.2127	0.2122	0.2157	0.2116	0.2203	0.2245	0.2284	0.2275	0.2328	0.2273	0.234	0.2376	0.2422	0.2367	0.2431	0.2457	0.2482	0.2499	0.2472	0.2499	0.2511	0.2478	0.2447	0.2546	0.2586	0.2688	0.2682	0.2697	0.2759	0.2723	0.2848	0.9283	0.225
2.1076		0.2088	0.2079	0.2158	0.2143	0.2151	0.2159	0.2137	0.2209	0.2128	0.22	0.2266	0.2271	0.2272	0.2401	0.2321	0.2347	0.2404	0.2473	0.2433	0.2506	0.2522	0.2506	0.2544	0.249	0.2537	0.2512	0.2518	0.2474	0.258	0.2646	0.2695	0.2688	0.2734	0.2776	0.2734	0.2912	0.9236	0.18
2.1001		0.2112	0.2104	0.2169	0.2195	0.2179	0.2186	0.2173	0.223	0.2162	0.2186	0.2265	0.2301	0.23	0.2423	0.2351	0.2389	0.2452	0.2503	0.2489	0.2529	0.2565	0.2569	0.2556	0.2498	0.256	0.2536	0.2523	0.2528	0.2632	0.2679	0.2731	0.2731	0.2771	0.2805	0.2755	0.2902	0.919	0.135
2.0926		0.2134	0.215	0.2163	0.2216	0.2227	0.2175	0.2202	0.2257	0.2174	0.2232	0.2316	0.235	0.233	0.2458	0.2386	0.2408	0.2491	0.2562	0.2536	0.2576	0.2555	0.2601	0.2613	0.2551	0.2614	0.2573	0.2573	0.2605	0.2704	0.2726	0.2742	0.2739	0.2769	0.2847	0.278	0.2909	0.9143	0.09
2.0851		0.2159	0.2211	0.2213	0.2245	0.2266	0.2242	0.2242	0.2334	0.2223	0.2277	0.2327	0.2366	0.2351	0.2509	0.2411	0.2482	0.2539	0.2603	0.2551	0.2634	0.2602	0.2662	0.269	0.2588	0.2651	0.2627	0.2628	0.2641	0.2764	0.2797	0.2782	0.2791	0.2813	0.2866	0.2828	0.2946	0.9097	0.09
2.0775		0.2189	0.2217	0.2228	0.2321	0.2339	0.2305	0.2268	0.2346	0.2307	0.2328	0.2367	0.239	0.2413	0.2546	0.242	0.2539	0.2558	0.2629	0.2623	0.2684	0.2657	0.2692	0.2748	0.2609	0.2701	0.2663	0.2663	0.2704	0.2806	0.2857	0.2826	0.2846	0.2857	0.2932	0.2879	0.3005	0.905	0.09
2.07		0.2241	0.229	0.2281	0.2367	0.2406	0.2321	0.2333	0.2396	0.2367	0.2397	0.2397	0.2469	0.2512	0.257	0.2455	0.2624	0.2614	0.2658	0.2664	0.2725	0.2743	0.2746	0.2784	0.2679	0.2763	0.2726	0.2721	0.2782	0.2872	0.2921	0.2916	0.2894	0.2931	0.3024	0.2977	0.3005	0.9004	0.045
2.0625		0.2308	0.2322	0.2334	0.2403	0.2463	0.2386	0.2397	0.2468	0.2397	0.2443	0.2497	0.2523	0.2584	0.2654	0.2547	0.2693	0.2661	0.2725	0.2708	0.2802	0.2787	0.28	0.2882	0.2749	0.2848	0.277	0.2792	0.2863	0.2938	0.2983	0.296	0.2941	0.2995	0.3085	0.304	0.3067	0.8957	0
2.055		0.2346	0.2383	0.242	0.2468	0.2526	0.2502	0.2444	0.2521	0.2483	0.2518	0.2552	0.2583	0.2642	0.2725	0.2604	0.2739	0.2697	0.2767	0.2777	0.2864	0.2872	0.2871	0.2923	0.2788	0.2937	0.2826	0.2864	0.2913	0.2971	0.3065	0.3034	0.3034	0.3074	0.3153	0.3104	0.3101	0.8911	0
2.0475		0.241	0.2437	0.2452	0.2533	0.261	0.2559	0.2489	0.2544	0.2544	0.2611	0.2658	0.2649	0.2725	0.2808	0.2681	0.2768	0.2767	0.2829	0.2855	0.2939	0.292	0.293	0.2974	0.2826	0.3018	0.2883	0.2905	0.2983	0.3037	0.3154	0.3104	0.308	0.3166	0.3226	0.3142	0.3154	0.8864	0
2.04		0.2503	0.2534	0.25	0.258	0.2616	0.261	0.2552	0.2589	0.2608	0.2672	0.2759	0.2692	0.2782	0.2863	0.2777	0.2843	0.2871	0.2902	0.2907	0.3004	0.2978	0.3026	0.3031	0.2883	0.3085	0.2959	0.2958	0.3026	0.3108	0.3201	0.315	0.3143	0.323	0.328	0.3181	0.3221	0.8818	0
2.0325		0.2541	0.2574	0.259	0.2607	0.2651	0.2695	0.2585	0.2609	0.2649	0.2732	0.2802	0.2735	0.2795	0.2916	0.2822	0.2851	0.2899	0.2948	0.2971	0.306	0.2985	0.3129	0.3107	0.2907	0.3126	0.3021	0.2999	0.3058	0.3165	0.3247	0.3212	0.3212	0.3262	0.3306	0.3237	0.3274	0.8771	0
2.025		0.2569	0.263	0.2615	0.2648	0.265	0.2732	0.2601	0.2617	0.2702	0.2818	0.2835	0.276	0.2769	0.2952	0.2841	0.2866	0.2914	0.2964	0.2989	0.3083	0.3022	0.3114	0.316	0.294	0.3176	0.3078	0.3072	0.3085	0.3189	0.3261	0.3287	0.3275	0.3281	0.3344	0.3315	0.331	0.8725	0
2.0175		0.2602	0.2634	0.2615	0.2634	0.2656	0.2752	0.2594	0.2619	0.2721	0.2832	0.2856	0.2761	0.2798	0.2975	0.2897	0.2887	0.2947	0.2983	0.2995	0.3097	0.3036	0.3125	0.3211	0.2948	0.3186	0.3125	0.3067	0.3134	0.3226	0.3245	0.3301	0.3261	0.3297	0.3374	0.3339	0.3348	0.8678	0
2.01		0.26	0.262	0.2655	0.2616	0.2639	0.2734	0.2617	0.2637	0.2728	0.28	0.284	0.2756	0.2792	0.2977	0.2891	0.289	0.2971	0.3006	0.2984	0.31	0.3056	0.3156	0.3225	0.2947	0.3205	0.3135	0.3107	0.3165	0.325	0.3242	0.3319	0.3272	0.3261	0.3374	0.3348	0.338	0.8632	0
2.0025		0.2585	0.2573	0.2638	0.2592	0.2637	0.2716	0.2593	0.2644	0.2711	0.2771	0.2804	0.2738	0.2787	0.2956	0.2884	0.2872	0.296	0.298	0.298	0.3073	0.3061	0.3141	0.3211	0.2944	0.3201	0.3135	0.3141	0.3177	0.326	0.323	0.3298	0.3276	0.3249	0.3359	0.3351	0.3365	0.8585	0
1.995		0.2554	0.2548	0.2577	0.2603	0.2648	0.2669	0.2579	0.2649	0.2716	0.2721	0.2776	0.2743	0.2765	0.2929	0.2864	0.288	0.2964	0.2966	0.2926	0.3046	0.3021	0.31	0.3171	0.2948	0.3184	0.3108	0.3145	0.319	0.3225	0.3205	0.3253	0.3259	0.3221	0.3341	0.33	0.3357	0.8539	0
1.9875		0.2546	0.2527	0.2544	0.2561	0.2636	0.2623	0.2578	0.2659	0.268	0.2666	0.2754	0.2724	0.2788	0.2871	0.2856	0.2867	0.2946	0.2976	0.2925	0.3029	0.3002	0.3112	0.3137	0.2912	0.3159	0.3101	0.3145	0.3165	0.3201	0.3212	0.3202	0.3213	0.3209	0.3301	0.3234	0.336
1.98		0.2507	0.2498	0.2498	0.2545	0.2625	0.2567	0.258	0.2595	0.265	0.2593	0.2735	0.2685	0.2755	0.2844	0.2818	0.2848	0.2906	0.2935	0.2916	0.301	0.2983	0.309	0.3098	0.2899	0.3133	0.3075	0.314	0.3105	0.3183	0.319	0.3184	0.3205	0.3194	0.3273	0.321	0.3343
1.9725		0.2498	0.2493	0.2451	0.2532	0.2565	0.2554	0.2539	0.2559	0.2593	0.2537	0.2701	0.2621	0.2732	0.278	0.2779	0.2803	0.2856	0.2923	0.2891	0.2987	0.2939	0.3041	0.3082	0.2881	0.3081	0.3063	0.311	0.308	0.3131	0.3132	0.3117	0.3206	0.315	0.321	0.3147	0.3267
1.965		0.2446	0.2515	0.2448	0.2512	0.2553	0.2549	0.2494	0.2553	0.255	0.2527	0.2659	0.2575	0.2703	0.2753	0.2744	0.2768	0.2812	0.2914	0.2863	0.2969	0.2909	0.299	0.3045	0.2851	0.3072	0.303	0.3091	0.3043	0.3045	0.3066	0.3091	0.3142	0.311	0.3166	0.3097	0.3195
1.9575		0.2458	0.2471	0.2445	0.2465	0.249	0.2562	0.2455	0.2528	0.2464	0.2513	0.2619	0.2508	0.2677	0.2708	0.2711	0.2727	0.272	0.2862	0.286	0.2932	0.2915	0.2964	0.3024	0.2816	0.3062	0.3	0.3032	0.2981	0.2989	0.3022	0.3068	0.3083	0.31	0.312	0.31	0.3163
1.95		0.2397	0.2467	0.2454	0.2442	0.248	0.2525	0.241	0.2483	0.2452	0.2466	0.2572	0.2485	0.2621	0.2697	0.268	0.2697	0.2731	0.2827	0.283	0.2891	0.2891	0.2914	0.2942	0.2783	0.3047	0.2968	0.2953	0.2932	0.2957	0.2925	0.2994	0.3015	0.3049	0.3075	0.3055	0.3094
1.9425		0.2397	0.2464	0.2434	0.2419	0.2413	0.2479	0.241	0.2484	0.2395	0.2465	0.2518	0.2498	0.2603	0.2643	0.2625	0.2665	0.2732	0.2817	0.2771	0.2864	0.2832	0.2876	0.2869	0.2758	0.3022	0.2949	0.2938	0.2921	0.289	0.2881	0.2913	0.2979	0.2999	0.2992	0.303	0.305
1.935		0.2336	0.2408	0.2394	0.2391	0.241	0.2423	0.2379	0.2459	0.2384	0.2455	0.2483	0.2507	0.2593	0.2634	0.2606	0.265	0.2707	0.2748	0.2748	0.2835	0.2803	0.2847	0.2791	0.2762	0.2974	0.2877	0.2897	0.2843	0.2845	0.2845	0.2905	0.2893	0.2971	0.2946	0.302	0.3046
1.9275		0.2349	0.2363	0.2356	0.2361	0.2363	0.2343	0.2394	0.2409	0.2355	0.2408	0.2482	0.252	0.2567	0.2589	0.2578	0.2636	0.2667	0.2698	0.2693	0.2803	0.2738	0.281	0.2759	0.2751	0.2934	0.285	0.2838	0.2744	0.284	0.283	0.2877	0.285	0.2953	0.2923	0.2986	0.3039
1.9199		0.2342	0.2353	0.2321	0.2322	0.2382	0.2292	0.2371	0.2354	0.2329	0.2401	0.2464	0.2511	0.2545	0.2565	0.2533	0.2605	0.2675	0.2697	0.2644	0.2785	0.2717	0.2784	0.2721	0.2723	0.2888	0.28	0.2831	0.2715	0.2847	0.276	0.2828	0.2789	0.2909	0.2885	0.2947	0.2997
1.9124		0.2351	0.2293	0.226	0.2312	0.2348	0.2279	0.2352	0.2344	0.2274	0.2375	0.2444	0.2456	0.254	0.2521	0.249	0.2551	0.2622	0.265	0.2633	0.2775	0.2674	0.2771	0.2714	0.269	0.2809	0.273	0.2802	0.2691	0.28	0.2778	0.2805	0.2758	0.2838	0.2882	0.2884	0.2956
1.9049		0.2293	0.2266	0.2263	0.2307	0.2355	0.2288	0.2294	0.233	0.2285	0.2346	0.2463	0.2378	0.2521	0.2507	0.2485	0.251	0.2544	0.2601	0.2626	0.2751	0.2661	0.2747	0.2717	0.2659	0.2741	0.269	0.2743	0.2636	0.2771	0.272	0.2802	0.2712	0.2808	0.288	0.282	0.29
1.8974		0.2314	0.2274	0.2263	0.2303	0.2339	0.2326	0.2295	0.2308	0.2263	0.2328	0.2455	0.2368	0.246	0.2461	0.2473	0.2472	0.2471	0.2567	0.2561	0.2721	0.2657	0.2737	0.2683	0.2583	0.275	0.2671	0.2718	0.263	0.2732	0.2668	0.2761	0.2709	0.2768	0.2858	0.2792	0.2821
1.8899		0.2298	0.2258	0.2236	0.2273	0.2332	0.2324	0.2277	0.2309	0.2248	0.23	0.2425	0.2358	0.2437	0.2444	0.2449	0.2453	0.2476	0.2514	0.2542	0.2698	0.2636	0.2735	0.2676	0.2548	0.2698	0.2622	0.2709	0.2652	0.2711	0.2629	0.2714	0.2675	0.2713	0.281	0.2773	0.2811
1.8824		0.226	0.2241	0.2247	0.2276	0.2315	0.233	0.2279	0.2326	0.2255	0.2264	0.2413	0.2335	0.2411	0.244	0.2454	0.2428	0.2443	0.2465	0.2516	0.2656	0.2608	0.2706	0.2671	0.2504	0.263	0.2625	0.264	0.2635	0.2664	0.2656	0.2685	0.2681	0.2691	0.2811	0.2691	0.2797
1.8749		0.2229	0.225	0.2226	0.2257	0.2308	0.2316	0.228	0.2309	0.2245	0.2269	0.2403	0.2348	0.2405	0.2423	0.2405	0.2414	0.2393	0.246	0.2473	0.2617	0.2588	0.2664	0.2673	0.2496	0.261	0.2624	0.2625	0.2586	0.2641	0.2653	0.2668	0.267	0.2689	0.2794	0.2731	0.2759
1.8674		0.2253	0.2252	0.2218	0.22	0.2283	0.2275	0.2273	0.2311	0.2212	0.225	0.2349	0.2357	0.2351	0.2393	0.2382	0.2386	0.2385	0.244	0.2447	0.2594	0.2544	0.2642	0.2653	0.246	0.2612	0.2587	0.2606	0.2581	0.2637	0.2689	0.2637	0.2668	0.2659	0.2749	0.2683	0.2765
1.8599		0.2221	0.2216	0.2216	0.2163	0.229	0.2237	0.2232	0.2313	0.2189	0.2246	0.2328	0.233	0.2345	0.239	0.2317	0.2366	0.2401	0.2417	0.244	0.255	0.2514	0.2579	0.2648	0.2464	0.2563	0.2564	0.2604	0.2564	0.2663	0.2709	0.2603	0.266	0.2641	0.2741	0.2662	0.2786
1.8524		0.2213	0.2213	0.2235	0.2155	0.2305	0.2222	0.2202	0.2287	0.2188	0.2259	0.2318	0.2279	0.2338	0.2362	0.2311	0.2318	0.2333	0.2443	0.2445	0.2522	0.253	0.2524	0.2652	0.245	0.2554	0.2576	0.2554	0.2552	0.2656	0.2701	0.2591	0.2634	0.2634	0.2733	0.2641	0.2756
1.8449		0.2191	0.2209	0.2201	0.2146	0.2281	0.2201	0.216	0.2266	0.2176	0.2246	0.23	0.2274	0.2328	0.2337	0.228	0.2296	0.2326	0.2422	0.2442	0.2501	0.2497	0.2495	0.264	0.2483	0.2586	0.2545	0.2574	0.254	0.2647	0.2691	0.259	0.2649	0.2598	0.2705	0.2632	0.2761
1.8374		0.2193	0.2159	0.22	0.214	0.2257	0.2209	0.2123	0.2253	0.2158	0.2248	0.2297	0.2233	0.2305	0.2308	0.2297	0.229	0.2331	0.2401	0.2441	0.2486	0.2507	0.2507	0.2607	0.247	0.2614	0.2513	0.2559	0.2548	0.2643	0.2658	0.2588	0.2623	0.2603	0.2663	0.2591	0.2778
1.8299		0.2179	0.2118	0.2177	0.2147	0.226	0.2193	0.213	0.2211	0.2137	0.2231	0.2299	0.219	0.2314	0.2282	0.2253	0.2308	0.2307	0.2394	0.2412	0.247	0.2539	0.2506	0.2557	0.2494	0.2576	0.2463	0.2564	0.2538	0.26	0.2622	0.2568	0.2601	0.2593	0.2647	0.2619	0.2767
1.8224		0.2139	0.2146	0.2186	0.2144	0.222	0.217	0.2127	0.221	0.2147	0.2201	0.2267	0.2165	0.2292	0.2255	0.2266	0.2306	0.228	0.2385	0.2403	0.2471	0.2525	0.2516	0.2529	0.2492	0.2586	0.2464	0.2551	0.2508	0.2571	0.26	0.2618	0.2594	0.2581	0.2642	0.2619	0.2742
1.8149		0.215	0.2124	0.2133	0.2144	0.2183	0.2165	0.2138	0.2214	0.2125	0.2181	0.2272	0.2152	0.2253	0.2256	0.2224	0.23	0.2289	0.2372	0.238	0.2461	0.2496	0.2544	0.2474	0.2486	0.2568	0.2416	0.2549	0.2457	0.2527	0.2575	0.2633	0.2592	0.2557	0.263	0.2635	0.27
1.8074		0.2147	0.2127	0.2148	0.2131	0.2147	0.2162	0.215	0.2182	0.2099	0.2179	0.2267	0.2131	0.2255	0.2229	0.2231	0.2314	0.2271	0.2374	0.2372	0.2448	0.2498	0.2535	0.2453	0.2455	0.2553	0.2392	0.2541	0.2429	0.2509	0.2535	0.2616	0.2573	0.2557	0.2614	0.2659	0.2664
1.7999		0.2128	0.2147	0.2177	0.213	0.211	0.2134	0.214	0.216	0.2116	0.2153	0.2223	0.2127	0.2223	0.2255	0.22	0.2317	0.2229	0.2369	0.2338	0.2428	0.2461	0.2513	0.2418	0.2451	0.2527	0.2386	0.2517	0.2432	0.2481	0.2523	0.2593	0.2564	0.2572	0.2599	0.2675	0.2651
1.7924		0.2122	0.2152	0.2176	0.2126	0.2097	0.2121	0.2133	0.2181	0.2102	0.2131	0.221	0.2142	0.224	0.2276	0.2209	0.2293	0.2265	0.2365	0.2339	0.2405	0.2428	0.2452	0.2428	0.2434	0.2537	0.2404	0.2505	0.2421	0.2476	0.2485	0.2578	0.256	0.2563	0.2616	0.2654	0.264
1.7849		0.2148	0.2151	0.2149	0.2115	0.2097	0.2101	0.21	0.2167	0.2055	0.2121	0.2213	0.2156	0.2271	0.2251	0.2182	0.2277	0.2237	0.2343	0.2331	0.2368	0.2409	0.2394	0.2416	0.2428	0.2515	0.238	0.2467	0.2398	0.2445	0.2465	0.2487	0.2515	0.2569	0.2613	0.2646	0.2645
1.7774		0.2126	0.2138	0.2155	0.2101	0.2068	0.2099	0.2073	0.2136	0.2065	0.2112	0.2158	0.2137	0.2274	0.2256	0.2155	0.2265	0.2233	0.2311	0.2293	0.2362	0.2397	0.2382	0.2409	0.2436	0.2493	0.2384	0.2438	0.2439	0.2428	0.2447	0.2459	0.2506	0.2545	0.2615	0.2629	0.2671
1.7699		0.211	0.211	0.2092	0.208	0.2066	0.2086	0.2064	0.2135	0.2067	0.2104	0.2139	0.2096	0.224	0.2238	0.216	0.2252	0.2206	0.2292	0.2268	0.2355	0.2399	0.2336	0.24	0.2427	0.247	0.2389	0.2405	0.243	0.2403	0.2433	0.242	0.2443	0.2532	0.2619	0.2593	0.2652
1.7623		0.2084	0.2096	0.2057	0.2047	0.2078	0.2076	0.2074	0.2143	0.2055	0.2081	0.2123	0.2077	0.2215	0.222	0.2176	0.2235	0.2222	0.2253	0.2289	0.2315	0.2395	0.2302	0.2397	0.2419	0.2446	0.2396	0.2405	0.2413	0.2379	0.2405	0.2407	0.2438	0.2478	0.2597	0.2566	0.2639
1.7548		0.2059	0.2089	0.199	0.207	0.2049	0.2062	0.2039	0.2148	0.2061	0.2097	0.2115	0.2055	0.2173	0.2196	0.217	0.2216	0.2187	0.2206	0.2294	0.2326	0.2383	0.2341	0.24	0.2406	0.242	0.2376	0.2363	0.2361	0.235	0.2425	0.2371	0.242	0.2497	0.2548	0.2544	0.2633
1.7473		0.2041	0.206	0.1968	0.2065	0.202	0.2076	0.2014	0.2137	0.2072	0.2084	0.2102	0.1994	0.2117	0.219	0.2164	0.2211	0.2189	0.2207	0.2287	0.2325	0.2376	0.2371	0.2378	0.2417	0.241	0.2372	0.2382	0.2327	0.233	0.2402	0.2388	0.2422	0.2471	0.2505	0.2527	0.2598
1.7398		0.2027	0.2035	0.1957	0.2068	0.2001	0.2065	0.2004	0.2136	0.203	0.209	0.21	0.2017	0.2104	0.2185	0.2199	0.2221	0.2158	0.2214	0.2302	0.2297	0.2363	0.2346	0.2367	0.2407	0.2417	0.2356	0.2381	0.228	0.2313	0.2407	0.237	0.2411	0.2465	0.2458	0.2494	0.2543
1.7323		0.204	0.2054	0.199	0.2072	0.1979	0.2002	0.2002	0.2134	0.202	0.2056	0.2103	0.2053	0.2109	0.2203	0.2152	0.2213	0.2159	0.2214	0.2315	0.2307	0.2352	0.2369	0.2354	0.243	0.2395	0.2309	0.2389	0.2272	0.2319	0.2382	0.2378	0.2416	0.2431	0.2428	0.2465	0.2511
1.7248		0.2061	0.2059	0.1969	0.2089	0.1975	0.1984	0.1994	0.2124	0.199	0.2048	0.212	0.2056	0.2137	0.2187	0.2141	0.2196	0.2136	0.2214	0.2277	0.2319	0.2334	0.2366	0.2353	0.2442	0.2379	0.2322	0.237	0.2242	0.2329	0.2372	0.2381	0.2421	0.2436	0.2391	0.2433	0.2505
1.7173		0.2076	0.2048	0.2003	0.2053	0.1975	0.198	0.1988	0.209	0.1983	0.204	0.2114	0.2047	0.2127	0.2163	0.2129	0.2194	0.2105	0.223	0.2255	0.2287	0.2313	0.234	0.2321	0.243	0.2399	0.2337	0.241	0.2238	0.2338	0.235	0.2414	0.2387	0.2387	0.237	0.242	0.2483
1.7098		0.2072	0.2033	0.2024	0.2028	0.1984	0.1975	0.2029	0.2098	0.196	0.2051	0.2105	0.2057	0.2127	0.2183	0.2143	0.2191	0.2112	0.2217	0.2245	0.2268	0.2304	0.2344	0.2313	0.2404	0.2395	0.2345	0.2382	0.2265	0.2308	0.2323	0.2408	0.236	0.2375	0.238	0.2382	0.2458
1.7023		0.2055	0.205	0.1994	0.2023	0.1988	0.1962	0.2016	0.2064	0.1997	0.2031	0.209	0.2037	0.2119	0.2157	0.2113	0.2166	0.2103	0.2188	0.2247	0.2238	0.228	0.2324	0.2325	0.2396	0.2385	0.2333	0.234	0.2255	0.2298	0.2302	0.2394	0.2339	0.2379	0.2371	0.2364	0.2455
1.6948		0.2054	0.2039	0.1963	0.1988	0.199	0.1982	0.1997	0.2079	0.2002	0.2039	0.2116	0.1999	0.2109	0.2147	0.2094	0.2134	0.2121	0.2158	0.2207	0.2192	0.2263	0.2328	0.2311	0.2409	0.2358	0.236	0.2287	0.2233	0.2255	0.2278	0.2361	0.2334	0.2366	0.2347	0.2398	0.2465
1.6873		0.2053	0.2	0.1969	0.1971	0.1982	0.2002	0.196	0.2063	0.1976	0.2042	0.2117	0.1994	0.2074	0.2122	0.2068	0.2131	0.2118	0.2173	0.2198	0.2174	0.2236	0.2344	0.2295	0.243	0.2353	0.2327	0.2275	0.2208	0.2222	0.2272	0.2334	0.2293	0.2341	0.2333	0.242	0.2462
1.6798		0.2033	0.1994	0.1948	0.1936	0.1973	0.2007	0.1952	0.2052	0.1967	0.2027	0.2087	0.2009	0.2083	0.2126	0.2066	0.2113	0.2097	0.2164	0.2165	0.216	0.2219	0.2324	0.229	0.2462	0.2339	0.2301	0.2213	0.2196	0.2193	0.2249	0.2323	0.23	0.2333	0.2331	0.2398	0.2453
1.6723		0.2039	0.2027	0.189	0.1946	0.1973	0.2009	0.1923	0.2024	0.1973	0.1993	0.2094	0.204	0.2073	0.2101	0.2075	0.2094	0.2079	0.2177	0.2157	0.2148	0.2186	0.2318	0.2254	0.2499	0.2307	0.2253	0.2193	0.2188	0.2192	0.226	0.2269	0.2311	0.2301	0.23	0.2381	0.2459
1.6648		0.2027	0.1998	0.19	0.1936	0.1974	0.2024	0.1947	0.2031	0.1957	0.1976	0.2105	0.2032	0.2039	0.2087	0.2072	0.2108	0.2097	0.216	0.2125	0.2139	0.217	0.2302	0.2252	0.2515	0.2306	0.2257	0.221	0.219	0.2199	0.2234	0.2262	0.2323	0.2256	0.2287	0.2349	0.2445
1.6573		0.2012	0.1958	0.188	0.1963	0.1953	0.2008	0.1914	0.1976	0.1954	0.1959	0.2078	0.2041	0.2039	0.2081	0.2079	0.2121	0.2087	0.2147	0.2135	0.2152	0.2154	0.2274	0.2237	0.2489	0.2343	0.2247	0.2246	0.2148	0.223	0.2211	0.2258	0.2301	0.2268	0.2303	0.2312	0.2429
1.6498		0.1984	0.1969	0.1881	0.195	0.1933	0.2001	0.1935	0.1965	0.1986	0.193	0.2055	0.2033	0.2034	0.2078	0.2067	0.2114	0.2084	0.2099	0.2132	0.2142	0.2152	0.2232	0.2242	0.2471	0.2317	0.2217	0.2242	0.2159	0.2218	0.2199	0.2235	0.2266	0.2255	0.2321	0.2262	0.24
1.6423		0.1963	0.1957	0.1854	0.1979	0.1925	0.1992	0.191	0.1938	0.1957	0.1907	0.2083	0.2035	0.2018	0.2091	0.206	0.2116	0.2089	0.2078	0.2141	0.2139	0.2168	0.2203	0.224	0.2443	0.2276	0.2194	0.2239	0.2146	0.2231	0.218	0.2181	0.2234	0.2254	0.2303	0.225	0.2368
1.6348		0.1937	0.1907	0.1895	0.1948	0.1909	0.196	0.1917	0.1931	0.1964	0.1928	0.2076	0.2011	0.2002	0.2051	0.2034	0.2126	0.2081	0.2036	0.2118	0.2131	0.2167	0.2167	0.2276	0.243	0.2285	0.2212	0.2224	0.2137	0.2218	0.2165	0.2165	0.219	0.2264	0.2268	0.2265	0.2331
1.6273		0.1941	0.1894	0.1925	0.1963	0.1911	0.1929	0.1901	0.1917	0.1934	0.1917	0.2068	0.2025	0.2017	0.2053	0.2028	0.2079	0.2062	0.2009	0.2123	0.2139	0.2158	0.2132	0.2217	0.2411	0.2272	0.219	0.2227	0.2118	0.2187	0.2157	0.213	0.214	0.2263	0.2237	0.2284	0.2331
1.6198		0.1929	0.1907	0.1947	0.1954	0.1925	0.195	0.197	0.1939	0.1906	0.1922	0.2031	0.2042	0.2007	0.2018	0.203	0.2048	0.2053	0.2006	0.2109	0.2112	0.2137	0.209	0.2212	0.24	0.2236	0.2162	0.218	0.2111	0.2149	0.2196	0.2132	0.2127	0.2207	0.2192	0.2257	0.2337
1.6123		0.1936	0.1881	0.1921	0.1941	0.1932	0.1959	0.1946	0.1925	0.1875	0.1914	0.2033	0.2027	0.2017	0.2018	0.2026	0.2039	0.2031	0.2017	0.2082	0.2098	0.2096	0.2059	0.2184	0.2388	0.2261	0.2151	0.2164	0.2099	0.213	0.2178	0.2112	0.2137	0.2179	0.2182	0.2227	0.2328
1.6047		0.1919	0.1872	0.1943	0.1907	0.1948	0.1953	0.1958	0.1954	0.1894	0.1929	0.2019	0.1993	0.2017	0.199	0.201	0.2015	0.2028	0.2021	0.2069	0.2081	0.204	0.2046	0.2149	0.2374	0.2253	0.213	0.2168	0.2109	0.2105	0.2159	0.2116	0.2107	0.2137	0.2182	0.2211	0.2323
1.5972		0.1933	0.1864	0.1915	0.1936	0.1933	0.1962	0.1922	0.1951	0.1885	0.1917	0.2005	0.1973	0.202	0.1987	0.1974	0.2001	0.202	0.2044	0.2043	0.2096	0.2024	0.2035	0.2118	0.2339	0.2211	0.2116	0.2142	0.2104	0.2113	0.2133	0.2114	0.2075	0.2091	0.2204	0.2183	0.2326
1.5897		0.1893	0.1877	0.1909	0.1924	0.1916	0.1956	0.1914	0.1957	0.1869	0.1893	0.2015	0.1953	0.2024	0.196	0.1983	0.1997	0.2022	0.2067	0.2016	0.2069	0.2034	0.2048	0.2124	0.2317	0.2175	0.2097	0.2124	0.2099	0.2081	0.2129	0.2125	0.2117	0.208	0.2208	0.2162	0.2296
1.5822		0.186	0.1871	0.1901	0.1893	0.1915	0.1944	0.1868	0.1932	0.1863	0.1882	0.1996	0.1912	0.2006	0.1955	0.1952	0.1982	0.1996	0.2076	0.1991	0.204	0.2003	0.2043	0.2089	0.2304	0.2145	0.2086	0.2137	0.2112	0.2071	0.2117	0.2108	0.2092	0.2096	0.2197	0.2159	0.2238
1.5747		0.1835	0.1865	0.1912	0.1888	0.1918	0.1946	0.185	0.1928	0.1842	0.1861	0.1979	0.1897	0.1995	0.1933	0.1944	0.1972	0.2003	0.2061	0.1989	0.2042	0.2027	0.2066	0.2079	0.2275	0.2109	0.2064	0.2123	0.2101	0.2086	0.2098	0.2109	0.2058	0.2066	0.2182	0.2142	0.2202
1.5672		0.1812	0.184	0.1908	0.1881	0.1904	0.1915	0.1837	0.1909	0.1799	0.1858	0.1948	0.1896	0.1977	0.1928	0.1948	0.1982	0.1993	0.2045	0.1961	0.2025	0.2027	0.2036	0.2065	0.2303	0.2089	0.2057	0.2103	0.2105	0.2056	0.2073	0.2058	0.2062	0.2064	0.2135	0.2139	0.2184
1.5597		0.1802	0.184	0.1922	0.1875	0.1903	0.1879	0.1862	0.1887	0.1757	0.1837	0.194	0.1906	0.197	0.1939	0.1948	0.1951	0.198	0.2014	0.1974	0.1985	0.2037	0.2026	0.204	0.2315	0.2083	0.2007	0.2103	0.2073	0.2021	0.2052	0.2049	0.2047	0.2066	0.2112	0.2155	0.2202
1.5531		0.1808	0.1836	0.1891	0.1873	0.1915	0.1869	0.1827	0.1837	0.1759	0.184	0.1895	0.1888	0.1941	0.195	0.1918	0.1937	0.1966	0.1984	0.1974	0.1973	0.2007	0.2002	0.202	0.2317	0.2094	0.1991	0.2067	0.2053	0.2035	0.2045	0.2005	0.1969	0.2029	0.2122	0.213	0.2178
1.5482		0.1813	0.1812	0.1879	0.1855	0.1897	0.187	0.1784	0.1818	0.1727	0.183	0.1908	0.1868	0.1963	0.1968	0.1944	0.1933	0.1971	0.1957	0.1965	0.1982	0.198	0.1992	0.1993	0.2281	0.2085	0.1989	0.2048	0.2039	0.2005	0.2013	0.1959	0.1961	0.2019	0.209	0.2117	0.2207
1.5433		0.1814	0.1804	0.1835	0.1861	0.1858	0.1831	0.1771	0.1793	0.1761	0.1868	0.1907	0.1864	0.195	0.196	0.1931	0.1911	0.198	0.1948	0.1931	0.1969	0.198	0.1951	0.1972	0.2287	0.2059	0.1984	0.202	0.2018	0.1998	0.1985	0.195	0.1946	0.2028	0.2055	0.2129	0.2217
1.5384		0.1839	0.1798	0.1814	0.1872	0.1867	0.1824	0.1748	0.1766	0.1762	0.185	0.1893	0.1838	0.1947	0.1948	0.1916	0.1901	0.1976	0.194	0.194	0.1968	0.1974	0.1969	0.195	0.2232	0.2056	0.197	0.2018	0.1985	0.1974	0.2003	0.1974	0.191	0.1992	0.2061	0.2101	0.2222
1.5335		0.1841	0.1801	0.1781	0.1839	0.184	0.1824	0.1717	0.177	0.1772	0.1827	0.1877	0.1822	0.1945	0.1947	0.1902	0.1921	0.198	0.192	0.1917	0.1962	0.1967	0.194	0.1937	0.221	0.2051	0.199	0.2031	0.1986	0.1971	0.2021	0.1948	0.1923	0.1986	0.2037	0.2028	0.2171
1.5286		0.1848	0.1795	0.1774	0.1791	0.1844	0.1833	0.1698	0.1817	0.1735	0.1832	0.1871	0.1819	0.1954	0.1935	0.1914	0.1933	0.1984	0.1917	0.1886	0.1958	0.1944	0.1927	0.1918	0.2181	0.2014	0.1971	0.2019	0.1948	0.196	0.1988	0.1929	0.1925	0.1975	0.1992	0.2005	0.2188
1.5237		0.1858	0.1781	0.176	0.1803	0.1846	0.182	0.1722	0.1824	0.1738	0.1822	0.1877	0.1857	0.1916	0.1921	0.1879	0.1927	0.1944	0.1889	0.1893	0.1946	0.1962	0.1922	0.192	0.2185	0.2018	0.1935	0.1989	0.1947	0.1987	0.1976	0.1955	0.1898	0.1939	0.199	0.2015	0.2154
1.5188		0.1834	0.1765	0.177	0.1786	0.1855	0.1806	0.1751	0.183	0.1718	0.1758	0.1852	0.1866	0.192	0.1905	0.1879	0.193	0.1915	0.1872	0.19	0.1952	0.1948	0.1922	0.1889	0.2173	0.2007	0.1945	0.1984	0.1938	0.1957	0.1974	0.1917	0.1912	0.1958	0.1966	0.1983	0.214
1.5139		0.183	0.1793	0.1788	0.1783	0.1842	0.1828	0.1767	0.1842	0.1727	0.1725	0.1839	0.1901	0.1921	0.1902	0.1872	0.1911	0.1914	0.1864	0.1883	0.1925	0.1948	0.1908	0.1884	0.2176	0.1996	0.1924	0.1947	0.1931	0.1983	0.1957	0.1901	0.1941	0.1971	0.1978	0.2006	0.212
1.509		0.1821	0.177	0.1775	0.1779	0.1851	0.1829	0.1774	0.1826	0.1722	0.1726	0.1853	0.1896	0.1932	0.1892	0.1865	0.1883	0.1889	0.1864	0.1882	0.1893	0.1925	0.1895	0.1879	0.2155	0.1972	0.1899	0.1885	0.191	0.1999	0.1909	0.1891	0.1961	0.1952	0.1972	0.2027	0.2091
1.5041		0.1793	0.1743	0.1775	0.179	0.1805	0.1798	0.1791	0.1803	0.174	0.1702	0.1879	0.1902	0.1906	0.1857	0.1828	0.1852	0.1862	0.1847	0.1881	0.187	0.1927	0.1886	0.1875	0.2163	0.196	0.1896	0.1876	0.1922	0.1983	0.1909	0.1899	0.1976	0.1961	0.1971	0.2011	0.2062
1.4992		0.1758	0.175	0.1782	0.178	0.1777	0.1786	0.1787	0.1786	0.1745	0.1684	0.185	0.1853	0.1908	0.185	0.1816	0.1865	0.1868	0.1843	0.1855	0.187	0.1908	0.1886	0.1876	0.2167	0.1938	0.191	0.185	0.1888	0.1948	0.187	0.1888	0.1972	0.197	0.1949	0.1967	0.2047
1.4943		0.1756	0.1758	0.1778	0.1769	0.1794	0.1765	0.1767	0.1765	0.1727	0.1702	0.1847	0.1837	0.1893	0.1853	0.1793	0.1832	0.184	0.1849	0.1857	0.1838	0.1876	0.1893	0.1887	0.2148	0.1934	0.1874	0.1819	0.1883	0.1928	0.1844	0.193	0.1952	0.1945	0.1969	0.1947	0.2028
1.4894		0.1733	0.1738	0.1756	0.1741	0.1775	0.1748	0.1731	0.173	0.1711	0.1738	0.184	0.1816	0.1867	0.1842	0.1786	0.1785	0.1818	0.181	0.1844	0.1844	0.1851	0.1873	0.1889	0.2134	0.1944	0.1857	0.181	0.1875	0.189	0.1851	0.1922	0.1916	0.1929	0.1922	0.191	0.2008
1.4846		0.1695	0.1726	0.1744	0.1729	0.1778	0.1746	0.1735	0.1709	0.1702	0.1758	0.1815	0.1788	0.1803	0.1812	0.1799	0.179	0.1791	0.1805	0.1825	0.1852	0.1842	0.1876	0.1897	0.2124	0.1961	0.1838	0.1823	0.1876	0.186	0.187	0.1926	0.1865	0.1926	0.1925	0.1897	0.1992
1.4797		0.1697	0.1735	0.1732	0.1718	0.1778	0.175	0.1731	0.1684	0.1699	0.1749	0.1789	0.1765	0.179	0.1844	0.1794	0.181	0.1775	0.1801	0.1817	0.1865	0.1818	0.187	0.1879	0.2124	0.1962	0.1826	0.1817	0.1851	0.1835	0.1849	0.193	0.1848	0.1892	0.1898	0.1883	0.1979
1.4748		0.1691	0.1735	0.1693	0.1705	0.1787	0.1745	0.1724	0.1686	0.1684	0.1758	0.1818	0.1765	0.1776	0.1841	0.1811	0.1791	0.1774	0.1825	0.1812	0.1846	0.1802	0.1855	0.1853	0.2123	0.1966	0.1797	0.1796	0.187	0.1818	0.1861	0.1916	0.1847	0.1869	0.1895	0.1881	0.1982
1.4699		0.1673	0.1724	0.1675	0.1709	0.1757	0.1763	0.1717	0.1722	0.1664	0.1775	0.181	0.1753	0.1753	0.1823	0.1827	0.1797	0.1785	0.18	0.1782	0.1871	0.1804	0.1837	0.1838	0.2127	0.1967	0.1786	0.1808	0.1861	0.182	0.1864	0.1842	0.1855	0.1829	0.1868	0.1884	0.1974
1.465		0.1691	0.1715	0.17	0.172	0.1763	0.1755	0.1719	0.176	0.1674	0.1734	0.182	0.1728	0.1742	0.1782	0.1828	0.18	0.1779	0.1813	0.178	0.186	0.1845	0.185	0.1839	0.2125	0.1955	0.1791	0.1837	0.1836	0.1833	0.182	0.1848	0.1839	0.1789	0.1866	0.1881	0.2
1.4601		0.1719	0.1734	0.171	0.171	0.1757	0.1745	0.17	0.1774	0.1687	0.1709	0.1839	0.1721	0.1755	0.1798	0.1805	0.1782	0.1789	0.1806	0.1777	0.186	0.1833	0.1851	0.1823	0.214	0.1947	0.1815	0.1839	0.1839	0.1805	0.1808	0.186	0.1838	0.179	0.1843	0.1869	0.2021
1.4552		0.1705	0.1733	0.1703	0.1696	0.1747	0.1735	0.1685	0.1802	0.168	0.1699	0.1822	0.1724	0.177	0.1749	0.1807	0.1761	0.1792	0.1803	0.1773	0.1846	0.1853	0.185	0.1822	0.215	0.1923	0.1835	0.1851	0.1834	0.1823	0.1808	0.184	0.1826	0.1773	0.1852	0.1895	0.2007
1.4503		0.1708	0.1737	0.1713	0.1708	0.1753	0.1718	0.1655	0.1805	0.1644	0.1694	0.1825	0.1703	0.1771	0.1713	0.1788	0.1756	0.1772	0.1804	0.1771	0.1861	0.1853	0.184	0.182	0.2143	0.1926	0.1831	0.1865	0.1807	0.1826	0.1785	0.1819	0.1837	0.1775	0.1855	0.187	0.199
1.4454		0.1711	0.1744	0.1702	0.1703	0.1744	0.1699	0.164	0.1779	0.1651	0.1685	0.1832	0.1692	0.1796	0.1718	0.1777	0.174	0.1762	0.1803	0.1784	0.1821	0.1853	0.1811	0.1821	0.2126	0.1911	0.1817	0.187	0.1801	0.1836	0.1769	0.1847	0.1835	0.1792	0.1849	0.1866	0.2006
1.4405		0.1718	0.1744	0.1692	0.1695	0.1732	0.1704	0.1646	0.1763	0.1662	0.1698	0.1829	0.1709	0.1813	0.1738	0.1747	0.1752	0.1738	0.1809	0.1786	0.1808	0.1808	0.1801	0.1803	0.2117	0.1886	0.1824	0.1841	0.1813	0.1829	0.1762	0.1825	0.1846	0.1806	0.1847	0.1864	0.1995
1.4356		0.1688	0.1719	0.1682	0.1695	0.1748	0.1698	0.1617	0.1757	0.1638	0.1723	0.1786	0.173	0.182	0.1731	0.1749	0.1762	0.1747	0.182	0.1781	0.1797	0.1794	0.1783	0.1788	0.2091	0.1881	0.1788	0.1838	0.1777	0.1867	0.1737	0.1804	0.1848	0.1811	0.1863	0.1893	0.1982
1.4307		0.1677	0.1713	0.1689	0.1686	0.1738	0.1709	0.1611	0.1725	0.1586	0.1738	0.1788	0.1715	0.18	0.1742	0.1738	0.1749	0.1753	0.1821	0.1791	0.1794	0.1759	0.1774	0.1793	0.2088	0.1871	0.1763	0.183	0.1772	0.1847	0.1726	0.18	0.1869	0.1861	0.1832	0.1867	0.1976
1.4258		0.1685	0.1692	0.1678	0.1698	0.1685	0.1735	0.1621	0.1721	0.1628	0.1723	0.1761	0.1733	0.177	0.1708	0.1737	0.173	0.175	0.1803	0.1781	0.1785	0.1751	0.1765	0.1801	0.2065	0.1842	0.1734	0.1845	0.1755	0.1825	0.1727	0.1823	0.1866	0.1855	0.1851	0.1884	0.1971
1.4209		0.1698	0.1672	0.1692	0.1683	0.167	0.1713	0.1608	0.1722	0.1629	0.1701	0.1747	0.1724	0.1734	0.1692	0.1737	0.1745	0.1745	0.1812	0.178	0.1773	0.1748	0.1765	0.1817	0.208	0.1822	0.1749	0.1813	0.1731	0.1823	0.173	0.1833	0.1828	0.1854	0.1855	0.1886	0.1936
1.416		0.1672	0.1639	0.1661	0.1697	0.1652	0.1693	0.159	0.17	0.1598	0.1704	0.1739	0.1723	0.1713	0.1679	0.1755	0.1766	0.1768	0.1783	0.1777	0.1796	0.1739	0.1749	0.1805	0.2109	0.1789	0.1717	0.1794	0.1728	0.1825	0.174	0.1828	0.1817	0.1871	0.186	0.1872	0.1893
1.4111		0.1677	0.1607	0.1647	0.1713	0.165	0.1677	0.1609	0.168	0.1615	0.1667	0.1729	0.1698	0.1719	0.1681	0.1737	0.1758	0.1768	0.1764	0.1783	0.1795	0.1726	0.1729	0.1784	0.212	0.1785	0.1733	0.1779	0.1724	0.1794	0.1759	0.181	0.1809	0.1828	0.1835	0.1848	0.1855
1.4062		0.1682	0.16	0.1624	0.1713	0.1637	0.1658	0.1617	0.1673	0.1653	0.1649	0.1724	0.1676	0.1712	0.1686	0.1734	0.1755	0.1766	0.178	0.1749	0.1801	0.1746	0.1736	0.1758	0.2094	0.1809	0.1712	0.1761	0.1728	0.1797	0.1753	0.1786	0.1753	0.1813	0.1813	0.1847	0.1867
1.4013		0.1669	0.1607	0.1632	0.1704	0.1684	0.1616	0.1592	0.1678	0.1644	0.1647	0.1706	0.1686	0.1707	0.1717	0.1721	0.1747	0.1754	0.178	0.1741	0.1779	0.1779	0.1737	0.1731	0.2107	0.1812	0.1746	0.1753	0.1709	0.1815	0.174	0.1745	0.1715	0.1807	0.1799	0.1847	0.1855
1.3964		0.1664	0.1617	0.159	0.1705	0.1672	0.1608	0.1593	0.1656	0.167	0.1661	0.1692	0.1697	0.1706	0.1712	0.1715	0.1733	0.1725	0.1759	0.1723	0.1792	0.1768	0.1734	0.1687	0.2085	0.183	0.1749	0.1762	0.1734	0.1753	0.1739	0.1705	0.1749	0.1808	0.1781	0.1844	0.1849
1.3915		0.1656	0.1618	0.1597	0.1675	0.1662	0.1607	0.1605	0.1673	0.1676	0.1638	0.1695	0.1686	0.1708	0.1731	0.1678	0.1704	0.171	0.1774	0.1737	0.1759	0.1773	0.1731	0.1677	0.2084	0.185	0.1771	0.18	0.1709	0.1726	0.1719	0.1707	0.1744	0.183	0.1758	0.1843	0.1889
1.3866		0.1638	0.1644	0.1601	0.1672	0.1641	0.161	0.1589	0.1685	0.1649	0.1636	0.1707	0.1689	0.1696	0.1714	0.1673	0.1693	0.1674	0.1776	0.1724	0.1757	0.1781	0.1736	0.1695	0.209	0.1824	0.1761	0.1779	0.1717	0.1704	0.1739	0.1699	0.1719	0.1826	0.1733	0.1822	0.1901
1.3817		0.1648	0.1606	0.1615	0.1691	0.1668	0.1603	0.1571	0.1705	0.165	0.1636	0.1706	0.1674	0.1697	0.1701	0.1669	0.1675	0.1638	0.1751	0.1718	0.1735	0.1741	0.172	0.1697	0.2087	0.1792	0.1778	0.1748	0.1717	0.1699	0.1731	0.17	0.1712	0.1811	0.1792	0.1831	0.1896
1.3769		0.1651	0.1578	0.1584	0.1676	0.1632	0.1609	0.1576	0.1696	0.1646	0.1614	0.1704	0.164	0.1713	0.1709	0.1673	0.1689	0.1661	0.1749	0.1728	0.1748	0.1697	0.1715	0.1706	0.2067	0.1793	0.1783	0.1714	0.1745	0.1679	0.1761	0.1702	0.1723	0.1791	0.1756	0.1805	0.1905
1.372		0.164	0.1564	0.1591	0.1655	0.164	0.1612	0.1576	0.1707	0.1616	0.1606	0.1708	0.1609	0.173	0.1712	0.1663	0.1698	0.1675	0.1781	0.1711	0.1749	0.1661	0.1718	0.1718	0.2074	0.1781	0.175	0.1733	0.1754	0.1684	0.18	0.1687	0.1683	0.179	0.1772	0.1811	0.1938
1.3671		0.1634	0.156	0.1574	0.165	0.1641	0.1606	0.1589	0.1683	0.1595	0.1625	0.1688	0.162	0.1732	0.1685	0.1662	0.1695	0.1657	0.1773	0.1682	0.1728	0.1652	0.1703	0.1723	0.2028	0.1807	0.1748	0.1697	0.1747	0.1693	0.1825	0.1707	0.1685	0.1745	0.1796	0.1818	0.1941
1.3622		0.1653	0.1547	0.156	0.1622	0.1627	0.159	0.1576	0.1695	0.159	0.1624	0.1687	0.1617	0.1733	0.168	0.1647	0.1699	0.1666	0.1755	0.1657	0.1731	0.1669	0.17	0.1722	0.2016	0.1809	0.1756	0.1707	0.1756	0.1712	0.1782	0.173	0.1695	0.1767	0.1794	0.1858	0.1973
1.3573		0.1632	0.155	0.1511	0.1584	0.1602	0.1578	0.1574	0.1674	0.1576	0.1618	0.1683	0.1621	0.1716	0.1667	0.1627	0.1725	0.1666	0.1757	0.1679	0.1718	0.1705	0.169	0.172	0.1979	0.1826	0.175	0.1722	0.1755	0.1681	0.1784	0.1753	0.1715	0.1775	0.1783	0.189	0.2002
1.3524		0.1608	0.1545	0.1521	0.1582	0.1621	0.1559	0.1569	0.1661	0.1568	0.1624	0.1676	0.1642	0.1695	0.164	0.1613	0.1714	0.1631	0.1723	0.1649	0.172	0.1725	0.1692	0.1699	0.1968	0.1809	0.1741	0.1724	0.1737	0.1664	0.1746	0.1782	0.1698	0.1772	0.1818	0.1946	0.2028
1.3475		0.1621	0.1529	0.1537	0.1589	0.1624	0.158	0.1553	0.1638	0.1551	0.1615	0.1663	0.1657	0.1666	0.1629	0.1609	0.1724	0.1623	0.1705	0.1671	0.17	0.174	0.1686	0.1702	0.1928	0.1801	0.1756	0.1684	0.1704	0.1676	0.1701	0.1802	0.1701	0.1754	0.1844	0.1975	0.2057
1.3426		0.1621	0.1515	0.1543	0.1586	0.1621	0.1581	0.1522	0.1647	0.155	0.158	0.1671	0.1627	0.1645	0.1633	0.1623	0.1715	0.1634	0.1699	0.1632	0.1717	0.1726	0.168	0.1698	0.1914	0.1766	0.1748	0.1685	0.17	0.1657	0.1684	0.179	0.1708	0.1757	0.1902	0.2031	0.2103
1.3377		0.1593	0.1509	0.1546	0.1584	0.1631	0.1591	0.1535	0.1639	0.1546	0.1578	0.1652	0.1618	0.1646	0.1618	0.1636	0.1725	0.1635	0.1735	0.1663	0.1703	0.1705	0.1668	0.169	0.1887	0.1772	0.1727	0.1681	0.1689	0.1617	0.1688	0.1791	0.176	0.1789	0.1956	0.2049	0.2161
1.3328		0.156	0.1517	0.1573	0.1585	0.1618	0.1599	0.1537	0.164	0.1554	0.1569	0.1666	0.1641	0.1647	0.1609	0.1621	0.1695	0.164	0.1706	0.1639	0.1699	0.1698	0.1679	0.1683	0.1911	0.1764	0.1723	0.1671	0.1681	0.1667	0.1673	0.1803	0.1791	0.1847	0.2007	0.2097	0.2205
1.3279		0.1554	0.153	0.1587	0.1546	0.1598	0.1598	0.1544	0.1614	0.1542	0.1605	0.1671	0.1604	0.1652	0.1609	0.1631	0.17	0.166	0.1714	0.1651	0.1679	0.169	0.167	0.169	0.1924	0.1759	0.1716	0.1658	0.1698	0.1662	0.1662	0.1774	0.1863	0.1918	0.2068	0.2132	0.2244
1.323		0.1543	0.1556	0.159	0.1536	0.1586	0.1576	0.1556	0.1613	0.1554	0.162	0.1687	0.1605	0.1654	0.1602	0.1621	0.1668	0.1664	0.1682	0.1625	0.1696	0.1696	0.1656	0.1683	0.1929	0.1788	0.1707	0.1675	0.1714	0.1648	0.1674	0.1796	0.1933	0.2	0.2089	0.2145	0.2246
1.3181		0.154	0.1584	0.1559	0.1546	0.1584	0.1578	0.1544	0.1598	0.1565	0.1626	0.1683	0.1602	0.1647	0.1596	0.1625	0.168	0.1655	0.1689	0.1664	0.1689	0.1708	0.1677	0.1706	0.1935	0.1788	0.1705	0.1673	0.1712	0.1658	0.1677	0.1815	0.1993	0.2054	0.21	0.2188	0.2195
1.3132		0.1534	0.159	0.156	0.1532	0.1577	0.1562	0.1534	0.158	0.1569	0.1636	0.1691	0.1593	0.161	0.162	0.1618	0.1641	0.1657	0.1642	0.1658	0.1675	0.1713	0.1688	0.1712	0.1958	0.1795	0.1702	0.1646	0.1698	0.1673	0.1712	0.185	0.1988	0.2104	0.2142	0.2192	0.2204
1.3083		0.1563	0.1606	0.1556	0.1539	0.1583	0.1566	0.154	0.157	0.1556	0.1644	0.1669	0.1595	0.1604	0.1629	0.1646	0.1641	0.1645	0.1657	0.1672	0.169	0.1708	0.1699	0.1706	0.1967	0.1787	0.1703	0.1665	0.1708	0.1659	0.1745	0.1886	0.2033	0.2087	0.2153	0.2163	0.219
1.3034		0.1551	0.161	0.1556	0.1542	0.1558	0.1556	0.153	0.1592	0.1563	0.1629	0.1651	0.1614	0.1606	0.1614	0.1637	0.1618	0.1644	0.1652	0.1669	0.1704	0.1715	0.169	0.1723	0.1953	0.1799	0.1679	0.1683	0.1702	0.1691	0.1803	0.1937	0.2056	0.2086	0.2175	0.2179	0.2184
1.2985		0.1521	0.1599	0.1529	0.1537	0.1566	0.1546	0.1519	0.1586	0.1555	0.1622	0.1633	0.1616	0.1595	0.1603	0.1643	0.1618	0.1636	0.1647	0.1686	0.1675	0.1696	0.1724	0.1732	0.197	0.179	0.1671	0.1654	0.167	0.171	0.183	0.1993	0.2048	0.2063	0.22	0.2207	0.2178
1.2936		0.1515	0.1597	0.1532	0.1519	0.1543	0.1568	0.1514	0.1579	0.1534	0.161	0.1597	0.1628	0.16	0.1617	0.1639	0.1603	0.1643	0.1633	0.1653	0.1668	0.1695	0.1713	0.1711	0.1996	0.1794	0.1691	0.1663	0.1673	0.1722	0.1901	0.2019	0.2079	0.2094	0.2166	0.2176	0.2189
1.2887		0.1534	0.1575	0.1526	0.1539	0.1524	0.1568	0.1485	0.1582	0.1542	0.1613	0.1619	0.163	0.1624	0.1592	0.1637	0.1598	0.1637	0.1636	0.1638	0.1669	0.1687	0.1728	0.1702	0.1988	0.1789	0.1732	0.1677	0.167	0.1745	0.19	0.2029	0.2098	0.2099	0.2168	0.2189	0.2188
1.2838		0.1529	0.1569	0.1539	0.1522	0.1524	0.1577	0.1449	0.1573	0.154	0.1607	0.1628	0.1595	0.1627	0.1596	0.1637	0.1617	0.1635	0.1623	0.1631	0.1684	0.1686	0.1714	0.1749	0.2002	0.1815	0.1746	0.168	0.165	0.1747	0.1954	0.2063	0.2097	0.2121	0.2148	0.22	0.2171
1.2789		0.1561	0.1543	0.1523	0.1535	0.155	0.1598	0.1447	0.1568	0.1536	0.1575	0.1616	0.1597	0.1617	0.1609	0.1647	0.1632	0.1625	0.1632	0.1625	0.1653	0.1658	0.1754	0.174	0.2004	0.1832	0.1762	0.167	0.1649	0.1777	0.2011	0.2075	0.2089	0.2151	0.2123	0.2185	0.2149
1.274		0.1571	0.1555	0.1519	0.1526	0.1548	0.1621	0.1444	0.1583	0.1543	0.155	0.1606	0.1589	0.1599	0.1622	0.164	0.1641	0.1628	0.166	0.1608	0.1665	0.1664	0.1761	0.1752	0.2002	0.1814	0.1799	0.1678	0.1691	0.1836	0.2026	0.2059	0.2117	0.2152	0.2115	0.2167	0.2166
1.2692		0.1571	0.1542	0.1508	0.1532	0.156	0.1594	0.1434	0.1591	0.154	0.1561	0.1636	0.1562	0.1603	0.1622	0.1622	0.1631	0.1631	0.1675	0.1639	0.1682	0.1685	0.1769	0.178	0.198	0.1835	0.1795	0.1677	0.1712	0.186	0.2014	0.2069	0.2075	0.2129	0.2119	0.2139	0.2168
1.2643		0.1583	0.1549	0.1494	0.1525	0.1551	0.1597	0.1428	0.1581	0.1521	0.152	0.1623	0.1578	0.1604	0.1604	0.1628	0.1659	0.1644	0.1693	0.164	0.1695	0.1694	0.1755	0.1774	0.1982	0.1842	0.1787	0.1693	0.1752	0.1904	0.2034	0.2085	0.2074	0.208	0.2098	0.213	0.2106
1.2594		0.1586	0.156	0.1473	0.1524	0.1557	0.1574	0.1461	0.1601	0.1542	0.1525	0.1607	0.159	0.1612	0.1604	0.1611	0.1655	0.1652	0.1693	0.1643	0.1689	0.1701	0.177	0.177	0.1962	0.1844	0.1819	0.1681	0.1805	0.1925	0.2038	0.2071	0.2042	0.2049	0.2101	0.2106	0.212
1.2545		0.156	0.1564	0.1477	0.1521	0.1558	0.1582	0.1451	0.1585	0.1539	0.1529	0.1634	0.157	0.161	0.1619	0.1597	0.1654	0.1646	0.1712	0.1667	0.172	0.1734	0.1757	0.1786	0.1954	0.1818	0.1832	0.1705	0.1846	0.195	0.2015	0.2095	0.2023	0.2036	0.2081	0.2076	0.2112
1.2496		0.156	0.1536	0.1479	0.1533	0.1549	0.1539	0.1449	0.1587	0.1537	0.1535	0.166	0.1546	0.1641	0.1609	0.1612	0.1665	0.1668	0.1705	0.1692	0.1739	0.1753	0.176	0.179	0.1971	0.1831	0.1836	0.1727	0.1868	0.1972	0.2048	0.2125	0.1984	0.2049	0.2049	0.2071	0.2094
1.2447		0.1554	0.151	0.1512	0.154	0.1544	0.1534	0.1453	0.1577	0.1542	0.1527	0.1655	0.1564	0.1635	0.1586	0.164	0.1689	0.1656	0.1726	0.1693	0.1732	0.175	0.1782	0.1761	0.1977	0.1843	0.1834	0.1752	0.191	0.2006	0.2067	0.2102	0.2009	0.2042	0.2043	0.2069	0.2117
1.2398		0.1535	0.151	0.1515	0.1543	0.157	0.1528	0.1467	0.1583	0.1523	0.1533	0.1674	0.1549	0.1634	0.1594	0.1614	0.1693	0.1643	0.1707	0.1682	0.1734	0.1754	0.1792	0.1787	0.1994	0.1857	0.1816	0.1767	0.1957	0.1976	0.2109	0.2094	0.2029	0.2089	0.2064	0.2055	0.2171
1.2349		0.1531	0.1479	0.1502	0.1555	0.1556	0.1516	0.1454	0.1546	0.1504	0.1522	0.1663	0.1553	0.1614	0.1586	0.1621	0.1671	0.1644	0.1746	0.1705	0.1721	0.1762	0.1785	0.174	0.2013	0.1839	0.1778	0.18	0.1944	0.1981	0.2092	0.2088	0.2057	0.2091	0.2034	0.207	0.2109
1.23		0.1543	0.1492	0.147	0.1532	0.1532	0.1482	0.1447	0.1549	0.1474	0.1507	0.1647	0.1586	0.1604	0.1579	0.1605	0.1683	0.1652	0.1746	0.1707	0.172	0.1758	0.1782	0.1745	0.204	0.1856	0.1789	0.1856	0.196	0.197	0.212	0.2052	0.2059	0.2075	0.2043	0.2062	0.2116
1.2251		0.1553	0.1497	0.1477	0.1527	0.1534	0.151	0.1423	0.1522	0.148	0.1493	0.1618	0.1602	0.1581	0.1585	0.1596	0.1672	0.1642	0.1752	0.1699	0.1718	0.1744	0.1777	0.1731	0.2037	0.1852	0.18	0.188	0.1939	0.194	0.2119	0.2049	0.2081	0.2078	0.2059	0.2064	0.2073
1.2202		0.1535	0.151	0.1444	0.1493	0.1523	0.1525	0.1425	0.1519	0.1479	0.1496	0.1615	0.1606	0.1573	0.1579	0.1591	0.1674	0.1661	0.1758	0.1701	0.1745	0.1754	0.1759	0.1742	0.2051	0.1837	0.1815	0.1894	0.1927	0.1952	0.2092	0.2082	0.2086	0.2102	0.2074	0.2053	0.2049
1.2153		0.1543	0.1516	0.1451	0.1478	0.1526	0.152	0.1433	0.1513	0.1505	0.1501	0.1573	0.162	0.1565	0.1595	0.162	0.1659	0.1669	0.1783	0.171	0.1744	0.1746	0.176	0.1747	0.205	0.1831	0.1856	0.1931	0.1896	0.1988	0.2063	0.2078	0.2072	0.2089	0.2032	0.2034	0.2016
1.2104		0.1545	0.1516	0.1477	0.1493	0.1539	0.1513	0.1415	0.1536	0.1496	0.1508	0.1584	0.1636	0.1589	0.1594	0.1618	0.17	0.1683	0.1788	0.1703	0.1764	0.1734	0.1772	0.1787	0.2028	0.1856	0.1862	0.1943	0.1925	0.201	0.2066	0.2056	0.2061	0.2082	0.2023	0.2023	0.2012
1.2055		0.1532	0.1525	0.1505	0.1496	0.1546	0.1516	0.1429	0.1548	0.1508	0.1515	0.1583	0.1637	0.1588	0.1601	0.1633	0.1685	0.1665	0.1785	0.1695	0.177	0.1722	0.1769	0.1788	0.202	0.1872	0.1877	0.1933	0.1909	0.1993	0.2032	0.2079	0.2077	0.2074	0.2016	0.2006	0.1974
1.2006		0.1525	0.1526	0.1506	0.1491	0.1538	0.1515	0.1459	0.1555	0.1464	0.1513	0.1591	0.1624	0.1596	0.1603	0.1644	0.169	0.1654	0.1797	0.1699	0.1769	0.1768	0.1765	0.1791	0.2008	0.1904	0.1904	0.1985	0.192	0.1993	0.2012	0.2043	0.2063	0.2058	0.1982	0.1978	0.1986
1.1957		0.1557	0.1536	0.152	0.1487	0.1549	0.1504	0.1457	0.1559	0.1464	0.1526	0.1596	0.1605	0.1602	0.1614	0.1616	0.1686	0.166	0.1784	0.1673	0.1746	0.1762	0.1788	0.1812	0.201	0.1941	0.1914	0.1997	0.1943	0.1953	0.2022	0.2011	0.2024	0.2015	0.1946	0.1981	0.1958
1.1908		0.1544	0.1524	0.1504	0.1495	0.157	0.1508	0.1468	0.1557	0.1462	0.152	0.1592	0.1582	0.1596	0.1622	0.1613	0.1704	0.1696	0.1771	0.1705	0.1752	0.1775	0.1813	0.1793	0.1989	0.1969	0.1924	0.1983	0.1948	0.194	0.2008	0.1988	0.1977	0.1961	0.1928	0.1964	0.1918
1.1859		0.1545	0.1517	0.1481	0.1473	0.1566	0.1527	0.1483	0.1553	0.1465	0.1507	0.1579	0.1564	0.1579	0.1634	0.1613	0.167	0.1709	0.1762	0.1718	0.1751	0.1773	0.1814	0.1784	0.2004	0.198	0.1938	0.1983	0.1911	0.1915	0.1981	0.197	0.198	0.1953	0.1936	0.1946	0.1952
1.181		0.1559	0.1501	0.1463	0.1505	0.1564	0.1536	0.1499	0.1523	0.1478	0.1514	0.1583	0.1556	0.1574	0.1615	0.1613	0.1679	0.1731	0.1764	0.1729	0.1753	0.1793	0.182	0.1773	0.1995	0.2	0.1938	0.1981	0.1898	0.1924	0.1969	0.1953	0.1963	0.192	0.1891	0.191	0.1934
1.1761		0.1571	0.148	0.1453	0.151	0.1597	0.1509	0.1489	0.152	0.1502	0.1518	0.1576	0.1578	0.1598	0.1626	0.1624	0.1684	0.1737	0.177	0.1743	0.177	0.1763	0.1826	0.1794	0.1987	0.1994	0.1944	0.1944	0.19	0.1915	0.1931	0.1953	0.196	0.1898	0.1875	0.1882	0.1886
1.1712		0.1565	0.1508	0.1437	0.1509	0.1601	0.1492	0.149	0.1506	0.1489	0.151	0.1567	0.1603	0.1599	0.1617	0.1651	0.1673	0.1731	0.177	0.1742	0.1799	0.1755	0.1809	0.1775	0.1992	0.1979	0.1964	0.1919	0.1853	0.1916	0.1921	0.1929	0.1961	0.1902	0.1855	0.1849	0.1861
1.1664		0.1565	0.151	0.1444	0.1501	0.1562	0.1463	0.148	0.1498	0.1494	0.15	0.1592	0.1595	0.1606	0.1618	0.1659	0.1683	0.1678	0.1772	0.1731	0.1795	0.1736	0.1789	0.1771	0.1975	0.198	0.1926	0.1899	0.1839	0.1888	0.1899	0.1921	0.1994	0.1866	0.1844	0.1866	0.1828
1.1615		0.158	0.1536	0.1435	0.1496	0.1547	0.1454	0.1462	0.1505	0.1514	0.152	0.1607	0.1595	0.1622	0.162	0.1649	0.1693	0.1655	0.1772	0.1705	0.179	0.1755	0.1764	0.1756	0.1944	0.1969	0.1933	0.1897	0.1855	0.1881	0.1897	0.1904	0.1961	0.1839	0.184	0.1854	0.1777
1.1566		0.1558	0.1528	0.1437	0.1471	0.156	0.1451	0.1472	0.1521	0.1511	0.1514	0.1617	0.1592	0.1634	0.164	0.1672	0.1697	0.1653	0.1752	0.1711	0.1799	0.1758	0.1758	0.1759	0.1932	0.1955	0.1933	0.1874	0.1867	0.1837	0.1888	0.1877	0.1922	0.1835	0.1813	0.1885	0.1775
1.1517		0.1533	0.1543	0.1435	0.1459	0.1547	0.1461	0.1483	0.1544	0.1513	0.1515	0.1632	0.1622	0.1615	0.1639	0.1664	0.1685	0.164	0.1735	0.1697	0.1765	0.1748	0.1735	0.1708	0.192	0.1937	0.1881	0.184	0.1843	0.1821	0.187	0.1826	0.1884	0.1807	0.1796	0.1901	0.179
1.1468		0.1494	0.1499	0.1461	0.1473	0.1521	0.1459	0.148	0.1558	0.1519	0.153	0.165	0.1614	0.1619	0.1666	0.1661	0.1689	0.1607	0.1726	0.1716	0.1743	0.1741	0.1728	0.1699	0.1893	0.193	0.184	0.1806	0.1832	0.1785	0.1845	0.1816	0.1867	0.1796	0.1782	0.1915	0.1822
1.1419		0.1485	0.1528	0.1448	0.1472	0.1525	0.1475	0.1475	0.1579	0.149	0.157	0.1624	0.1642	0.1632	0.1661	0.1625	0.1667	0.1618	0.1739	0.1713	0.1741	0.1749	0.1734	0.1688	0.1892	0.1902	0.1833	0.177	0.1794	0.1783	0.1826	0.1802	0.1839	0.1825	0.1788	0.1951	0.1899
1.137		0.1475	0.1514	0.1471	0.1445	0.1532	0.1477	0.1471	0.1588	0.1459	0.1543	0.1625	0.1643	0.1634	0.1653	0.1636	0.1686	0.1639	0.1735	0.1711	0.1734	0.173	0.1742	0.1689	0.1877	0.1902	0.1793	0.1739	0.1781	0.1749	0.1809	0.1821	0.1833	0.189	0.1806	0.2021	0.2018
1.1321		0.1488	0.1539	0.1469	0.1422	0.1539	0.1475	0.1437	0.1591	0.144	0.1547	0.1597	0.1632	0.1649	0.1667	0.16	0.1663	0.1617	0.1743	0.1705	0.1717	0.1694	0.1734	0.1679	0.1867	0.1888	0.1746	0.171	0.1749	0.1769	0.1828	0.1835	0.1868	0.201	0.1887	0.2205	0.2186
1.1272		0.1505	0.1514	0.1495	0.1435	0.1533	0.1473	0.1426	0.158	0.1443	0.1555	0.1588	0.1598	0.1654	0.1658	0.1589	0.1657	0.1625	0.1731	0.1696	0.1707	0.1692	0.1756	0.1721	0.1884	0.193	0.1752	0.1703	0.1778	0.1792	0.1886	0.196	0.1973	0.2207	0.207	0.2435	0.2481
1.1223		0.1536	0.1508	0.1475	0.1441	0.1543	0.1494	0.1413	0.1577	0.1433	0.1514	0.1575	0.1575	0.1634	0.1645	0.1598	0.1609	0.1629	0.1718	0.1688	0.1705	0.1705	0.1762	0.1766	0.191	0.1939	0.1772	0.1754	0.186	0.1916	0.1987	0.2091	0.2151	0.2446	0.2325	0.2711	0.2763
1.1174		0.1528	0.1485	0.1502	0.1444	0.1515	0.1502	0.1411	0.1567	0.1433	0.149	0.157	0.1552	0.1606	0.165	0.1597	0.1602	0.1635	0.1707	0.1648	0.172	0.1761	0.1786	0.1878	0.1988	0.199	0.1819	0.185	0.1995	0.2129	0.2187	0.227	0.2408	0.2745	0.2612	0.2987	0.3083
1.1125		0.1529	0.1474	0.1472	0.1488	0.1512	0.1507	0.1437	0.1551	0.1431	0.1506	0.1539	0.1552	0.1585	0.1642	0.16	0.1565	0.1619	0.1688	0.1676	0.1744	0.1868	0.183	0.2041	0.2152	0.2066	0.1911	0.199	0.22	0.2378	0.2508	0.2505	0.269	0.3038	0.2965	0.3346	0.3384
1.1076		0.1533	0.1429	0.1463	0.1525	0.149	0.1512	0.1428	0.1523	0.1451	0.1506	0.1554	0.156	0.1566	0.1595	0.1602	0.158	0.1638	0.1708	0.1729	0.1815	0.206	0.1905	0.2255	0.2327	0.2203	0.2104	0.2244	0.2526	0.2694	0.2863	0.2785	0.3097	0.3403	0.3365	0.3617	0.3714
1.1027		0.1495	0.1441	0.145	0.1501	0.1439	0.1524	0.1446	0.1495	0.1455	0.1502	0.1572	0.1555	0.1553	0.1582	0.1586	0.1647	0.1697	0.1775	0.2007	0.2058	0.2338	0.2071	0.2507	0.2646	0.2379	0.2307	0.2565	0.2907	0.2978	0.3258	0.3064	0.3408	0.372	0.3704	0.3884	0.3926
1.0978		0.1479	0.1428	0.1432	0.1498	0.1466	0.1495	0.1486	0.1484	0.1461	0.1518	0.1579	0.1546	0.1602	0.1574	0.1594	0.1825	0.1864	0.1941	0.2392	0.2245	0.2705	0.2313	0.2911	0.2921	0.2672	0.2639	0.2943	0.3331	0.3269	0.362	0.3364	0.3735	0.3954	0.3952	0.4083	0.4058
1.0929		0.1495	0.1414	0.1412	0.1487	0.1472	0.1479	0.1486	0.1469	0.1468	0.1507	0.1614	0.1556	0.1662	0.1597	0.1658	0.2057	0.2097	0.2186	0.2838	0.2635	0.3067	0.2678	0.3298	0.3271	0.3068	0.3007	0.3333	0.3724	0.3513	0.3955	0.3689	0.397	0.4132	0.4033	0.415	0.4088
1.088		0.1475	0.1418	0.1451	0.146	0.1464	0.1463	0.1466	0.1468	0.1482	0.1524	0.1667	0.162	0.1756	0.1698	0.1816	0.2387	0.2428	0.2553	0.3222	0.304	0.3437	0.3028	0.3586	0.3555	0.3471	0.3351	0.3667	0.3999	0.3813	0.4134	0.3943	0.4165	0.4265	0.3981	0.4093	0.4009
1.0831		0.1463	0.1431	0.1453	0.1435	0.1449	0.1459	0.1474	0.1497	0.1485	0.1539	0.1752	0.171	0.191	0.1956	0.2019	0.2745	0.2822	0.2957	0.3563	0.3414	0.3719	0.3436	0.3829	0.3806	0.3824	0.3607	0.3944	0.418	0.3975	0.4267	0.4146	0.421	0.4169	0.3808	0.3915	0.3801
1.0782		0.1486	0.1418	0.142	0.1416	0.1466	0.1435	0.146	0.1518	0.1505	0.159	0.1919	0.1879	0.2107	0.2346	0.2348	0.3059	0.3164	0.3339	0.3704	0.3635	0.3941	0.3745	0.4046	0.3916	0.4107	0.3835	0.4101	0.4239	0.4166	0.4308	0.4183	0.4238	0.4012	0.3622	0.3683	0.3558
1.0733		0.1496	0.1443	0.1448	0.1394	0.1453	0.1445	0.144	0.1519	0.1535	0.168	0.2107	0.2179	0.2424	0.2741	0.2638	0.333	0.344	0.3654	0.3767	0.3919	0.4044	0.3978	0.4086	0.4037	0.4272	0.3931	0.4146	0.4211	0.4217	0.4298	0.4194	0.419	0.3864	0.345	0.3444	0.3351
1.0684		0.1486	0.1468	0.1441	0.1398	0.1461	0.1462	0.1456	0.1516	0.1607	0.1813	0.2313	0.2553	0.2752	0.3008	0.2972	0.3565	0.3656	0.3881	0.3804	0.3974	0.4099	0.4045	0.4021	0.3994	0.4319	0.3927	0.4139	0.414	0.4217	0.4252	0.4074	0.4016	0.3696	0.336	0.3279	0.3177
1.0635		0.1526	0.1467	0.1437	0.1413	0.1454	0.148	0.1466	0.1513	0.1709	0.1961	0.2589	0.2762	0.3082	0.3279	0.3268	0.3697	0.3774	0.3959	0.3867	0.3996	0.405	0.4125	0.3987	0.3916	0.4275	0.3904	0.4105	0.404	0.4103	0.4137	0.3918	0.3894	0.3498	0.3308	0.3156	0.3076
1.0587		0.157	0.1508	0.1463	0.1445	0.1465	0.1494	0.1501	0.1532	0.1898	0.219	0.2855	0.3025	0.333	0.3486	0.3529	0.3785	0.3833	0.3978	0.3924	0.4021	0.4037	0.4104	0.3927	0.3824	0.4216	0.3869	0.401	0.3915	0.4009	0.3981	0.3732	0.3699	0.3397	0.3263	0.3108	0.3012
1.0538		0.1595	0.1545	0.1526	0.1485	0.152	0.1548	0.1532	0.1575	0.2148	0.2486	0.2993	0.3318	0.3561	0.3533	0.3674	0.3891	0.3851	0.3987	0.3901	0.3994	0.3954	0.4025	0.3807	0.37	0.4126	0.3773	0.3917	0.3799	0.3841	0.3786	0.3583	0.3538	0.3312	0.3231	0.3065	0.2945
1.0489		0.1603	0.1575	0.1578	0.1557	0.153	0.1585	0.1579	0.1699	0.2464	0.276	0.3215	0.3505	0.3678	0.3577	0.3845	0.3973	0.3875	0.3933	0.3886	0.3923	0.3865	0.392	0.3657	0.3576	0.401	0.3619	0.3797	0.3648	0.3672	0.3613	0.3396	0.3346	0.321	0.3184	0.305	0.298
1.044		0.1656	0.1612	0.165	0.1603	0.1583	0.1604	0.1628	0.1883	0.2773	0.306	0.3407	0.3609	0.3732	0.3707	0.391	0.3977	0.3838	0.3861	0.3851	0.387	0.3761	0.3818	0.3569	0.3465	0.3828	0.3492	0.3677	0.3494	0.35	0.3398	0.3288	0.3282	0.3171	0.3115	0.3028	0.2986
1.0391		0.1712	0.1734	0.172	0.1683	0.1685	0.1677	0.1751	0.2175	0.3033	0.3353	0.3548	0.3781	0.3748	0.3742	0.3892	0.3948	0.3756	0.3801	0.375	0.3806	0.3706	0.3681	0.3491	0.3379	0.3707	0.3386	0.3552	0.3391	0.3383	0.3309	0.3208	0.3194	0.3153	0.3073	0.3025	0.3012
1.0342		0.1808	0.1848	0.1848	0.1771	0.1806	0.1735	0.1871	0.252	0.3293	0.3554	0.3643	0.3843	0.3785	0.3725	0.3845	0.3929	0.3704	0.3738	0.3665	0.37	0.3612	0.3562	0.3414	0.3335	0.361	0.3299	0.3433	0.3297	0.3268	0.3231	0.3182	0.3221	0.3137	0.309	0.3054	0.3097
1.0293		0.1932	0.2009	0.1975	0.1906	0.1885	0.1809	0.2069	0.2865	0.3493	0.3646	0.3776	0.3818	0.3824	0.3705	0.3803	0.3845	0.3671	0.3683	0.3683	0.3663	0.3566	0.3516	0.338	0.3304	0.3536	0.3226	0.3375	0.3278	0.3213	0.3248	0.3225	0.3272	0.3182	0.3111	0.3125	0.3211
1.0244		0.2101	0.2185	0.2106	0.2038	0.2012	0.191	0.229	0.3201	0.3606	0.3729	0.3789	0.3811	0.3791	0.371	0.3726	0.3769	0.3612	0.3634	0.3653	0.3635	0.353	0.3526	0.3425	0.3316	0.3513	0.3257	0.3364	0.3258	0.328	0.3286	0.3296	0.3323	0.3279	0.3175	0.3221	0.3267
1.0195		0.2309	0.2348	0.2226	0.2186	0.2139	0.2053	0.2545	0.3465	0.3703	0.3763	0.3803	0.378	0.3782	0.369	0.3674	0.3711	0.3578	0.3624	0.3619	0.3625	0.3554	0.3571	0.3492	0.3363	0.3557	0.3314	0.3374	0.3361	0.3339	0.3405	0.3386	0.3429	0.341	0.3342	0.3346	0.3388
1.0146		0.2488	0.2468	0.2362	0.23	0.2231	0.216	0.2816	0.3622	0.3809	0.3758	0.379	0.3752	0.3772	0.3703	0.3657	0.3713	0.3583	0.3634	0.3659	0.3624	0.3558	0.364	0.3558	0.3429	0.363	0.3356	0.3463	0.346	0.3393	0.3484	0.3486	0.3539	0.3547	0.3467	0.3454	0.3498
1.0097		0.2614	0.2581	0.2445	0.2404	0.2319	0.2318	0.3095	0.3689	0.3811	0.3741	0.3774	0.376	0.376	0.369	0.365	0.3686	0.3592	0.3651	0.3654	0.3659	0.3618	0.3718	0.3623	0.349	0.3669	0.3405	0.3552	0.3582	0.3532	0.3607	0.3598	0.3645	0.3697	0.3558	0.3601	0.3591
1.0048		0.2707	0.2597	0.2498	0.251	0.2424	0.2499	0.3272	0.375	0.377	0.3705	0.374	0.3745	0.3692	0.3694	0.3626	0.3689	0.3586	0.3666	0.3664	0.3661	0.3656	0.377	0.3708	0.3543	0.3729	0.3494	0.3623	0.3655	0.3652	0.3721	0.3683	0.375	0.379	0.3678	0.3685	0.3715
0.9999		0.2773	0.2608	0.2513	0.2555	0.2548	0.2684	0.3416	0.37	0.3753	0.3635	0.3728	0.3694	0.3644	0.3663	0.3602	0.3691	0.3564	0.3664	0.3636	0.3694	0.366	0.3771	0.3706	0.3567	0.3785	0.3537	0.3716	0.377	0.3699	0.382	0.3799	0.3864	0.3827	0.3771	0.3731	0.3805
0.995		0.2744	0.2626	0.2548	0.2617	0.2692	0.2857	0.3517	0.3631	0.3681	0.3583	0.3674	0.3615	0.359	0.3647	0.3566	0.3674	0.3535	0.3648	0.3636	0.367	0.3644	0.3726	0.371	0.3578	0.3806	0.3549	0.3809	0.3779	0.3745	0.3842	0.3832	0.3908	0.3813	0.3796	0.3775	0.3818
0.9901		0.2697	0.2559	0.254	0.2685	0.2839	0.3025	0.353	0.3575	0.36	0.3485	0.3609	0.3581	0.3513	0.3591	0.3499	0.3621	0.3515	0.3608	0.3567	0.3635	0.3615	0.3698	0.3684	0.359	0.3785	0.3587	0.381	0.3778	0.3784	0.3874	0.389	0.3944	0.3805	0.3808	0.3825	0.3855
0.9852		0.2649	0.2492	0.2558	0.275	0.2975	0.3165	0.3489	0.3504	0.3548	0.3432	0.3531	0.3517	0.3414	0.3551	0.3436	0.3579	0.3474	0.3534	0.3524	0.3582	0.355	0.3633	0.3637	0.3552	0.3773	0.3576	0.3778	0.3736	0.3715	0.3813	0.3867	0.3912	0.3781	0.3826	0.3774	0.375
0.9803		0.2581	0.248	0.2599	0.2811	0.3055	0.324	0.3458	0.3408	0.3469	0.3353	0.3466	0.3458	0.3345	0.3449	0.3366	0.3528	0.3413	0.3425	0.3435	0.3535	0.347	0.3565	0.355	0.3493	0.3745	0.3526	0.3759	0.3691	0.3658	0.3735	0.3794	0.3824	0.37	0.3715	0.3712	0.3623
0.9754		0.2503	0.2452	0.2671	0.287	0.3134	0.3283	0.3416	0.3336	0.3405	0.3292	0.3375	0.339	0.3253	0.3356	0.331	0.3481	0.3338	0.3361	0.3383	0.3448	0.3415	0.3497	0.3484	0.3425	0.3676	0.3462	0.3702	0.3621	0.3599	0.3639	0.3667	0.3712	0.3655	0.3618	0.3634	0.3487
0.9705		0.2417	0.2434	0.2724	0.2909	0.3137	0.329	0.337	0.3291	0.3326	0.3205	0.3272	0.3349	0.3145	0.3284	0.3247	0.342	0.3284	0.3287	0.3306	0.339	0.3345	0.3459	0.338	0.3351	0.3601	0.343	0.36	0.3517	0.3499	0.3536	0.3526	0.3592	0.3535	0.3497	0.355	0.3431
0.9656		0.2349	0.2487	0.2786	0.2951	0.3125	0.3226	0.3301	0.3185	0.3263	0.3137	0.3186	0.3255	0.3052	0.3189	0.3174	0.3333	0.3209	0.3211	0.3248	0.3336	0.3283	0.3371	0.3286	0.3283	0.3499	0.3343	0.3505	0.3424	0.3412	0.3422	0.3362	0.3447	0.3453	0.3413	0.3403	0.326
0.9607		0.2299	0.2531	0.2821	0.2971	0.307	0.3148	0.3187	0.3062	0.3155	0.3071	0.3123	0.3199	0.2991	0.3101	0.3119	0.3232	0.3087	0.3162	0.3189	0.3246	0.3223	0.3289	0.3198	0.323	0.3392	0.3249	0.3416	0.333	0.3306	0.3337	0.3259	0.3328	0.3301	0.3282	0.3258	0.3191
0.9559		0.2274	0.2583	0.284	0.2964	0.3071	0.3063	0.3125	0.2948	0.3092	0.2997	0.3019	0.3091	0.2898	0.3055	0.306	0.3116	0.2984	0.31	0.3103	0.3158	0.3172	0.3204	0.3122	0.3188	0.3304	0.318	0.3278	0.3213	0.3199	0.3242	0.3172	0.3215	0.3187	0.3176	0.3155	0.3115
0.951		0.2245	0.261	0.2858	0.2971	0.2989	0.2941	0.3034	0.2858	0.2988	0.2929	0.292	0.3001	0.282	0.2984	0.2933	0.3014	0.2905	0.3022	0.3004	0.3063	0.3116	0.311	0.3046	0.3119	0.3205	0.3083	0.3158	0.3071	0.308	0.3106	0.308	0.31	0.3044	0.3071	0.3057	0.3031
0.9461		0.228	0.2629	0.2824	0.2971	0.2948	0.2827	0.2909	0.2745	0.2901	0.2852	0.2876	0.2898	0.2765	0.2879	0.2853	0.2922	0.2834	0.2909	0.2913	0.2938	0.3029	0.3016	0.2967	0.3055	0.3081	0.2983	0.3058	0.2968	0.3017	0.2984	0.3009	0.3021	0.299	0.2981	0.2959	0.2907
0.9412		0.2294	0.2605	0.2763	0.2918	0.2866	0.2739	0.2807	0.2676	0.277	0.2779	0.28	0.282	0.2693	0.2804	0.2774	0.2841	0.2718	0.2846	0.2814	0.2835	0.2938	0.2909	0.2886	0.2948	0.2983	0.2905	0.2967	0.2862	0.2856	0.2876	0.2909	0.2974	0.2865	0.2892	0.2887	0.2836
0.9363		0.2339	0.2563	0.2674	0.2847	0.2815	0.2672	0.2713	0.2583	0.2681	0.267	0.2661	0.2679	0.2582	0.2702	0.2659	0.2778	0.2646	0.2745	0.2682	0.2738	0.2831	0.2826	0.2793	0.2848	0.2876	0.2834	0.2886	0.2755	0.2777	0.276	0.2802	0.2879	0.28	0.2827	0.2809	0.2759
0.9314		0.2377	0.2543	0.2606	0.2752	0.2746	0.2576	0.2583	0.251	0.255	0.2586	0.258	0.2606	0.2476	0.2604	0.2538	0.2697	0.2591	0.2643	0.2613	0.264	0.273	0.27	0.2692	0.2743	0.2743	0.2773	0.2814	0.2672	0.268	0.2689	0.2728	0.2811	0.2741	0.2786	0.2766	0.27
[truncated: 200 more rows]

[truncated: 5 more sheets: 3d, 4a, 4b, 4c, 4d]
